# Supplementary material for: Terpenoids From the Coral-Derived Fungus Trichoderma harzianum (XS-20090075) Induced by Chemical Epigenetic Manipulation
Source: Front Microbiol. 2020 Apr 3;11:572. doi: 10.3389/fmicb.2020.00572 (PMC7147461; doi:10.3389/fmicb.2020.00572)
Supplement: DATA SHEET S2 — Crystal X-ray data of 1 and 12. [file Data_Sheet_2.zip]

Archive with 3 entries (2 files):
- crystals/
- crystals/12crystals.cif
- crystals/1crystals.cif
