# Supplementary material for: Terpenoids From the Coral-Derived Fungus Trichoderma harzianum (XS-20090075) Induced by Chemical Epigenetic Manipulation
Source: Front Microbiol. 2020 Apr 3;11:572. doi: 10.3389/fmicb.2020.00572 (PMC7147461; doi:10.3389/fmicb.2020.00572)
Supplement: DATA SHEET S2 — Crystal X-ray data of 1 and 12. [file Data_Sheet_2.zip › crystals/12crystals.cif]

 
data_ta_a
 
_audit_creation_method            'SHELXL-2016/6'
_shelx_SHELXL_version_number      '2016/6'
_chemical_name_systematic         ?
_chemical_name_common             ?
_chemical_melting_point           ?
_chemical_formula_moiety          'C15 H20 O3'
_chemical_formula_sum
 'C15 H20 O3' 
_chemical_formula_weight          248.31

loop_
 _atom_type_symbol
 _atom_type_description
 _atom_type_scat_dispersion_real
 _atom_type_scat_dispersion_imag
 _atom_type_scat_source
 'C'  'C'   0.0181   0.0091
 'International Tables Vol C Tables 4.2.6.8 and 6.1.1.4'
 'H'  'H'   0.0000   0.0000
 'International Tables Vol C Tables 4.2.6.8 and 6.1.1.4'
 'O'  'O'   0.0492   0.0322
 'International Tables Vol C Tables 4.2.6.8 and 6.1.1.4'
 
_space_group_crystal_system       orthorhombic
_space_group_IT_number            19
_space_group_name_H-M_alt         'P 21 21 21'
_space_group_name_Hall            'P 2ac 2ab'
 
_shelx_space_group_comment
;
The symmetry employed for this shelxl refinement is uniquely defined
by the following loop, which should always be used as a source of
symmetry information in preference to the above space-group names.
They are only intended as comments.
;
 
loop_
 _space_group_symop_operation_xyz
 'x, y, z'
 '-x+1/2, -y, z+1/2'
 '-x, y+1/2, -z+1/2'
 'x+1/2, -y+1/2, -z'
 
_cell_length_a                    8.3626(3)
_cell_length_b                    10.8592(4)
_cell_length_c                    14.9542(5)
_cell_angle_alpha                 90
_cell_angle_beta                  90
_cell_angle_gamma                 90
_cell_volume                      1358.01(8)
_cell_formula_units_Z             4
_cell_measurement_temperature     296(2)
_cell_measurement_reflns_used     9907
_cell_measurement_theta_min       2.95
_cell_measurement_theta_max       68.43
 
_exptl_crystal_description        block
_exptl_crystal_colour             colorless
_exptl_crystal_density_meas       ?
_exptl_crystal_density_method     ?
_exptl_crystal_density_diffrn     1.215          
_exptl_crystal_F_000              536
_exptl_transmission_factor_min    0.6976
_exptl_transmission_factor_max    0.7531
_exptl_crystal_size_max           0.180
_exptl_crystal_size_mid           0.160
_exptl_crystal_size_min           0.120
_exptl_absorpt_coefficient_mu     0.670
_shelx_estimated_absorpt_T_min    0.889
_shelx_estimated_absorpt_T_max    0.924
_exptl_absorpt_correction_type    ?
_exptl_absorpt_correction_T_min   ?
_exptl_absorpt_correction_T_max   ?
_exptl_absorpt_process_details    ?
_exptl_absorpt_special_details    ?
_diffrn_ambient_temperature       296(2)
_diffrn_radiation_wavelength      1.54178
_diffrn_radiation_type            CuK\a
_diffrn_source                    ?
_diffrn_measurement_device_type   'Bruker APEX-II CCD'
_diffrn_measurement_method        '\f and \w scans'
_diffrn_detector_area_resol_mean  ?
_diffrn_reflns_number             19809
_diffrn_reflns_av_unetI/netI      0.0131
_diffrn_reflns_av_R_equivalents   0.0285
_diffrn_reflns_limit_h_min        -8
_diffrn_reflns_limit_h_max        10
_diffrn_reflns_limit_k_min        -13
_diffrn_reflns_limit_k_max        13
_diffrn_reflns_limit_l_min        -17
_diffrn_reflns_limit_l_max        18
_diffrn_reflns_theta_min          5.033
_diffrn_reflns_theta_max          68.412
_diffrn_reflns_theta_full         67.679
_diffrn_measured_fraction_theta_max   0.994
_diffrn_measured_fraction_theta_full  0.996
_diffrn_reflns_Laue_measured_fraction_max    0.994
_diffrn_reflns_Laue_measured_fraction_full   0.996
_diffrn_reflns_point_group_measured_fraction_max   0.994
_diffrn_reflns_point_group_measured_fraction_full  0.998
_reflns_number_total              2479
_reflns_number_gt                 2348
_reflns_threshold_expression      'I > 2\s(I)'
_reflns_Friedel_coverage          0.716
_reflns_Friedel_fraction_max      0.992
_reflns_Friedel_fraction_full     0.999
 
_reflns_special_details
;
 Reflections were merged by SHELXL according to the crystal
 class for the calculation of statistics and refinement.
 
 _reflns_Friedel_fraction is defined as the number of unique
 Friedel pairs measured divided by the number that would be
 possible theoretically, ignoring centric projections and
 systematic absences.
;
 
_computing_data_collection        ?
_computing_cell_refinement        ?
_computing_data_reduction         ?
_computing_structure_solution     'SHELXT 2014/5 (Sheldrick, 2014)'
_computing_structure_refinement 'SHELXL-2016/6 (Sheldrick, 2016)'
_computing_molecular_graphics     ?
_computing_publication_material   ?
_refine_special_details           ?
_refine_ls_structure_factor_coef  Fsqd
_refine_ls_matrix_type            full
_refine_ls_weighting_scheme       calc
_refine_ls_weighting_details
'w=1/[\s^2^(Fo^2^)+(0.0597P)^2^+0.1098P] where P=(Fo^2^+2Fc^2^)/3'
_atom_sites_solution_primary      ?
_atom_sites_solution_secondary    ?
_atom_sites_solution_hydrogens    mixed
_refine_ls_hydrogen_treatment     mixed
_refine_ls_extinction_method      none
_refine_ls_extinction_coef        .
_refine_ls_abs_structure_details
;
 Flack x determined using 951 quotients [(I+)-(I-)]/[(I+)+(I-)]
 (Parsons, Flack and Wagner, Acta Cryst. B69 (2013) 249-259).
;
_refine_ls_abs_structure_Flack    -0.05(5)
_chemical_absolute_configuration  ad
_refine_ls_number_reflns          2479
_refine_ls_number_parameters      170
_refine_ls_number_restraints      0
_refine_ls_R_factor_all           0.0325
_refine_ls_R_factor_gt            0.0301
_refine_ls_wR_factor_ref          0.0862
_refine_ls_wR_factor_gt           0.0833
_refine_ls_goodness_of_fit_ref    1.025
_refine_ls_restrained_S_all       1.025
_refine_ls_shift/su_max           0.000
_refine_ls_shift/su_mean          0.000
 
loop_
 _atom_site_label
 _atom_site_type_symbol
 _atom_site_fract_x
 _atom_site_fract_y
 _atom_site_fract_z
 _atom_site_U_iso_or_equiv
 _atom_site_adp_type
 _atom_site_occupancy
 _atom_site_site_symmetry_order  
 _atom_site_calc_flag
 _atom_site_refinement_flags_posn
 _atom_site_refinement_flags_adp
 _atom_site_refinement_flags_occupancy
 _atom_site_disorder_assembly
 _atom_site_disorder_group
O1 O 0.4270(2) 0.5316(2) 0.87502(11) 0.0679(5) Uani 1 1 d . . . . .
H1 H 0.357(5) 0.484(4) 0.895(2) 0.100(12) Uiso 1 1 d . . . . .
C1 C 0.8480(2) 0.46254(16) 0.66356(12) 0.0367(4) Uani 1 1 d . . . . .
O2 O 0.29651(17) 0.51530(16) 0.74656(10) 0.0574(4) Uani 1 1 d . . . . .
C2 C 0.8498(2) 0.58057(16) 0.72128(13) 0.0375(4) Uani 1 1 d . . . . .
H2A H 0.949044 0.582939 0.754854 0.045 Uiso 1 1 calc R U . . .
H2B H 0.848633 0.651533 0.681892 0.045 Uiso 1 1 calc R U . . .
C4 C 0.5452(2) 0.62072(15) 0.74793(12) 0.0332(4) Uani 1 1 d . . . . .
O3 O 0.2643(2) 0.63246(17) 0.46381(11) 0.0599(5) Uani 1 1 d . . . . .
C3 C 0.7122(2) 0.59128(16) 0.78581(12) 0.0358(4) Uani 1 1 d . . . . .
H3 H 0.713750 0.532463 0.835504 0.043 Uiso 1 1 calc R U . . .
C5 C 0.5414(2) 0.63909(15) 0.64709(12) 0.0337(4) Uani 1 1 d . . . . .
H5 H 0.632202 0.691946 0.631565 0.040 Uiso 1 1 calc R U . . .
C6 C 0.5655(2) 0.51737(16) 0.59914(11) 0.0337(4) Uani 1 1 d . . . . .
C8 C 0.3926(2) 0.69443(18) 0.60220(14) 0.0440(5) Uani 1 1 d . . . . .
H8A H 0.301696 0.693039 0.642495 0.053 Uiso 1 1 calc R U . . .
H8B H 0.412174 0.778696 0.583670 0.053 Uiso 1 1 calc R U . . .
C7 C 0.6766(2) 0.42243(15) 0.63683(12) 0.0360(4) Uani 1 1 d . . . . .
H7A H 0.686101 0.356749 0.593197 0.043 Uiso 1 1 calc R U . . .
H7B H 0.626005 0.387516 0.689420 0.043 Uiso 1 1 calc R U . . .
C9 C 0.3637(2) 0.61266(19) 0.52245(12) 0.0413(4) Uani 1 1 d . . . . .
C10 C 0.4694(2) 0.50583(18) 0.52758(12) 0.0392(4) Uani 1 1 d . . . . .
C11 C 0.6367(2) 0.71216(19) 0.80611(14) 0.0450(5) Uani 1 1 d . . . . .
H11A H 0.680624 0.784610 0.777195 0.054 Uiso 1 1 calc R U . . .
H11B H 0.598302 0.725641 0.866532 0.054 Uiso 1 1 calc R U . . .
C12 C 0.9208(3) 0.35692(19) 0.71790(18) 0.0535(5) Uani 1 1 d . . . . .
H12A H 0.911806 0.281543 0.684729 0.080 Uiso 1 1 calc R U . . .
H12B H 0.864581 0.348958 0.773587 0.080 Uiso 1 1 calc R U . . .
H12C H 1.031464 0.374050 0.729446 0.080 Uiso 1 1 calc R U . . .
C13 C 0.9478(3) 0.4840(3) 0.58030(17) 0.0650(7) Uani 1 1 d . . . . .
H13A H 0.956751 0.408407 0.547337 0.098 Uiso 1 1 calc R U . . .
H13B H 1.052478 0.511767 0.597242 0.098 Uiso 1 1 calc R U . . .
H13C H 0.897356 0.545238 0.543633 0.098 Uiso 1 1 calc R U . . .
C14 C 0.4099(2) 0.55261(17) 0.78788(12) 0.0380(4) Uani 1 1 d . . . . .
C15 C 0.4578(3) 0.4021(2) 0.46178(15) 0.0583(6) Uani 1 1 d . . . . .
H15A H 0.450308 0.434922 0.402324 0.087 Uiso 1 1 calc R U . . .
H15B H 0.364433 0.353778 0.474515 0.087 Uiso 1 1 calc R U . . .
H15C H 0.551298 0.351177 0.466371 0.087 Uiso 1 1 calc R U . . .
 
loop_
 _atom_site_aniso_label
 _atom_site_aniso_U_11
 _atom_site_aniso_U_22
 _atom_site_aniso_U_33
 _atom_site_aniso_U_23
 _atom_site_aniso_U_13
 _atom_site_aniso_U_12
O1 0.0515(9) 0.1157(15) 0.0364(8) 0.0082(9) 0.0045(7) -0.0195(10)
C1 0.0298(8) 0.0389(9) 0.0412(9) -0.0005(8) 0.0032(7) -0.0007(6)
O2 0.0426(8) 0.0772(10) 0.0524(8) 0.0022(7) -0.0049(7) -0.0188(7)
C2 0.0286(8) 0.0402(9) 0.0436(10) -0.0015(8) -0.0036(7) -0.0056(7)
C4 0.0311(8) 0.0368(8) 0.0318(8) -0.0063(7) -0.0032(7) 0.0011(6)
O3 0.0582(9) 0.0728(10) 0.0486(8) 0.0064(8) -0.0242(7) 0.0011(8)
C3 0.0329(8) 0.0415(9) 0.0329(9) -0.0050(7) -0.0070(7) -0.0014(7)
C5 0.0355(9) 0.0328(8) 0.0326(9) 0.0002(7) -0.0036(7) -0.0017(7)
C6 0.0322(8) 0.0384(9) 0.0305(8) -0.0024(7) 0.0006(7) -0.0044(7)
C8 0.0483(10) 0.0407(9) 0.0430(11) 0.0015(8) -0.0105(8) 0.0065(8)
C7 0.0369(9) 0.0322(8) 0.0388(9) -0.0050(7) -0.0002(7) -0.0004(7)
C9 0.0395(9) 0.0505(10) 0.0337(9) 0.0062(8) -0.0047(8) -0.0052(8)
C10 0.0407(9) 0.0482(11) 0.0286(8) -0.0024(7) -0.0008(7) -0.0037(8)
C11 0.0403(9) 0.0488(10) 0.0458(11) -0.0186(9) -0.0085(8) 0.0014(8)
C12 0.0441(11) 0.0452(10) 0.0713(15) 0.0012(10) -0.0080(10) 0.0078(8)
C13 0.0582(14) 0.0782(16) 0.0587(14) -0.0054(12) 0.0243(11) -0.0096(13)
C14 0.0344(9) 0.0454(10) 0.0341(9) -0.0056(8) 0.0040(7) 0.0040(7)
C15 0.0623(13) 0.0702(14) 0.0424(12) -0.0202(11) -0.0092(10) 0.0039(12)
 
_geom_special_details
;
 All esds (except the esd in the dihedral angle between two l.s. planes)
 are estimated using the full covariance matrix.  The cell esds are taken
 into account individually in the estimation of esds in distances, angles
 and torsion angles; correlations between esds in cell parameters are only
 used when they are defined by crystal symmetry.  An approximate (isotropic)
 treatment of cell esds is used for estimating esds involving l.s. planes.
;
 
loop_
 _geom_bond_atom_site_label_1
 _geom_bond_atom_site_label_2
 _geom_bond_distance
 _geom_bond_site_symmetry_2
 _geom_bond_publ_flag
O1 C14 1.331(3) . ?
O1 H1 0.83(4) . ?
C1 C13 1.517(3) . ?
C1 C12 1.532(3) . ?
C1 C2 1.545(3) . ?
C1 C7 1.551(3) . ?
O2 C14 1.202(2) . ?
C2 C3 1.506(3) . ?
C2 H2A 0.9700 . ?
C2 H2B 0.9700 . ?
C4 C14 1.478(3) . ?
C4 C5 1.521(2) . ?
C4 C11 1.526(2) . ?
C4 C3 1.541(2) . ?
O3 C9 1.227(2) . ?
C3 C11 1.488(3) . ?
C3 H3 0.9800 . ?
C5 C6 1.517(2) . ?
C5 C8 1.536(2) . ?
C5 H5 0.9800 . ?
C6 C10 1.344(3) . ?
C6 C7 1.498(2) . ?
C8 C9 1.506(3) . ?
C8 H8A 0.9700 . ?
C8 H8B 0.9700 . ?
C7 H7A 0.9700 . ?
C7 H7B 0.9700 . ?
C9 C10 1.461(3) . ?
C10 C15 1.499(3) . ?
C11 H11A 0.9700 . ?
C11 H11B 0.9700 . ?
C12 H12A 0.9600 . ?
C12 H12B 0.9600 . ?
C12 H12C 0.9600 . ?
C13 H13A 0.9600 . ?
C13 H13B 0.9600 . ?
C13 H13C 0.9600 . ?
C15 H15A 0.9600 . ?
C15 H15B 0.9600 . ?
C15 H15C 0.9600 . ?
 
loop_
 _geom_angle_atom_site_label_1
 _geom_angle_atom_site_label_2
 _geom_angle_atom_site_label_3
 _geom_angle
 _geom_angle_site_symmetry_1
 _geom_angle_site_symmetry_3
 _geom_angle_publ_flag
C14 O1 H1 112(3) . . ?
C13 C1 C12 109.38(18) . . ?
C13 C1 C2 109.02(17) . . ?
C12 C1 C2 108.71(16) . . ?
C13 C1 C7 109.89(17) . . ?
C12 C1 C7 107.07(15) . . ?
C2 C1 C7 112.71(14) . . ?
C3 C2 C1 114.48(14) . . ?
C3 C2 H2A 108.6 . . ?
C1 C2 H2A 108.6 . . ?
C3 C2 H2B 108.6 . . ?
C1 C2 H2B 108.6 . . ?
H2A C2 H2B 107.6 . . ?
C14 C4 C5 116.74(15) . . ?
C14 C4 C11 118.62(16) . . ?
C5 C4 C11 119.37(16) . . ?
C14 C4 C3 116.21(15) . . ?
C5 C4 C3 114.26(15) . . ?
C11 C4 C3 58.06(11) . . ?
C11 C3 C2 121.55(16) . . ?
C11 C3 C4 60.46(11) . . ?
C2 C3 C4 118.23(15) . . ?
C11 C3 H3 115.2 . . ?
C2 C3 H3 115.2 . . ?
C4 C3 H3 115.2 . . ?
C6 C5 C4 110.58(14) . . ?
C6 C5 C8 104.01(14) . . ?
C4 C5 C8 120.10(16) . . ?
C6 C5 H5 107.2 . . ?
C4 C5 H5 107.2 . . ?
C8 C5 H5 107.2 . . ?
C10 C6 C7 127.31(16) . . ?
C10 C6 C5 112.21(16) . . ?
C7 C6 C5 120.28(14) . . ?
C9 C8 C5 104.20(15) . . ?
C9 C8 H8A 110.9 . . ?
C5 C8 H8A 110.9 . . ?
C9 C8 H8B 110.9 . . ?
C5 C8 H8B 110.9 . . ?
H8A C8 H8B 108.9 . . ?
C6 C7 C1 118.48(14) . . ?
C6 C7 H7A 107.7 . . ?
C1 C7 H7A 107.7 . . ?
C6 C7 H7B 107.7 . . ?
C1 C7 H7B 107.7 . . ?
H7A C7 H7B 107.1 . . ?
O3 C9 C10 125.92(19) . . ?
O3 C9 C8 124.83(19) . . ?
C10 C9 C8 109.24(15) . . ?
C6 C10 C9 109.25(16) . . ?
C6 C10 C15 129.16(19) . . ?
C9 C10 C15 121.55(17) . . ?
C3 C11 C4 61.47(11) . . ?
C3 C11 H11A 117.6 . . ?
C4 C11 H11A 117.6 . . ?
C3 C11 H11B 117.6 . . ?
C4 C11 H11B 117.6 . . ?
H11A C11 H11B 114.7 . . ?
C1 C12 H12A 109.5 . . ?
C1 C12 H12B 109.5 . . ?
H12A C12 H12B 109.5 . . ?
C1 C12 H12C 109.5 . . ?
H12A C12 H12C 109.5 . . ?
H12B C12 H12C 109.5 . . ?
C1 C13 H13A 109.5 . . ?
C1 C13 H13B 109.5 . . ?
H13A C13 H13B 109.5 . . ?
C1 C13 H13C 109.5 . . ?
H13A C13 H13C 109.5 . . ?
H13B C13 H13C 109.5 . . ?
O2 C14 O1 122.05(19) . . ?
O2 C14 C4 124.39(17) . . ?
O1 C14 C4 113.52(16) . . ?
C10 C15 H15A 109.5 . . ?
C10 C15 H15B 109.5 . . ?
H15A C15 H15B 109.5 . . ?
C10 C15 H15C 109.5 . . ?
H15A C15 H15C 109.5 . . ?
H15B C15 H15C 109.5 . . ?
 
loop_
 _geom_torsion_atom_site_label_1
 _geom_torsion_atom_site_label_2
 _geom_torsion_atom_site_label_3
 _geom_torsion_atom_site_label_4
 _geom_torsion
 _geom_torsion_site_symmetry_1
 _geom_torsion_site_symmetry_2
 _geom_torsion_site_symmetry_3
 _geom_torsion_site_symmetry_4
 _geom_torsion_publ_flag
C13 C1 C2 C3 158.28(18) . . . . ?
C12 C1 C2 C3 -82.56(19) . . . . ?
C7 C1 C2 C3 36.0(2) . . . . ?
C1 C2 C3 C11 -143.63(16) . . . . ?
C1 C2 C3 C4 -72.7(2) . . . . ?
C14 C4 C3 C11 -108.79(18) . . . . ?
C5 C4 C3 C11 110.68(18) . . . . ?
C14 C4 C3 C2 138.97(16) . . . . ?
C5 C4 C3 C2 -1.6(2) . . . . ?
C11 C4 C3 C2 -112.23(19) . . . . ?
C14 C4 C5 C6 -68.90(19) . . . . ?
C11 C4 C5 C6 137.08(16) . . . . ?
C3 C4 C5 C6 71.42(18) . . . . ?
C14 C4 C5 C8 52.2(2) . . . . ?
C11 C4 C5 C8 -101.83(19) . . . . ?
C3 C4 C5 C8 -167.48(15) . . . . ?
C4 C5 C6 C10 139.26(16) . . . . ?
C8 C5 C6 C10 9.0(2) . . . . ?
C4 C5 C6 C7 -36.0(2) . . . . ?
C8 C5 C6 C7 -166.27(16) . . . . ?
C6 C5 C8 C9 -10.21(19) . . . . ?
C4 C5 C8 C9 -134.50(17) . . . . ?
C10 C6 C7 C1 135.08(19) . . . . ?
C5 C6 C7 C1 -50.4(2) . . . . ?
C13 C1 C7 C6 -73.4(2) . . . . ?
C12 C1 C7 C6 167.86(17) . . . . ?
C2 C1 C7 C6 48.4(2) . . . . ?
C5 C8 C9 O3 -172.64(19) . . . . ?
C5 C8 C9 C10 8.7(2) . . . . ?
C7 C6 C10 C9 171.19(17) . . . . ?
C5 C6 C10 C9 -3.7(2) . . . . ?
C7 C6 C10 C15 -6.4(3) . . . . ?
C5 C6 C10 C15 178.72(19) . . . . ?
O3 C9 C10 C6 178.0(2) . . . . ?
C8 C9 C10 C6 -3.4(2) . . . . ?
O3 C9 C10 C15 -4.2(3) . . . . ?
C8 C9 C10 C15 174.39(19) . . . . ?
C2 C3 C11 C4 106.86(18) . . . . ?
C14 C4 C11 C3 104.64(18) . . . . ?
C5 C4 C11 C3 -101.81(18) . . . . ?
C5 C4 C14 O2 -2.6(3) . . . . ?
C11 C4 C14 O2 151.62(19) . . . . ?
C3 C4 C14 O2 -142.15(19) . . . . ?
C5 C4 C14 O1 175.03(17) . . . . ?
C11 C4 C14 O1 -30.7(2) . . . . ?
C3 C4 C14 O1 35.5(2) . . . . ?
 
_refine_diff_density_max    0.121
_refine_diff_density_min   -0.135
_refine_diff_density_rms    0.030

_shelx_res_file
;
TITL ta_a.res in P2(1)2(1)2(1)
    ta_a.res
    created by SHELXL-2016/6 at 09:12:19 on 11-May-2018
REM Old TITL ta in P2(1)2(1)2(1)
REM SHELXT solution in P2(1)2(1)2(1)
REM R1 0.151,  Rweak 0.032,  Alpha 0.004,  Orientation as input
REM Flack x =  0.038 ( 0.059 ) from Parsons' quotients
REM Formula found by SHELXT:  C16 O2
CELL  1.54178   8.3626  10.8592  14.9542   90.000   90.000   90.000
ZERR   4.000   0.0003   0.0004   0.0005    0.000    0.000    0.000
LATT -1
SYMM 1/2-X, -Y, 1/2+Z
SYMM -X, 1/2+Y, 1/2-Z
SYMM 1/2+X, 1/2-Y, -Z
SFAC C H O
UNIT 60 80 12
ACTA
SIZE 0.18 0.16 0.12
CONF
TEMP 22.920
L.S. 10
BOND $H
LIST 6
FMAP 2
PLAN 20
WGHT    0.059700    0.109800
FVAR       1.26957
O1    3    0.427045    0.531572    0.875019    11.00000    0.05148    0.11568 =
         0.03642    0.00822    0.00448   -0.01946
H1    2    0.356880    0.484183    0.894637    11.00000    0.09985
C1    1    0.848008    0.462536    0.663556    11.00000    0.02980    0.03895 =
         0.04122   -0.00055    0.00323   -0.00067
O2    3    0.296506    0.515299    0.746563    11.00000    0.04256    0.07723 =
         0.05241    0.00219   -0.00489   -0.01878
C2    1    0.849847    0.580567    0.721279    11.00000    0.02859    0.04024 =
         0.04358   -0.00154   -0.00360   -0.00558
AFIX  23
H2A   2    0.949044    0.582939    0.754854    11.00000   -1.20000
H2B   2    0.848633    0.651533    0.681892    11.00000   -1.20000
AFIX   0
C4    1    0.545229    0.620721    0.747926    11.00000    0.03107    0.03683 =
         0.03182   -0.00632   -0.00320    0.00111
O3    3    0.264315    0.632458    0.463808    11.00000    0.05825    0.07277 =
         0.04858    0.00643   -0.02420    0.00105
C3    1    0.712247    0.591282    0.785809    11.00000    0.03292    0.04146 =
         0.03294   -0.00502   -0.00704   -0.00144
AFIX  13
H3    2    0.713750    0.532463    0.835504    11.00000   -1.20000
AFIX   0
C5    1    0.541368    0.639086    0.647090    11.00000    0.03551    0.03284 =
         0.03264    0.00021   -0.00364   -0.00173
AFIX  13
H5    2    0.632202    0.691946    0.631565    11.00000   -1.20000
AFIX   0
C6    1    0.565515    0.517371    0.599137    11.00000    0.03216    0.03837 =
         0.03048   -0.00243    0.00062   -0.00438
C8    1    0.392573    0.694434    0.602199    11.00000    0.04832    0.04069 =
         0.04296    0.00153   -0.01046    0.00646
AFIX  23
H8A   2    0.301696    0.693039    0.642495    11.00000   -1.20000
H8B   2    0.412174    0.778696    0.583670    11.00000   -1.20000
AFIX   0
C7    1    0.676569    0.422429    0.636835    11.00000    0.03688    0.03222 =
         0.03880   -0.00504   -0.00022   -0.00040
AFIX  23
H7A   2    0.686101    0.356749    0.593197    11.00000   -1.20000
H7B   2    0.626005    0.387516    0.689420    11.00000   -1.20000
AFIX   0
C9    1    0.363687    0.612663    0.522447    11.00000    0.03952    0.05049 =
         0.03374    0.00619   -0.00466   -0.00522
C10   1    0.469428    0.505828    0.527580    11.00000    0.04071    0.04824 =
         0.02862   -0.00244   -0.00079   -0.00369
C11   1    0.636676    0.712164    0.806107    11.00000    0.04033    0.04881 =
         0.04575   -0.01858   -0.00853    0.00141
AFIX  23
H11A  2    0.680624    0.784610    0.777195    11.00000   -1.20000
H11B  2    0.598302    0.725641    0.866532    11.00000   -1.20000
AFIX   0
C12   1    0.920752    0.356917    0.717900    11.00000    0.04410    0.04520 =
         0.07129    0.00125   -0.00804    0.00780
AFIX 137
H12A  2    0.911806    0.281543    0.684729    11.00000   -1.50000
H12B  2    0.864581    0.348958    0.773587    11.00000   -1.50000
H12C  2    1.031464    0.374050    0.729446    11.00000   -1.50000
AFIX   0
C13   1    0.947807    0.483952    0.580302    11.00000    0.05822    0.07819 =
         0.05873   -0.00536    0.02431   -0.00961
AFIX 137
H13A  2    0.956751    0.408407    0.547337    11.00000   -1.50000
H13B  2    1.052478    0.511767    0.597242    11.00000   -1.50000
H13C  2    0.897356    0.545238    0.543633    11.00000   -1.50000
AFIX   0
C14   1    0.409871    0.552609    0.787881    11.00000    0.03436    0.04537 =
         0.03412   -0.00562    0.00404    0.00396
C15   1    0.457824    0.402105    0.461785    11.00000    0.06228    0.07023 =
         0.04237   -0.02015   -0.00923    0.00386
AFIX 137
H15A  2    0.450308    0.434922    0.402324    11.00000   -1.50000
H15B  2    0.364433    0.353778    0.474515    11.00000   -1.50000
H15C  2    0.551298    0.351177    0.466371    11.00000   -1.50000
REM #####
AFIX   0
HKLF 4


REM  ta_a.res in P2(1)2(1)2(1)
REM R1 =  0.0301 for    2348 Fo > 4sig(Fo)  and  0.0325 for all    2479 data
REM    170 parameters refined using      0 restraints

END

WGHT      0.0509      0.1364

REM Highest difference peak  0.121,  deepest hole -0.135,  1-sigma level  0.030
Q1    1   0.8396  0.5288  0.6858  11.00000  0.05    0.12
Q2    1   0.4977  0.4993  0.5651  11.00000  0.05    0.12
Q3    1   0.6907  0.5240  0.8164  11.00000  0.05    0.11
Q4    1   0.4783  0.4667  0.4886  11.00000  0.05    0.11
Q5    1   0.5600  0.5351  0.5446  11.00000  0.05    0.10
Q6    1   0.7632  0.4568  0.6431  11.00000  0.05    0.10
Q7    1   0.5662  0.5766  0.6233  11.00000  0.05    0.10
Q8    1   0.5592  0.3856  0.4052  11.00000  0.05    0.10
Q9    1   0.7684  0.5871  0.7492  11.00000  0.05    0.09
Q10   1   0.3545  0.4097  0.4091  11.00000  0.05    0.09
Q11   1   0.5341  0.6305  0.7034  11.00000  0.05    0.09
Q12   1   0.4434  0.4796  0.8410  11.00000  0.05    0.09
Q13   1   0.2981  0.5884  0.7687  11.00000  0.05    0.09
Q14   1   0.6219  0.5796  0.7519  11.00000  0.05    0.09
Q15   1   0.4349  0.5605  0.5158  11.00000  0.05    0.08
Q16   1   0.5941  0.5481  0.3985  11.00000  0.05    0.08
Q17   1   1.0778  0.4907  0.5866  11.00000  0.05    0.08
Q18   1   0.2978  0.5186  0.7007  11.00000  0.05    0.08
Q19   1   0.6144  0.4730  0.6172  11.00000  0.05    0.08
Q20   1   0.7179  0.6577  0.8105  11.00000  0.05    0.08
;
_shelx_res_checksum   97370

_shelx_hkl_file
;
   0   1   0   -0.40    0.80
   0  -1   0   -0.20    0.50
   0  -1   0   -0.60    1.20
   0   3   0   -0.80    2.10
   0   3   0   -0.20    1.00
   0  -3   0   -1.00    1.30
   0  -3   0   -0.20    1.70
   0  -4   0  378.26   11.70
   0   4   0  341.67   11.90
   0  -4   0  356.16    9.20
   0  -4   0  351.46   11.10
   0   4   0  359.96    8.90
   0   4   0  346.87    9.00
   0  -4   0  344.97    9.40
   0  -5   0   -1.60    1.90
   0  -5   0    0.10    3.50
   0   5   0   -0.20    1.30
   0   5   0    2.20    1.50
   0  -5   0    1.50    3.60
   0  -5   0    1.20    2.20
   0  -6   0  255.47    8.40
   0  -6   0  262.97    7.20
   0  -6   0  278.17    8.30
   0   6   0  285.67    7.70
   0   6   0  270.07    7.90
   0   6   0  279.07    6.90
   0  -7   0    5.50    4.10
   0  -7   0    0.40    3.80
   0  -7   0    4.00    1.80
   0  -7   0    1.40    3.60
   0   7   0    0.80    1.10
   0   7   0    8.10    5.90
   0   7   0   -0.10    2.20
   0   7   0    0.10    1.70
   0  -7   0   -3.90    7.90
   0   8   0  494.45   11.40
   0   8   0  457.25   21.90
   0  -8   0  485.55   14.90
   0   8   0  525.15   15.90
   0   9   0  -20.60   11.70
   0   9   0   -1.10    1.20
   0  -9   0   -4.60    2.90
   0   9   0    0.10    3.30
   0  -9   0    0.80    2.40
   0 -10   0  134.89    7.20
   0  10   0  141.59   24.00
   0 -10   0  135.39    6.00
   0  11   0    3.00    1.80
   0 -11   0    0.70    1.90
   0 -11   0    0.60    2.60
   0  12   0   17.30    2.10
   0 -12   0   21.10    2.90
   0 -13   0    1.80    2.70
   0  13   0    0.80    1.90
   1   0   0   -0.40    0.60
   1   0   0    3.10    1.10
  -1   0   0    3.60    1.50
   1   1   0  180.38    6.60
   1   1   0  172.58    5.30
   1  -1   0  179.08    5.10
  -1   1   0  159.58    5.90
  -1   1   0  182.78    4.60
  -1  -1   0  171.18    6.00
   1  -2   0 8931.51  200.88
   1   2   0 9729.23  201.08
  -1   2   0 9970.40  200.18
  -1  -2   0 9305.27  199.38
  -1  -2   0 9999.00  202.28
   1  -3   0  102.69    3.20
   1   3   0  102.59    5.50
  -1  -3   0   99.39    3.80
  -1  -3   0  107.59    4.90
  -1  -3   0  103.39    6.40
  -1   3   0   99.39    5.20
  -1   3   0  106.09    3.40
   1   4   0   35.40    2.60
   1   4   0   30.80    4.10
   1  -4   0   35.40    3.00
   1  -4   0   20.70    3.50
  -1  -4   0   29.70    2.90
  -1   4   0   30.90    2.40
  -1  -4   0   36.30    3.20
  -1   4   0   30.70    4.00
  -1  -4   0   27.90    4.30
  -1   4   0   31.20    2.60
   1  -5   0  519.25   13.30
   1   5   0  516.25   17.00
   1   5   0  505.95   12.30
   1  -5   0  533.45   13.30
   1   5   0  518.65   12.40
  -1  -5   0  508.05   18.20
  -1   5   0  520.45   16.40
  -1   5   0  529.75   12.60
  -1   5   0  520.85   12.60
  -1  -5   0  514.75   12.40
  -1  -5   0  547.45   17.70
  -1  -5   0  522.15   13.30
  -1   5   0  500.55   11.90
  -1  -5   0  512.35   13.20
   1   6   0  357.86    9.60
   1   6   0  366.26    8.60
   1   6   0  371.36   15.10
  -1  -6   0  352.66   17.70
  -1   6   0  369.46    8.90
  -1   6   0  377.36    9.90
  -1  -6   0  356.86   10.50
  -1  -6   0  375.96    9.40
  -1   6   0  377.76    9.80
  -1  -6   0  368.76   16.20
  -1  -6   0  367.56   10.50
   1   7   0  701.73   19.00
   1  -7   0  713.73   19.30
   1   7   0  752.82   24.90
  -1  -7   0  693.43   17.10
  -1  -7   0  744.63   18.40
  -1  -7   0  718.03   18.10
  -1  -7   0  717.33   20.10
  -1   7   0  742.83   17.80
  -1   7   0  761.02   16.50
  -1   7   0  739.73   17.60
   1   8   0  901.21   22.30
   1  -8   0  841.92   21.90
   1   8   0  827.82   29.40
  -1   8   0  845.52   20.20
  -1  -8   0  815.22   19.10
  -1   8   0  820.62   29.50
  -1   8   0  864.01   20.70
  -1   8   0  845.22   19.00
  -1  -8   0  854.31   22.40
   1   9   0   19.50   12.00
   1  -9   0   18.10    3.60
   1  -9   0   10.00    2.50
   1   9   0   18.70    2.70
  -1   9   0   17.90    2.20
  -1  -9   0   15.90    3.20
  -1   9   0    3.30   13.90
  -1   9   0   18.60    3.10
  -1  -9   0   15.30    3.70
   1 -10   0  740.83   18.10
   1  10   0  646.34   38.30
  -1 -10   0  740.63   19.60
  -1  10   0  738.13   17.80
  -1 -10   0  760.92   18.30
   1 -11   0    9.00    2.20
   1  11   0    0.80    2.00
   1 -11   0    5.90    2.00
  -1 -11   0    3.10    2.50
  -1  11   0    2.40    1.80
  -1  11   0    2.30    1.80
   1 -12   0   10.70    1.90
   1 -12   0   10.40    2.20
  -1 -12   0   11.40    2.20
  -1  12   0   10.00    1.70
   1 -13   0   65.79    4.50
   1 -13   0   57.09    2.80
  -1 -13   0   59.29    3.30
  -1  13   0   50.99    2.50
   2   0   0 2775.32   60.79
   2   0   0 2671.73   59.19
  -2   0   0 2834.02   60.39
   2  -1   0   27.40    2.60
   2   1   0   27.40    3.70
   2  -1   0   28.60    3.20
   2   1   0   22.20    2.70
  -2  -1   0   25.90    4.00
  -2   1   0   25.60    2.60
  -2   1   0   22.70    3.00
   2  -2   0  853.81   20.60
   2   2   0  845.92   21.20
  -2   2   0  894.01   19.80
  -2  -2   0  857.41   23.10
  -2  -2   0  863.61   19.00
  -2   2   0  846.42   18.30
   2   3   0 1407.66   33.00
   2  -3   0 1418.16   32.20
  -2  -3   0 1373.86   30.30
  -2   3   0 1270.07   29.50
  -2  -3   0 1377.76   30.10
  -2   3   0 1364.06   31.30
  -2  -3   0 1346.77   35.00
  -2   3   0 1409.36   29.50
   2   4   0  261.87   10.70
   2  -4   0  276.87   10.60
  -2   4   0  267.67    7.10
  -2  -4   0  255.77    7.90
  -2   4   0  263.07    9.90
  -2  -4   0  273.97   13.10
  -2   4   0  263.27    7.20
  -2  -4   0  259.07    7.70
   2   5   0  403.36   14.80
   2  -5   0  381.46   14.50
  -2   5   0  388.26    9.80
  -2  -5   0  380.36   10.60
  -2  -5   0  379.06   16.10
  -2   5   0  372.96   13.70
  -2  -5   0  340.47   21.00
  -2  -5   0  373.06   10.50
  -2  -5   0  365.16    9.60
   2   6   0  541.65   19.20
  -2  -6   0  502.05   13.80
  -2   6   0  506.45   12.10
  -2  -6   0  525.25   21.30
  -2  -6   0  520.45   12.70
  -2  -6   0  536.45   24.50
  -2  -6   0  516.45   13.90
  -2   6   0  516.95   13.10
  -2   6   0  508.15   13.10
   2  -7   0   -0.50    9.20
   2   7   0    2.80    3.10
   2   7   0   16.70    7.20
   2  -7   0    7.40    3.30
  -2   7   0    3.90    2.00
  -2  -7   0  -18.70   14.10
  -2  -7   0    4.70    2.70
  -2   7   0    2.90    2.20
  -2   7   0    2.70    1.30
  -2  -7   0    3.50    1.70
  -2  -7   0    5.70    2.60
  -2  -7   0    3.40    4.90
   2   8   0  244.98   17.10
   2   8   0  211.88    9.40
  -2   8   0  217.18    8.00
  -2   8   0  216.68    6.30
  -2  -8   0  225.48    6.80
  -2  -8   0  210.88    9.70
  -2  -8   0  237.08    9.30
  -2  -8   0  218.68    8.50
  -2   8   0  224.18    7.60
  -2  -8   0  212.98   10.20
   2  -9   0  357.86   10.20
   2   9   0  317.57   24.20
  -2  -9   0  351.46   12.10
  -2  -9   0  350.46    9.10
  -2  -9   0  325.47   11.10
  -2   9   0  352.06   11.20
  -2   9   0  348.07    8.90
  -2   9   0  357.86   10.40
  -2   9   0  345.77   30.70
   2 -10   0   -1.10    1.70
   2  10   0   -2.60    2.40
   2 -10   0   -2.20    1.70
  -2 -10   0   -0.40    3.00
  -2  10   0    1.20    2.70
  -2 -10   0   -2.30    2.90
  -2  10   0    1.30    1.30
  -2 -10   0    1.10    1.90
   2 -11   0   47.70    6.50
   2 -11   0   60.99    3.50
  -2  11   0   54.39    2.80
  -2 -11   0   53.49    4.80
   2 -12   0   26.50    2.70
   2 -12   0   27.30    3.50
   2 -12   0   25.10    2.60
  -2  12   0   30.10    2.40
  -2 -12   0   33.20    4.10
   3   0   0    1.10    3.10
   3   0   0   -0.50    1.70
  -3   0   0    1.80    2.50
   3  -1   0  438.36   13.80
   3   1   0  382.86   12.20
   3  -1   0  443.26   12.30
  -3  -1   0  435.46   14.80
  -3   1   0  443.56   12.50
  -3   1   0  437.76   12.20
   3   2   0   -0.90    2.20
   3  -2   0    4.40    2.90
  -3  -2   0   -0.90    3.50
  -3   2   0    0.00    1.40
  -3   2   0   -0.30    2.30
  -3  -2   0   -0.40    1.30
   3  -3   0 1061.69   26.30
  -3  -3   0 1025.60   23.50
  -3   3   0 1070.79   22.80
  -3   3   0 1016.70   22.80
  -3  -3   0 1039.10   23.70
  -3   3   0 1047.00   25.10
  -3  -3   0 1054.09   30.60
   3   4   0  119.59    8.30
   3  -4   0  116.69    7.90
  -3  -4   0  135.09   13.00
  -3   4   0  120.99    8.40
  -3   4   0  126.39    4.40
  -3  -4   0  126.99   10.70
  -3  -4   0  125.89    5.10
  -3   4   0  127.99    4.70
   3   5   0   84.89    8.30
  -3   5   0   79.39    3.70
  -3   5   0   84.99   10.40
  -3  -5   0   77.89   11.00
  -3  -5   0   73.29    4.60
  -3   5   0   66.19    3.70
  -3   5   0   81.49    4.00
  -3  -5   0   69.49   11.40
  -3  -5   0   69.19    4.00
  -3  -5   0   75.09    4.60
   3   6   0  245.38    8.90
   3   6   0  267.57   14.10
  -3  -6   0  254.77   25.90
  -3  -6   0  247.28    8.70
  -3   6   0  262.67    7.90
  -3   6   0  259.67    6.90
  -3  -6   0  239.68    7.80
  -3  -6   0  240.38    8.60
  -3  -6   0  257.67   20.90
   3   7   0 1170.88   35.50
   3   7   0 1056.79   27.80
  -3  -7   0 1156.08   41.10
  -3  -7   0 1129.19   29.50
  -3  -7   0 1178.18   28.00
  -3   7   0 1185.48   27.10
  -3  -7   0 1160.78   26.20
  -3   7   0 1197.88   25.70
  -3   7   0 1202.68   27.10
  -3  -7   0 1158.58   28.10
   3  -8   0    5.70    2.10
   3   8   0    6.70   10.00
  -3   8   0    9.50    2.80
  -3  -8   0    7.30    3.20
  -3  -8   0   -8.00   19.40
  -3   8   0    4.90    1.50
  -3  -8   0    6.30    2.00
  -3  -8   0    5.60    3.50
  -3   8   0    6.30    2.30
  -3  -8   0    0.90    4.70
   3   9   0   82.99   15.00
   3  -9   0   79.19    7.40
   3  -9   0   69.39    4.00
   3  -9   0   69.19    4.10
  -3  -9   0   64.09    6.10
  -3   9   0   69.29    3.40
  -3   9   0   66.59    4.80
  -3  -9   0   63.59    7.20
  -3   9   0   71.89    5.90
  -3  -9   0   63.79    3.80
   3 -10   0   34.50    3.00
   3 -10   0   29.50    3.10
   3 -10   0   41.70    5.80
  -3  10   0   24.40    4.50
  -3 -10   0   22.30    3.80
  -3  10   0   29.90    2.50
  -3 -10   0   31.10    3.10
  -3  10   0   29.70    4.30
   3 -11   0  154.28    5.10
   3 -11   0  156.08    5.20
   3 -11   0  153.88    7.20
  -3  11   0  147.49    6.80
  -3  11   0  154.68    4.50
   3 -12   0   40.30    2.60
   3 -12   0   40.30    2.60
   3 -12   0   43.30    4.60
  -3  12   0   37.20    2.40
   4   0   0  696.23   22.90
  -4   0   0  705.13   20.70
  -4   0   0  686.23   21.20
   4   1   0  905.11   23.70
   4  -1   0  901.81   26.50
   4   1   0  902.91   28.70
   4  -1   0  853.31   24.00
  -4   1   0  920.41   23.70
  -4  -1   0  888.61   27.10
  -4   1   0  956.10   22.40
  -4   1   0  905.21   23.90
  -4  -1   0  901.31   26.00
   4  -2   0  248.28   12.40
  -4  -2   0  240.78    7.70
  -4   2   0  246.58    9.10
  -4   2   0  239.78    8.40
  -4  -2   0  246.18   20.00
  -4  -2   0  257.37   13.30
  -4  -2   0  258.77    6.90
  -4   2   0  243.08    8.40
   4   3   0 1061.89   28.40
   4  -3   0 1049.79   29.20
  -4  -3   0 1086.49   34.30
  -4  -3   0 1063.09   31.90
  -4   3   0 1070.69   23.10
  -4  -3   0 1023.80   24.20
  -4   3   0 1059.39   26.40
  -4   3   0 1015.60   23.10
  -4  -3   0 1064.09   24.10
   4   4   0  221.58   11.50
  -4  -4   0  215.98    7.40
  -4  -4   0  228.98   19.90
  -4  -4   0  215.28    7.50
  -4  -4   0  213.18    7.50
  -4  -4   0  214.78   15.30
  -4   4   0  223.98    6.50
   4  -5   0  683.83   16.20
   4  -5   0  687.73   15.70
   4  -5   0  682.93   16.30
   4  -5   0  678.03   18.60
   4   5   0  697.43   23.20
  -4   5   0  696.63   16.70
  -4  -5   0  700.23   34.60
  -4   5   0  670.03   15.80
  -4  -5   0  703.93   17.70
  -4   5   0  700.23   16.50
  -4  -5   0  632.84   18.50
  -4  -5   0  684.63   16.30
  -4  -5   0  663.13   27.60
   4  -6   0  128.19    4.60
   4  -6   0  129.09    5.40
   4  -6   0  123.89    5.00
   4   6   0  129.29   12.60
   4  -6   0  122.89    7.70
  -4   6   0  126.39    5.50
  -4  -6   0  125.69    6.50
  -4  -6   0  100.19   14.40
  -4   6   0  121.09    4.60
  -4  -6   0  114.39    5.10
  -4  -6   0  111.89    6.20
  -4   6   0  121.89    5.50
   4  -7   0  233.18    6.80
   4  -7   0  231.28    9.80
   4  -7   0  232.28    7.20
   4   7   0  222.48   17.10
  -4  -7   0  203.88    9.10
  -4  -7   0  236.48    7.30
  -4   7   0  223.48    8.00
  -4  -7   0  175.18   28.50
  -4  -7   0  233.28    9.10
  -4   7   0  234.98    6.70
  -4   7   0  251.17    8.30
   4  -8   0  506.15   15.30
   4  -8   0  493.95   12.40
   4  -8   0  493.85   12.70
   4   8   0  482.65   26.20
  -4   8   0  495.25   13.60
  -4  -8   0  507.85   14.70
  -4   8   0  491.95   13.90
  -4  -8   0  496.55   15.10
  -4  -8   0  480.15   17.10
  -4  -8   0  508.65   12.80
  -4   8   0  499.45   12.20
   4  -9   0  101.19    4.50
   4  -9   0  101.59    4.50
   4  -9   0  106.09    7.30
  -4  -9   0   98.99    4.50
  -4   9   0  104.19    4.10
  -4  -9   0  105.39    6.60
  -4  -9   0   98.49    9.00
  -4   9   0  112.79    5.60
   4 -10   0    0.40    1.70
   4 -10   0    0.30    3.40
  -4 -10   0    4.00    3.90
  -4 -10   0   -9.30    6.80
  -4  10   0   -3.90    2.20
  -4  10   0    0.40    1.20
  -4 -10   0    1.20    1.60
  -4  10   0   -0.20    3.90
   4 -11   0    0.50    1.30
   4 -11   0    3.80    1.40
   4 -11   0    2.80    2.80
  -4  11   0    5.00    3.00
  -4 -11   0    2.20    1.80
  -4  11   0    2.20    1.10
  -4  12   0   16.60    1.70
   5   0   0   -3.10    3.80
   5   0   0    5.00    7.80
  -5   0   0   -0.80    5.90
   5   1   0  408.66   14.70
   5  -1   0  395.76   19.90
   5   1   0  378.96   21.40
   5  -1   0  403.66   14.80
  -5  -1   0  392.56   17.70
  -5   1   0  397.26   15.80
  -5   1   0  380.76   13.60
  -5   1   0  394.96   17.20
  -5  -1   0  387.56   19.90
   5   2   0  183.38    8.00
   5  -2   0  185.88    5.90
   5  -2   0  208.68   16.20
   5  -2   0  175.68    5.40
   5   2   0  180.58   10.50
   5  -2   0  201.58   14.40
  -5  -2   0  192.78    6.20
  -5   2   0  193.18   10.70
  -5  -2   0  169.98   18.80
  -5  -2   0  161.88   14.20
   5  -3   0  323.87    9.10
   5  -3   0  335.37    8.50
   5   3   0  324.47   12.30
   5  -3   0  324.07    8.90
   5  -3   0  327.37   11.70
   5   3   0  329.97   11.10
   5   3   0  366.36   14.90
   5   3   0  350.06   10.70
  -5  -3   0  319.57   20.20
  -5  -3   0  331.07   25.70
  -5  -3   0  323.07    9.50
  -5  -3   0  340.97   10.10
  -5   3   0  339.37    8.60
   5  -4   0    3.70    2.00
   5  -4   0    2.80    1.70
   5   4   0    0.10    5.50
   5  -4   0    4.70    3.70
   5  -4   0   14.90   11.90
   5   4   0    3.20    2.50
   5   4   0   -3.70    3.30
   5  -4   0    5.00    1.50
  -5  -4   0    2.00    3.30
  -5  -4   0    2.40    2.50
  -5  -4   0    4.20    2.60
  -5  -4   0   -6.10    9.20
   5  -5   0   24.40    4.20
   5   5   0   31.30    4.40
   5  -5   0   22.80    3.20
   5  -5   0   25.80    2.60
   5   5   0   34.80    7.90
   5  -5   0   23.10    3.10
  -5   5   0   22.50    3.60
  -5  -5   0   21.60   11.70
  -5   5   0   26.60    4.10
  -5  -5   0   23.70    3.00
  -5  -5   0   24.50    3.50
  -5  -5   0   21.60    3.30
   5   6   0  223.18   16.90
   5  -6   0  222.98    9.50
   5  -6   0  222.68    6.30
   5  -6   0  218.18    6.90
  -5   6   0  207.08    8.10
  -5  -6   0  218.98    7.30
  -5  -6   0  223.38   32.80
  -5  -6   0  220.68   11.90
  -5  -6   0  218.18    8.80
  -5   6   0  222.98    7.70
  -5   6   0  214.08    6.70
   5  -7   0  522.95   15.60
   5  -7   0  546.75   13.60
   5   7   0  497.05   25.90
   5  -7   0  550.24   12.70
  -5   7   0  534.35   14.40
  -5  -7   0  562.44   15.70
  -5   7   0  525.95   12.90
  -5  -7   0  534.95   13.60
  -5   7   0  548.35   14.50
  -5  -7   0  515.45   15.40
   5  -8   0    1.30    1.50
   5  -8   0    3.70    3.20
   5  -8   0   -0.30    1.70
   5  -8   0    1.70    1.90
  -5   8   0    0.10    2.90
  -5  -8   0   -1.70    1.90
  -5   8   0    1.60    1.50
  -5  -8   0    1.70    3.80
  -5   8   0    0.10    2.20
  -5  -8   0    1.70    2.80
   5  -9   0   50.19    3.20
   5  -9   0   55.99    5.50
  -5   9   0   53.69    4.40
  -5  -9   0   52.29    3.40
  -5  -9   0   55.79    5.50
  -5   9   0   55.99    3.00
  -5   9   0   45.80    5.60
  -5  -9   0   55.09    7.80
   5 -10   0    6.50    1.50
   5 -10   0    5.90    2.80
  -5  10   0   10.10    2.50
  -5 -10   0   -1.80    3.40
  -5 -10   0    6.90    1.60
  -5  10   0    6.90    1.30
   5 -11   0    9.70    1.50
   5 -11   0    9.30    2.60
  -5 -11   0    7.40    1.60
  -5  11   0   11.30    1.20
   6   0   0  245.88    6.60
   6   0   0  237.38    8.90
   6   0   0  227.68   13.60
   6   0   0  228.68   10.20
   6   0   0  245.68    7.10
  -6   0   0  250.47   13.70
  -6   0   0  246.48   20.10
   6   1   0  298.37    8.00
   6  -1   0  276.57   10.90
   6  -1   0  258.37   15.00
   6   1   0  271.17   11.00
   6   1   0  291.97   14.90
   6   1   0  274.67    7.20
   6   1   0  283.17    9.70
   6  -1   0  269.27    8.40
   6  -1   0  276.77    7.80
   6  -1   0  278.37    7.40
   6  -1   0  274.07    9.80
  -6  -1   0  256.27   32.30
  -6   1   0  272.57   17.10
  -6  -1   0  263.07   21.10
   6  -2   0    1.20    3.40
   6  -2   0   -1.90   14.20
   6  -2   0    7.10    1.90
   6  -2   0    1.70    3.10
   6  -2   0    2.60    2.10
   6  -2   0    4.10    1.30
   6   2   0    1.50    2.70
   6   2   0    3.90    2.00
   6   2   0    4.30    3.50
   6   2   0    8.30    6.60
   6   2   0    5.20    1.70
  -6  -2   0    3.70    2.70
  -6  -2   0    6.50   11.30
   6  -3   0  685.03   15.60
   6   3   0  700.93   15.90
   6  -3   0  710.33   16.40
   6   3   0  675.03   17.90
   6   3   0  653.53   23.80
   6  -3   0  665.93   16.00
   6  -3   0  660.13   17.90
   6  -3   0  666.93   18.70
  -6  -3   0  661.83   16.90
  -6  -3   0  665.03   33.10
  -6   3   0  651.43   15.80
  -6  -3   0  666.03   17.30
   6  -4   0    2.60    1.70
   6  -4   0    0.90    1.70
   6   4   0    0.90    2.90
   6   4   0    6.80    7.90
   6  -4   0   -0.60    1.20
   6  -4   0   -1.10    4.10
   6  -4   0    4.20    3.30
   6   4   0    2.20    2.10
  -6   4   0    4.80    2.40
  -6  -4   0    0.00    2.80
  -6   4   0    0.90    3.00
  -6  -4   0   -1.90    2.80
  -6  -4   0    2.90    3.20
   6  -5   0  112.79    4.80
   6  -5   0  115.19    7.50
   6   5   0   99.29   12.60
   6  -5   0  111.49    4.70
   6  -5   0  114.99    4.10
  -6  -5   0  108.39    6.40
  -6   5   0  107.79    6.30
  -6   5   0  112.49    5.70
  -6  -5   0  111.89    6.60
  -6  -5   0  102.59    5.40
   6  -6   0  159.78    4.90
   6   6   0  129.49   19.60
   6  -6   0  157.48    5.60
   6  -6   0  146.89    8.00
  -6   6   0  147.19    5.50
  -6   6   0  153.28    6.70
  -6  -6   0  158.48    7.70
  -6  -6   0  147.69    7.40
  -6   6   0  153.38    6.80
  -6  -6   0  152.98    5.90
   6  -7   0  194.98    6.40
   6  -7   0  203.08    5.60
   6  -7   0  194.08    8.80
  -6  -7   0  194.38    8.30
  -6  -7   0  192.78    6.60
  -6   7   0  204.88    6.10
  -6   7   0  197.18    7.40
  -6  -7   0  195.88   12.20
   6  -8   0   27.30    3.90
   6  -8   0   19.20    2.50
   6  -8   0   17.70    2.40
  -6   8   0   13.30    3.40
  -6  -8   0   20.20    4.50
  -6  -8   0   20.40    2.90
  -6   8   0   20.50    2.90
  -6  -8   0   16.00    3.20
  -6   8   0   20.10    2.70
   6  -9   0   -0.80    2.50
   6  -9   0    2.70    1.30
  -6   9   0    4.90    2.50
  -6   9   0    2.80    1.30
  -6  -9   0   -0.40    2.90
  -6  -9   0    2.30    1.50
   6 -10   0   25.30    3.30
   6 -10   0   22.40    2.10
  -6  10   0   19.70    3.00
  -6 -10   0   26.80    2.40
  -6  10   0   20.40    1.90
   7   0   0   -2.70    2.50
   7   0   0    0.50    1.10
   7   0   0    1.40    9.90
   7   0   0    0.90    1.80
   7   0   0   -1.90    3.30
   7   1   0  359.56    9.60
   7   1   0  367.06   11.60
   7  -1   0  351.26    8.90
   7  -1   0  358.36    9.60
   7   1   0  359.56    8.90
   7   1   0  338.47   12.60
   7  -1   0  347.17   11.40
   7   1   0  352.66   20.70
   7  -1   0  362.96   12.70
   7   2   0  458.85   11.30
   7   2   0  422.56   22.70
   7   2   0  442.16   13.20
   7  -2   0  436.26   14.30
   7  -2   0  432.06   10.70
   7  -2   0  431.26   13.10
   7   2   0  448.16   14.80
   7  -2   0  438.36   11.30
  -7  -2   0  433.16   11.70
   7  -3   0  176.28    5.80
   7   3   0  189.68   19.30
   7  -3   0  169.18    7.90
   7  -3   0  167.08    5.10
   7  -3   0  153.58    6.00
   7  -3   0  161.98    8.60
   7   3   0  168.48    7.60
   7   3   0  162.98    5.70
  -7  -3   0  165.88    8.30
  -7  -3   0  159.18    7.10
   7  -4   0  283.37    8.30
   7   4   0  285.37   23.80
   7  -4   0  275.77   10.90
   7  -4   0  284.87    7.50
   7   4   0  287.97   10.00
   7  -4   0  280.97    8.10
  -7   4   0  289.57    9.00
  -7  -4   0  284.57    9.60
  -7  -4   0  271.87    9.90
   7  -5   0  174.28    5.90
   7  -5   0  179.68    6.20
   7  -5   0  174.88    5.30
   7  -5   0  183.78    8.70
  -7  -5   0  187.88    8.10
  -7  -5   0  181.68    6.70
  -7   5   0  185.28    7.90
   7  -6   0    1.60    2.80
   7  -6   0    0.90    1.00
   7  -6   0    0.40    1.50
  -7   6   0   -0.40    2.80
  -7  -6   0    1.40    3.40
  -7  -6   0   -0.30    2.20
  -7  -6   0    1.00    2.90
  -7   6   0    4.70    2.30
  -7   6   0    0.40    3.20
   7  -7   0   13.80    1.90
   7  -7   0   14.40    1.80
   7  -7   0   17.70    3.60
  -7   7   0   12.70    3.70
  -7  -7   0   14.10    2.20
  -7   7   0   12.60    2.80
  -7  -7   0   18.10    4.30
  -7  -7   0   18.20    3.40
  -7   7   0   18.50    2.20
   7  -8   0   34.60    2.20
   7  -8   0   35.50    2.60
   7  -8   0   40.40    4.90
  -7   8   0   31.40    4.30
  -7  -8   0   38.30    2.80
  -7  -8   0   41.20    4.70
  -7   8   0   38.30    2.70
   7  -9   0   18.90    3.00
   7  -9   0   16.30    1.90
  -7  -9   0   19.20    2.20
  -7   9   0   19.90    2.10
   8   0   0  262.57    9.50
   8   0   0  267.37   10.70
   8   0   0  274.47    7.10
   8   0   0  262.47    7.70
   8   1   0   55.99    6.70
   8  -1   0   55.79    2.80
   8  -1   0   64.59    6.70
   8  -1   0   60.29    3.40
   8  -1   0   59.99    5.50
   8   1   0   65.19    5.40
   8   1   0   60.19    2.90
   8   1   0   59.99    3.40
   8   2   0  410.06   12.40
   8  -2   0  395.56   10.40
   8  -2   0  412.66   13.40
   8  -2   0  400.26    9.80
   8  -2   0  391.96   12.20
   8   2   0  393.26   10.30
   8  -3   0    0.30    1.00
   8  -3   0    0.30    1.90
   8  -3   0    0.90    1.50
   8  -3   0    3.60    3.30
   8   3   0    1.70    1.90
   8  -3   0    4.80    3.10
  -8  -3   0   -4.30    4.20
  -8  -3   0    2.60    3.50
   8  -4   0   19.30    2.50
   8  -4   0   22.30    1.90
   8  -4   0   23.00    3.90
  -8  -4   0   28.80    3.90
  -8  -4   0   27.50    3.90
   8  -5   0   18.30    1.80
   8  -5   0   19.80    2.60
   8  -5   0   19.40    3.70
  -8  -5   0   21.20    2.80
  -8  -5   0   21.50    3.60
  -8  -5   0   20.80    4.10
   8  -6   0   23.90    3.70
   8  -6   0   23.30    1.80
   8  -6   0   23.60    2.50
  -8  -6   0   17.30    3.40
  -8   6   0   22.10    3.70
  -8  -6   0   25.50    3.20
   8  -7   0  119.19    3.40
   8  -7   0  122.69    4.10
   8  -7   0  123.19    6.30
  -8  -7   0  116.59    4.20
  -8  -7   0  111.29    6.00
  -8   7   0  123.89    4.60
   9   0   0    1.10    2.30
   9   0   0   -0.60    1.00
   9   0   0    2.80    1.50
   9  -1   0   25.00    2.40
   9   1   0   24.30    2.00
   9  -1   0   20.60    3.20
   9   1   0   19.20    2.40
   9  -1   0   15.70    3.70
   9  -1   0   21.10    1.80
   9  -2   0   34.20    2.00
   9  -2   0   29.00    2.40
   9  -2   0   41.00    5.60
   9   2   0   35.00    2.60
   9   3   0   19.30    2.50
   9  -3   0   26.20    1.80
   9  -3   0   25.50    2.30
   9  -3   0   26.50    3.80
   9  -4   0    3.30    2.00
   9  -4   0   13.40    3.20
   9  -4   0    8.80    1.10
   9  -5   0   40.90    5.00
   9  -5   0   31.80    3.10
   9  -5   0   38.70    1.80
  10   1   0    4.70    1.40
   0  13  -1    1.10    1.60
   0 -13   1    1.50    1.40
   0 -13   1   -0.90    2.50
   0  12  -1   38.70    2.70
   0 -12   1   32.80    3.20
   0  11  -1   49.00    3.20
   0 -11   1   50.29    3.90
   0  10  -1   26.30    3.10
   0 -10   1   22.50    2.90
   0  -9   1   92.69    5.30
   0  -9   1   81.69    6.40
   0   9  -1  107.99   15.60
   0   8  -1  107.59    3.60
   0   8  -1  100.39   14.20
   0  -8   1  101.79    7.00
   0  -8   1  117.79    6.00
   0  -7   1   30.20    2.90
   0  -7   1   28.10    4.50
   0   7  -1   36.10    3.10
   0   7  -1   34.70    3.70
   0   7  -1   32.80    2.10
   0   7  -1   32.80    7.30
   0  -6   1  446.86   10.70
   0   6  -1  456.45   10.40
   0   6  -1  457.75   11.20
   0  -6   1  405.86   11.70
   0   6  -1  458.75   16.30
   0   6  -1  466.75   11.50
   0  -6   1  472.85   11.80
   0  -5   1 2618.54   54.99
   0  -5   1 2565.94   56.39
   0   5  -1 2446.96   52.99
   0   5  -1 2433.86   52.99
   0  -5   1 2388.86   53.19
   0  -5   1 2466.45   56.49
   0  -4   1  945.61   23.20
   0  -4   1  930.21   21.10
   0  -4   1  964.70   21.00
   0   4  -1  942.31   20.80
   0  -4   1  923.51   23.40
   0  -3   1  533.75   12.50
   0  -3   1  544.65   14.10
   0  -3   1  557.54   14.30
   0  -2   1 7380.46  156.88
   0  -2   1 7435.36  158.18
   0   2  -1 7748.32  158.68
   0  -2   1 7636.24  158.18
   0  -1   1  579.34   13.20
   0   1  -1  570.04   13.40
   0  -1   1  592.44   13.30
   0   1  -1  590.54   12.90
   0   1  -1  585.24   13.40
   0   0  -1    1.10    0.50
   0   0  -1    0.90    0.40
   0   0  -1    0.10    0.60
   0   0   1    0.30    0.40
   0   0   1   -0.20    0.40
   0   0   1    0.60    0.30
   0   0   1    0.80    0.40
   0  -1  -1  594.24   13.80
   0   1   1  607.64   14.00
   0   2   1 7679.73  159.38
   0  -2  -1 7463.45  157.78
   0   3   1  559.74   12.40
   0  -3  -1  527.15   12.80
   0   3   1  539.15   15.00
   0  -4  -1  963.70   24.30
   0   4   1  947.51   21.10
   0  -4  -1  967.00   21.50
   0   4   1  969.40   24.80
   0   4   1  897.51   21.20
   0  -4  -1  912.31   21.50
   0  -5  -1 2411.46   53.19
   0  -5  -1 2461.55   56.89
   0  -5  -1 2428.96   53.19
   0   5   1 2523.25   57.89
   0   5   1 2479.95   52.69
   0  -6  -1  446.76   12.30
   0   6   1  469.45   11.70
   0  -6  -1  453.45   12.20
   0   6   1  458.65   11.50
   0   6   1  453.95   10.70
   0  -6  -1  453.45   11.10
   0  -7  -1   33.20    3.40
   0  -7  -1   26.90    4.20
   0   7   1   28.80    3.30
   0   7   1   32.30    2.30
   0   7   1   35.50    4.10
   0   8   1   92.79    7.90
   0   8   1  106.89    3.70
   0   8   1   97.69   12.00
   0  -8  -1  112.39    7.30
   0   9   1  112.79    8.50
   0  -9  -1   83.69    6.80
   0   9   1   86.59   14.60
   0  10   1   19.20   19.80
   0 -10  -1   22.70    3.60
   0 -10  -1   24.00    3.10
   0 -13  -1    1.20    1.40
   0 -13  -1    4.00    2.80
   1 -13   1    2.00    2.50
  -1  13  -1    1.70    1.30
   1 -12   1   36.80    3.10
   1 -12   1   31.60    5.40
  -1  12  -1   37.50    2.50
  -1 -12   1   28.60    3.30
   1 -11   1   67.79    4.10
   1 -11   1   52.09    3.70
  -1  11  -1   48.90    3.20
  -1 -11   1   53.19    6.00
   1 -10   1   45.50    4.00
   1 -10   1   36.20    4.00
   1  10  -1   42.50    3.40
   1  10  -1   52.19   23.40
  -1 -10   1   41.30    4.50
   1   9  -1  253.17   22.20
   1  -9   1  263.17    8.30
   1   9  -1  262.77    7.50
  -1   9  -1  256.67    6.70
  -1  -9   1  250.67    8.60
  -1  -9   1  239.18    9.70
  -1   9  -1  218.68   25.80
  -1   9  -1  263.77    8.50
   1   8  -1   24.20    9.10
   1   8  -1   36.30    3.70
   1  -8   1   31.20    4.00
   1  -8   1   26.00   13.70
   1  -8   1   34.60    5.30
  -1   8  -1   30.40    2.30
  -1   8  -1   31.90    4.40
  -1   8  -1   31.90    3.40
  -1  -8   1   37.60    5.00
  -1   8  -1   31.10   10.30
  -1  -8   1   31.00    4.50
  -1  -8   1   30.20    2.80
   1   7  -1  859.51   26.60
   1  -7   1  805.02   21.00
   1   7  -1  808.62   18.00
  -1  -7   1  830.92   20.90
  -1   7  -1  869.51   19.60
  -1  -7   1  858.01   20.10
  -1   7  -1  870.61   18.50
  -1  -7   1  827.22   21.90
  -1   7  -1  833.62   19.70
  -1  -7   1  791.72   19.10
  -1  -7   1  766.42   20.10
   1   6  -1  151.58   10.30
   1   6  -1  152.48    5.30
   1   6  -1  157.28    4.30
  -1  -6   1  155.18    5.00
  -1  -6   1  151.78   11.20
  -1  -6   1  156.98    6.00
  -1   6  -1  152.58    4.60
  -1  -6   1  152.78   15.50
  -1   6  -1  157.38    5.50
  -1   6  -1  148.19    5.20
  -1  -6   1  166.88    6.00
   1  -5   1  470.05   12.20
   1   5  -1  466.05   11.30
   1  -5   1  461.85   12.30
   1   5  -1  441.46   19.80
   1   5  -1  484.75   11.50
  -1  -5   1  469.65   11.40
  -1  -5   1  500.75   16.60
  -1  -5   1  474.95   12.10
  -1   5  -1  483.15   11.60
  -1  -5   1  484.15   17.10
  -1   5  -1  468.05   11.60
  -1  -5   1  508.65   12.30
  -1   5  -1  455.85   10.90
   1   4  -1  340.67    8.30
   1  -4   1  337.47    8.90
   1  -4   1  345.97    8.80
   1   4  -1  332.27   11.40
  -1   4  -1  322.97    8.50
  -1  -4   1  348.47   12.70
  -1   4  -1  337.27    8.40
  -1  -4   1  352.46    9.10
  -1  -4   1  344.07   12.20
  -1  -4   1  329.97    8.90
   1  -3   1 1555.54   33.00
   1   3  -1 1534.95   32.70
   1  -3   1 1538.85   33.00
   1   3  -1 1469.55   35.30
  -1   3  -1 1573.34   32.90
  -1  -3   1 1530.55   36.50
  -1  -3   1 1543.05   36.60
  -1  -3   1 1513.75   33.50
  -1  -3   1 1554.04   33.30
  -1   3  -1 1579.94   34.30
   1   2  -1 4565.04   93.09
   1  -2   1 4335.47   92.19
   1  -2   1 3989.10   89.29
   1  -2   1 4051.69   89.29
   1   2  -1 4367.86   91.19
   1  -2   1 4213.58   89.59
  -1   2  -1 4095.59   89.19
  -1  -2   1 4335.47   91.99
  -1   2  -1 4513.95   89.69
  -1   2  -1 4376.46   89.79
  -1   2  -1 4214.68   89.69
  -1  -2   1 4396.66   92.39
  -1  -2   1 4224.38   89.59
   1  -1   1 1343.17   29.70
   1   1  -1 1329.17   30.30
   1   1  -1 1294.67   29.10
  -1  -1   1 1377.56   30.00
  -1  -1   1 1283.57   28.00
  -1  -1   1 1362.86   30.10
  -1   1  -1 1306.07   28.40
  -1   1  -1 1308.97   28.30
   1   0  -1 6671.63  151.98
   1   0   1 7280.57  150.88
   1   0  -1 7280.37  150.78
  -1   0   1 7265.07  150.48
  -1   0   1 7248.88  150.58
  -1   0  -1 7179.28  150.28
  -1   0   1 7546.25  151.08
  -1   0  -1 7150.28  150.28
   1  -1  -1 1299.17   28.90
   1   1   1 1312.67   30.00
   1   1   1 1377.46   29.70
   1   1   1 1316.07   30.60
   1  -1  -1 1364.46   28.60
   1  -1  -1 1353.76   28.80
  -1   1   1 1361.76   28.90
  -1   1   1 1388.96   29.20
  -1   1   1 1365.86   28.50
  -1   1   1 1368.66   28.60
  -1  -1  -1 1308.47   28.30
  -1   1   1 1271.07   28.00
   1  -2  -1 4135.79   89.09
   1  -2  -1 4165.58   89.09
   1   2   1 4171.28   91.29
   1   2   1 4280.97   91.79
   1  -2  -1 4425.56   90.29
  -1  -2  -1 4244.58   89.49
  -1   2   1 4472.55   90.79
   1   3   1 1571.74   33.40
   1   3   1 1610.34   37.10
   1  -3  -1 1595.14   33.60
   1  -3  -1 1611.94   33.60
  -1  -3  -1 1576.34   34.10
  -1  -3  -1 1465.15   34.20
  -1   3   1 1522.05   35.90
  -1   3   1 1576.44   33.60
   1  -4  -1  329.57    9.60
   1  -4  -1  355.26    9.50
   1  -4  -1  345.57    9.90
   1  -4  -1  389.26   10.70
   1   4   1  340.37    8.70
  -1  -4  -1  339.97    9.60
  -1   4   1  352.76   12.10
  -1   4   1  344.57    8.80
  -1  -4  -1  345.17    9.40
  -1  -4  -1  350.86   13.50
   1  -5  -1  484.15   13.10
   1  -5  -1  495.05   13.20
   1   5   1  487.75   11.70
   1   5   1  459.95   16.20
   1  -5  -1  476.75   13.60
   1   5   1  483.85   11.60
  -1   5   1  455.45   11.20
  -1  -5  -1  488.95   12.60
  -1   5   1  472.45   11.90
  -1   5   1  480.25   16.10
  -1  -5  -1  456.15   11.60
  -1   5   1  495.05   12.00
  -1  -5  -1  493.65   12.70
  -1  -5  -1  475.95   17.90
   1   6   1  151.98   10.60
   1   6   1  149.79    4.50
  -1   6   1  151.98    5.50
  -1  -6  -1  157.58    6.40
  -1  -6  -1  158.78    5.30
  -1  -6  -1  156.38   16.60
  -1   6   1  158.58    4.70
  -1   6   1  158.48    5.70
  -1   6   1  157.78   11.50
  -1  -6  -1  162.28   12.30
  -1  -6  -1  151.68    6.50
   1   7   1  840.82   28.00
   1  -7  -1  855.01   22.40
   1   7   1  838.02   21.90
  -1   7   1  885.21   20.60
  -1  -7  -1  923.11   21.50
  -1   7   1  892.91   20.80
  -1   7   1  872.11   19.40
  -1  -7  -1  822.62   22.90
  -1  -7  -1  868.01   21.50
   1   8   1   27.00    8.90
   1  -8  -1   35.90    5.60
   1   8   1   31.90    4.20
  -1   8   1   29.90    3.70
  -1   8   1   33.50    2.50
  -1  -8  -1   29.80    3.20
  -1   8   1   33.30    3.80
  -1   8   1   15.20    6.10
  -1  -8  -1   35.60    6.50
   1   9   1  269.37   10.60
   1   9   1  234.08   21.70
   1  -9  -1  264.57   10.10
  -1   9   1  279.17   24.10
  -1   9   1  261.37    8.80
  -1   9   1  255.07    6.90
  -1  -9  -1  254.97    9.20
  -1  -9  -1  248.88   10.30
   1 -10  -1   44.50    4.10
   1  10   1   47.10   19.00
  -1  10   1   75.99   23.80
  -1 -10  -1   31.70    4.50
  -1 -10  -1   44.00    5.60
   1 -12  -1   29.30    3.00
   1 -12  -1   39.70    3.00
  -1  12   1   32.50    2.60
  -1 -12  -1   28.90    3.50
   1 -13  -1    1.90    2.40
  -1  13   1    0.20    1.60
   2 -12   1   21.00    2.30
   2 -12   1   31.10    4.50
   2 -12   1   22.00    2.50
  -2  12  -1   22.70    2.10
  -2 -12   1   24.40    3.80
   2  11  -1   -2.90    2.20
   2 -11   1    8.00    1.90
  -2  11  -1    5.20    1.40
  -2 -11   1    2.40    2.60
  -2  11  -1   -9.30    4.10
   2 -10   1  100.89    4.50
   2 -10   1  105.59    4.90
  -2 -10   1   92.49    6.00
  -2  10  -1  104.79    3.70
  -2  10  -1  106.29    5.70
  -2 -10   1   97.09    6.80
   2  -9   1  197.38    6.70
   2   9  -1  198.68   23.00
  -2   9  -1  190.98    5.50
  -2   9  -1  193.08    7.10
  -2  -9   1  190.28    8.20
  -2   9  -1  187.88    7.90
  -2  -9   1  183.38    5.80
  -2  -9   1  173.28    8.70
   2   8  -1   32.80    3.70
   2  -8   1   34.10    3.70
   2   8  -1   22.40    9.30
  -2   8  -1   35.80    4.30
  -2  -8   1   33.10    4.50
  -2  -8   1   36.90    4.50
  -2  -8   1    5.70   15.30
  -2   8  -1   32.40    2.50
  -2  -8   1   35.50    3.00
  -2   8  -1   35.10    3.50
  -2  -8   1   39.60    5.20
   2   7  -1   84.29    4.70
   2  -7   1   77.79    4.80
   2   7  -1   91.49   11.30
  -2  -7   1   90.09    4.00
  -2  -7   1   81.99    5.40
  -2  -7   1   91.29    5.10
  -2  -7   1   84.79    9.20
  -2   7  -1   79.69    4.80
  -2  -7   1   84.99   12.00
  -2   7  -1   86.69    4.40
  -2  -7   1   66.79   15.60
  -2   7  -1   88.89    3.40
   2  -6   1   33.40    7.70
   2   6  -1   22.70    5.40
  -2  -6   1   23.90    2.90
  -2   6  -1   32.00    2.30
  -2   6  -1   23.90    3.00
  -2  -6   1   17.80    7.20
  -2   6  -1   29.60    2.80
  -2  -6   1   32.00    3.70
  -2  -6   1   34.80    3.70
  -2  -6   1   33.40    9.20
   2   5  -1  524.45   17.00
   2  -5   1  515.55   17.80
  -2   5  -1  495.75   11.80
  -2  -5   1  495.25   13.00
  -2  -5   1  516.55   13.20
  -2   5  -1  503.45   12.30
  -2  -5   1  486.55   12.20
  -2   5  -1  499.65   12.40
  -2  -5   1  510.65   20.20
  -2  -5   1  517.95   18.90
   2  -4   1  148.39    8.50
   2   4  -1  134.99    7.50
  -2  -4   1  147.89   10.10
  -2   4  -1  146.89    4.60
  -2   4  -1  138.49    7.10
  -2  -4   1  143.19    5.20
  -2   4  -1  143.79    4.80
  -2  -4   1  149.79    5.30
  -2  -4   1  146.39    9.40
   2  -3   1 2359.06   52.69
   2   3  -1 2359.86   52.49
  -2  -3   1 2252.77   49.60
  -2   3  -1 2235.18   49.20
  -2  -3   1 2351.46   54.69
  -2  -3   1 2337.47   54.09
  -2  -3   1 2289.67   49.90
  -2   3  -1 2361.86   50.09
  -2   3  -1 2353.96   49.10
   2   2  -1 1026.40   25.00
   2  -2   1 1060.69   25.30
  -2  -2   1 1076.29   26.90
  -2   2  -1 1044.50   22.40
  -2  -2   1 1013.80   22.70
  -2  -2   1 1023.60   26.30
  -2   2  -1 1059.79   22.20
   2  -1   1 4262.57   92.59
   2  -1   1 4452.35   93.89
   2   1  -1 4304.17   93.29
  -2  -1   1 4489.95   94.59
  -2  -1   1 4537.35   94.99
  -2  -1   1 4243.78   91.19
   2   0  -1 3385.16   72.99
   2   0   1 3484.55   72.79
   2   0   1 3392.26   74.39
   2   0  -1 3480.75   74.49
  -2   0   1 3356.76   73.69
  -2   0   1 3393.26   73.49
   2  -1  -1 4611.84   93.69
   2   1   1 4426.26   95.69
   2  -1  -1 4306.47   93.29
   2   1   1 4198.28   93.39
  -2   1   1 4418.96   92.69
  -2   1   1 4372.76   92.49
  -2   1   1 4361.46   92.59
   2   2   1  977.60   27.60
   2   2   1 1051.89   25.30
   2  -2  -1 1050.19   23.90
  -2   2   1 1069.59   24.30
  -2   2   1 1054.39   22.30
  -2  -2  -1 1073.79   22.90
   2   3   1 2324.17   53.49
   2  -3  -1 2413.46   51.59
  -2   3   1 2319.17   49.99
  -2  -3  -1 2400.36   50.59
  -2   3   1 2361.66   52.49
  -2   3   1 2391.36   49.99
  -2  -3  -1 2372.36   55.99
  -2  -3  -1 2278.77   50.69
   2   4   1  132.99    8.20
   2  -4  -1  148.99    7.40
  -2   4   1  148.69    4.80
  -2  -4  -1  149.49   10.90
  -2   4   1  134.69    7.80
  -2  -4  -1  147.09    5.40
  -2  -4  -1  141.49    5.60
   2  -5  -1  517.75   16.40
   2   5   1  506.95   17.60
  -2  -5  -1  525.05   13.50
  -2  -5  -1  519.95   13.50
  -2   5   1  526.35   12.70
  -2  -5  -1  498.25   12.40
  -2  -5  -1  508.65   21.00
  -2   5   1  500.35   12.70
  -2   5   1  479.75   11.90
  -2   5   1  517.65   16.90
   2   6   1   22.90    6.20
  -2  -6  -1   28.60    3.10
  -2   6   1   23.40    7.40
  -2   6   1   25.50    3.10
  -2   6   1   32.40    3.20
  -2  -6  -1   24.10    8.20
  -2  -6  -1    7.40    9.30
  -2  -6  -1   34.00    4.20
  -2   6   1   28.90    2.50
  -2  -6  -1   32.40    3.90
   2   7   1   78.59    6.10
   2   7   1   72.99    9.70
   2  -7  -1   79.09    6.90
  -2  -7  -1   89.09    9.50
  -2  -7  -1   79.19   14.10
  -2  -7  -1   88.59    6.00
  -2  -7  -1   84.19    4.10
  -2  -7  -1   66.99   16.80
  -2   7   1   88.79    5.10
  -2   7   1   86.69    3.50
  -2   7   1   81.39    4.60
  -2  -7  -1   83.89    5.40
   2  -8  -1   35.90    5.60
   2   8   1   31.50    5.20
   2   8   1   40.20    9.70
  -2   8   1   38.20    4.00
  -2  -8  -1   33.50    3.40
  -2  -8  -1   40.20    7.00
  -2  -8  -1   32.80    4.50
  -2  -8  -1   -7.40   16.20
  -2   8   1   36.40    2.80
  -2  -8  -1   39.80    5.20
  -2   8   1   36.00    4.80
   2   9   1  207.48   22.00
  -2   9   1  194.28    7.40
  -2   9   1  189.08    8.30
  -2  -9  -1  178.98    8.40
  -2  -9  -1  197.68    6.20
  -2   9   1  196.38    5.80
  -2  -9  -1  182.88    9.10
   2 -10  -1   99.19    5.00
  -2 -10  -1  105.99    6.80
  -2 -10  -1   98.69    6.10
  -2  10   1  101.69    3.90
  -2  10   1   96.49    5.90
   2 -11  -1    5.70    1.80
  -2  11   1    5.60    1.50
  -2 -11  -1    7.30    3.00
  -2  11   1    3.60    4.20
  -2 -11  -1    4.30    2.70
   2 -12  -1   17.40    2.50
   2 -12  -1   25.20    2.60
   2 -12  -1   20.60    3.10
  -2  12   1   20.10    2.30
  -2 -12  -1   24.50    2.80
   3 -12   1   23.60    2.30
   3 -12   1   19.90    2.50
   3 -12   1   22.40    3.20
  -3  12  -1   20.30    2.60
  -3  12  -1   21.90    2.00
   3 -11   1   20.10    3.40
   3 -11   1   20.60    2.60
   3 -11   1   20.40    2.70
  -3  11  -1   23.80    3.60
  -3  11  -1   23.10    2.10
   3 -10   1  104.49    6.80
   3 -10   1   96.39    4.30
   3 -10   1  104.89    4.50
  -3  10  -1  108.39    3.70
  -3  10  -1  100.29    5.40
  -3 -10   1  105.59    4.10
  -3  10  -1   93.79    7.00
   3  -9   1    8.20    2.00
   3   9  -1   -2.10    3.70
   3  -9   1   13.10    3.90
   3   9  -1   33.60   14.50
   3  -9   1   12.20    2.20
  -3  -9   1   14.30    4.20
  -3  -9   1    2.90    4.40
  -3   9  -1   12.20    2.60
  -3  -9   1    9.40    3.50
  -3  -9   1    8.90    1.90
  -3   9  -1    8.90    1.60
  -3   9  -1    9.50    3.20
   3  -8   1   74.39    4.10
   3  -8   1   73.69    4.10
   3   8  -1   74.39   11.40
  -3   8  -1   69.89    4.60
  -3   8  -1   71.79    5.00
  -3  -8   1   65.19    6.40
  -3  -8   1   69.19    3.80
  -3  -8   1   59.89    7.80
  -3   8  -1   70.89    3.30
  -3  -8   1   79.39    5.80
  -3  -8   1   86.09   20.90
   3  -7   1   63.59    4.20
   3   7  -1   54.89    9.20
  -3   7  -1   72.59    4.20
  -3  -7   1   71.19    7.40
  -3  -7   1   61.89    3.70
  -3  -7   1   59.59    4.90
  -3  -7   1   61.69   13.60
  -3   7  -1   66.89    3.20
  -3  -7   1   62.39    5.30
  -3   7  -1   67.29    4.50
   3   6  -1   93.69   10.30
   3  -6   1   89.19    4.80
  -3   6  -1   91.49    4.90
  -3  -6   1   94.59    5.20
  -3   6  -1   90.79    4.40
  -3  -6   1   74.29   14.10
  -3  -6   1   86.79   14.20
  -3  -6   1   97.09    5.30
  -3   6  -1   92.19    3.70
  -3  -6   1   95.39    4.20
   3  -5   1  211.38   11.90
   3   5  -1  220.48   11.40
  -3  -5   1  194.48   14.10
  -3  -5   1  212.78    7.10
  -3   5  -1  202.28    6.30
  -3   5  -1  195.58    6.00
  -3  -5   1  205.98   18.30
  -3   5  -1  204.08    6.50
  -3  -5   1  205.98    6.50
  -3  -5   1  202.38    7.20
   3  -4   1  897.41   25.00
   3   4  -1  910.21   25.40
  -3   4  -1  927.71   20.60
  -3  -4   1  909.91   21.60
  -3   4  -1  931.11   20.80
  -3  -4   1  940.11   28.20
  -3  -4   1  913.71   21.40
  -3  -4   1  923.91   29.60
   3  -3   1  814.42   21.80
   3   3  -1  786.12   22.00
  -3  -3   1  800.92   18.70
  -3  -3   1  797.22   24.00
  -3  -3   1  804.62   18.40
  -3   3  -1  808.12   19.10
  -3  -3   1  793.12   25.00
  -3   3  -1  828.12   17.70
  -3   3  -1  763.72   17.80
   3   2  -1 1191.68   28.50
   3  -2   1 1189.58   29.10
  -3  -2   1 1178.78   25.30
  -3   2  -1 1139.49   26.10
  -3   2  -1 1150.98   25.70
  -3   2  -1 1159.38   25.90
  -3  -2   1 1172.28   30.50
  -3   2  -1 1102.79   26.60
  -3  -2   1 1160.88   31.20
  -3   2  -1 1172.08   26.00
   3  -1   1  213.48    9.20
   3   1  -1  206.48    7.70
   3  -1   1  231.78    7.60
  -3  -1   1  211.28    9.30
  -3  -1   1  195.48    9.50
  -3   1  -1  213.98    8.40
   3   0   1  621.64   18.60
   3   0   1  619.34   15.90
   3   0  -1  626.44   16.30
   3   0  -1  622.84   18.70
  -3   0  -1  612.64   18.00
  -3   0   1  607.94   21.50
  -3   0   1  617.34   17.30
   3   1   1  210.68   10.80
   3  -1  -1  214.38    7.90
   3  -1  -1  217.08    9.30
   3   1   1  203.48    7.80
  -3  -1  -1  211.18   10.30
  -3   1   1  212.18    7.60
  -3   1   1  215.28    7.50
  -3   1   1  215.28    7.20
   3   2   1 1182.58   33.00
   3  -2  -1 1138.09   28.70
   3   2   1 1140.29   28.80
  -3  -2  -1 1177.08   25.60
  -3   2   1 1199.28   24.90
  -3   2   1 1190.58   25.80
  -3  -2  -1 1206.68   32.40
  -3   2   1 1180.98   27.60
   3  -3  -1  763.52   20.60
  -3  -3  -1  827.22   18.60
  -3   3   1  816.32   20.80
  -3   3   1  774.72   17.70
  -3  -3  -1  780.42   18.70
  -3  -3  -1  821.82   25.80
   3  -4  -1  826.52   22.90
   3   4   1  922.61   25.40
  -3  -4  -1  839.42   21.40
  -3   4   1  896.91   24.00
  -3   4   1  946.01   20.30
  -3  -4  -1  883.51   21.10
  -3  -4  -1  925.61   29.90
  -3   4   1  892.31   20.20
   3   5   1  200.68   11.50
  -3   5   1  204.38    6.50
  -3   5   1  195.98   12.50
  -3   5   1  191.88    5.90
  -3   5   1  201.08    6.60
  -3  -5  -1  207.28    7.50
  -3  -5  -1  196.78    6.60
  -3  -5  -1  224.98   18.90
  -3  -5  -1  209.58    7.40
   3   6   1   80.09    5.80
   3   6   1   97.39   10.60
  -3   6   1   90.79    5.00
  -3  -6  -1   94.29    5.50
  -3  -6  -1   64.19   15.10
  -3  -6  -1   94.69   12.20
  -3   6   1   81.09    4.60
  -3  -6  -1   90.99    4.30
  -3   6   1  100.89   11.90
  -3  -6  -1   55.19   10.50
  -3  -6  -1   81.89    5.40
   3   7   1   65.59    5.50
   3   7   1   88.49   12.90
  -3  -7  -1   65.89   10.30
  -3  -7  -1   53.79   14.30
  -3  -7  -1   68.99    4.10
  -3   7   1   64.99    4.40
  -3   7   1   64.99    4.70
  -3  -7  -1   66.89    5.90
  -3   7   1   66.09    3.40
  -3  -7  -1   67.49    5.30
   3   8   1   63.29    6.10
   3   8   1   59.09   11.70
  -3  -8  -1   62.19   21.20
  -3   8   1   77.79    5.50
  -3   8   1   71.99    5.00
  -3  -8  -1   61.09    5.80
  -3   8   1   73.49    3.50
  -3  -8  -1   71.29    4.10
  -3  -8  -1   79.19    6.90
  -3  -8  -1   61.29    8.40
   3  -9  -1    9.90    2.20
   3   9   1   22.90   14.40
   3  -9  -1   10.10    3.90
  -3   9   1   11.40    3.50
  -3  -9  -1    7.50    3.80
  -3   9   1   12.60    2.90
  -3  -9  -1    6.10    4.00
  -3  -9  -1    9.40    4.90
  -3  -9  -1    8.90    2.10
  -3   9   1    8.40    1.60
   3 -10  -1  108.89    4.70
   3 -10  -1  104.29    4.50
   3 -10  -1  108.59    7.10
  -3 -10  -1  106.19    7.00
  -3 -10  -1  110.29    4.50
  -3  10   1  109.99    4.00
  -3  10   1   97.99    7.80
  -3  10   1  102.79    5.70
   3 -11  -1   21.40    3.50
   3 -11  -1   19.40    2.70
   3 -11  -1   24.10    2.60
  -3  11   1   18.50    2.20
  -3  11   1   23.70    3.70
   3 -12  -1   20.80    3.10
   3 -12  -1   20.30    2.30
   3 -12  -1   19.00    2.10
  -3  12   1   22.10    2.20
  -3  12   1   17.60    1.90
   4 -11   1   12.00    3.00
   4 -11   1   10.50    1.60
   4 -11   1   11.10    1.60
  -4  11  -1    8.00    3.10
  -4 -11   1   12.60    1.80
  -4  11  -1   12.00    1.30
   4 -10   1   70.39    4.00
   4 -10   1   70.39    3.70
   4 -10   1   76.49    8.50
  -4  10  -1   66.49    3.00
  -4  10  -1   65.59    4.70
  -4 -10   1   65.69    3.40
  -4 -10   1   83.09    7.10
  -4  10  -1   62.89    6.50
   4  -9   1  155.68    5.70
   4  -9   1  175.08    8.50
   4  -9   1  165.18    5.60
  -4   9  -1  156.38    6.40
  -4  -9   1  135.29   12.20
  -4  -9   1  160.18    7.50
  -4  -9   1  164.98    5.50
  -4   9  -1  160.18    5.10
   4  -8   1  103.29    4.60
   4   8  -1   98.19   14.40
   4  -8   1  103.19    7.50
   4  -8   1  108.09    4.70
  -4  -8   1  106.79    4.70
  -4  -8   1  107.19    7.30
  -4   8  -1  109.59    4.20
  -4   8  -1  113.99    5.90
  -4  -8   1  110.79    6.50
  -4   8  -1  107.69    5.40
   4  -7   1  285.67   10.70
   4   7  -1  294.97   18.20
   4  -7   1  272.77    8.20
  -4  -7   1  265.87   29.40
  -4  -7   1  278.07    8.20
  -4   7  -1  278.27    9.20
  -4   7  -1  267.47    7.50
  -4  -7   1  277.67   13.30
  -4  -7   1  290.17    9.90
  -4   7  -1  291.87    9.10
   4  -6   1  238.08    7.30
   4  -6   1  230.08    9.80
   4  -6   1  236.58    7.20
   4  -6   1  239.58    6.90
   4   6  -1  230.28   14.60
  -4  -6   1  236.88    8.50
  -4  -6   1  235.68   21.20
  -4   6  -1  242.58    6.80
  -4  -6   1  236.38    7.30
  -4   6  -1  244.48    7.80
  -4   6  -1  235.58    7.70
  -4  -6   1  239.18    8.60
   4  -5   1   42.00    3.50
   4  -5   1   43.40    6.50
   4  -5   1   41.90    3.60
   4  -5   1   46.90    3.40
   4   5  -1   43.80    6.80
  -4   5  -1   39.60    3.60
  -4   5  -1   46.10    3.40
  -4  -5   1   41.70    3.70
  -4  -5   1   42.00    9.60
  -4  -5   1   44.10    4.20
  -4  -5   1   44.40   14.60
   4   4  -1   98.69    8.40
   4  -4   1   96.29   10.60
  -4   4  -1  105.99    4.60
  -4  -4   1  102.89    5.10
  -4  -4   1  103.39    4.90
  -4  -4   1   97.49    5.20
  -4   4  -1  102.79    4.00
  -4  -4   1  102.39   13.10
  -4  -4   1  120.29   12.90
   4  -3   1   34.50    6.10
   4   3  -1   37.40    5.30
  -4  -3   1   38.40    3.20
  -4  -3   1   36.50    3.80
  -4   3  -1   33.90    3.60
  -4   3  -1   36.30    2.50
  -4  -3   1   43.10    8.30
  -4  -3   1   35.80    6.80
   4   2  -1   60.59    6.00
   4  -2   1   44.60    7.80
  -4  -2   1   51.39    4.60
  -4  -2   1   51.19    3.10
  -4  -2   1   55.59    7.10
  -4   2  -1   50.39    6.00
  -4   2  -1   46.10    6.00
  -4   2  -1   54.79    5.80
  -4  -2   1   47.70    7.30
   4  -1   1    5.20    3.00
   4  -1   1    9.30    5.00
   4   1  -1   13.20    3.30
  -4   1  -1    8.40    4.00
  -4  -1   1    0.90    4.10
  -4   1  -1    3.40    3.90
  -4  -1   1    5.90    4.10
   4   0  -1   82.89    9.80
   4   0  -1   80.09    5.90
   4   0   1   75.79    5.60
   4   0   1   79.89   12.40
  -4   0   1   79.09    8.00
  -4   0  -1   73.79    8.90
  -4   0   1   69.99    7.20
   4   1   1    4.70    3.10
   4  -1  -1    4.50    5.30
   4  -1  -1    5.90    2.80
   4   1   1    7.10    5.60
  -4   1   1    8.50    3.50
  -4  -1  -1    7.00    4.80
  -4   1   1    2.90    3.40
  -4   1   1    5.90    2.80
   4   2   1   60.59    6.00
   4   2   1   42.60    8.10
   4  -2  -1   53.29    7.20
  -4   2   1   46.60    5.60
  -4  -2  -1   53.29    3.10
  -4   2   1   56.39    5.00
  -4   2   1   49.10    5.00
  -4  -2  -1   47.10    7.70
  -4  -2  -1   45.40    4.70
   4   3   1   38.90    5.40
  -4  -3  -1   38.10    8.80
  -4   3   1   40.50    5.40
  -4  -3  -1   37.70    3.40
  -4  -3  -1   35.80    4.40
  -4   3   1   41.30    2.60
  -4   3   1   39.00    3.00
   4   4   1   93.59    8.60
  -4  -4  -1  104.99    5.20
  -4  -4  -1   90.69    5.90
  -4  -4  -1  102.39    5.30
  -4   4   1  104.99   10.70
  -4   4   1   94.09    4.40
  -4  -4  -1  109.09   13.00
  -4   4   1  107.59    4.30
  -4  -4  -1  125.49   19.20
   4  -5  -1   39.90    3.90
   4  -5  -1   40.30    4.90
   4   5   1   40.40    7.20
   4  -5  -1   45.00    3.20
   4   5   1   33.50    5.50
  -4  -5  -1   46.20   10.20
  -4  -5  -1   45.30    4.60
  -4   5   1   39.40    3.40
  -4  -5  -1   39.50   14.90
  -4   5   1   43.60    3.50
  -4  -5  -1   42.60    4.10
  -4   5   1   37.10    3.70
   4   6   1  266.97   15.80
   4  -6  -1  234.48    6.80
   4  -6  -1  232.88    9.90
   4   6   1  271.07    9.30
  -4  -6  -1  209.58   15.70
  -4  -6  -1  241.18    9.10
  -4  -6  -1  230.48    7.50
  -4   6   1  242.08    7.00
  -4   6   1  241.08    8.00
  -4  -6  -1  238.48    9.00
  -4   6   1  239.28    8.10
  -4  -6  -1  234.48   23.10
   4   7   1  268.47   18.60
   4  -7  -1  277.57   10.80
   4  -7  -1  273.57    7.50
  -4  -7  -1  290.77   10.60
  -4  -7  -1  240.38   30.50
  -4   7   1  253.07    9.60
  -4  -7  -1  284.97    8.40
  -4   7   1  282.97    7.70
  -4  -7  -1  269.37   13.80
  -4  -7  -1  286.47   13.00
  -4   7   1  273.77    9.10
   4  -8  -1  109.89    4.80
   4  -8  -1  112.89    4.80
   4   8   1   93.79   14.60
   4  -8  -1  103.29    7.70
  -4   8   1  101.49    6.20
  -4   8   1  106.49    4.30
  -4  -8  -1  111.29    7.60
  -4   8   1  115.29    5.90
  -4  -8  -1   94.09    6.50
  -4  -8  -1  109.29    4.90
  -4  -8  -1   93.39    9.70
   4  -9  -1  167.98    8.60
   4  -9  -1  161.18    5.70
   4  -9  -1  160.18    5.70
  -4  -9  -1  158.18    8.10
  -4   9   1  153.18    6.70
  -4   9   1  168.48    5.40
  -4  -9  -1  160.98    9.20
  -4  -9  -1  166.88    5.90
   4 -10  -1   68.99    3.80
   4 -10  -1   63.89    9.90
  -4 -10  -1   68.29    3.60
  -4 -10  -1   44.10    8.00
  -4  10   1   68.09    7.00
  -4  10   1   62.09    4.80
  -4 -10  -1   64.89    7.00
  -4 -10  -1   66.49    7.60
  -4  10   1   67.69    3.10
   4 -11  -1    9.70    2.90
   4 -11  -1   11.30    1.60
   4 -11  -1   14.90    2.10
  -4  11   1    9.20    1.30
  -4  11   1    9.20    3.20
  -4 -11  -1   11.50    2.10
   5 -11   1   17.90    2.80
  -5  11  -1   17.00    1.70
  -5 -11   1   16.40    1.80
   5 -10   1   10.10    2.70
   5 -10   1   10.00    1.60
  -5  10  -1    9.80    1.40
  -5 -10   1   13.90    3.80
  -5  10  -1   10.00    2.60
  -5 -10   1    9.90    1.70
   5  -9   1   61.89    3.40
   5  -9   1   58.59    5.80
  -5   9  -1   59.49    4.40
  -5  -9   1   61.79    3.50
  -5   9  -1   63.89    5.70
  -5   9  -1   63.69    3.10
  -5  -9   1   71.89    5.40
  -5  -9   1   62.99    7.80
   5  -8   1   84.39    4.20
   5  -8   1   88.99    6.70
  -5  -8   1   88.89    5.90
  -5   8  -1   72.09    5.40
  -5   8  -1   85.69    3.80
  -5  -8   1   87.79    7.00
  -5  -8   1   85.59    4.30
  -5   8  -1   83.59    5.00
   5  -7   1   34.10    4.30
   5   7  -1   35.40   12.00
   5  -7   1   32.90    2.90
   5  -7   1   30.90    3.10
  -5  -7   1   25.50    3.30
  -5  -7   1   26.40    3.60
  -5   7  -1   38.10    4.50
  -5  -7   1   30.80    4.10
  -5   7  -1   27.20    2.80
  -5   7  -1   33.40    4.00
   5  -6   1   27.00    2.90
   5   6  -1   26.70    9.30
   5  -6   1   30.00    2.70
   5  -6   1   36.40    5.90
  -5   6  -1   30.80    4.00
  -5  -6   1   31.10    4.60
  -5  -6   1   31.80    3.60
  -5  -6   1   19.80    3.50
  -5   6  -1   28.40    3.20
  -5  -6   1   56.69   24.70
  -5   6  -1   25.50    4.60
   5  -5   1  154.98    5.60
   5  -5   1  162.38    5.70
   5  -5   1  167.58    8.40
   5  -5   1  168.28    5.20
   5   5  -1  157.28   13.70
  -5  -5   1  169.38    7.10
  -5  -5   1  183.78   22.00
  -5  -5   1  171.18    7.10
  -5   5  -1  163.08    6.00
  -5   5  -1  163.28    6.40
  -5  -5   1  148.89    6.00
   5  -4   1  221.98    6.80
   5   4  -1  216.08    8.90
   5  -4   1  223.88    6.20
   5   4  -1  213.08    6.50
   5  -4   1  219.48    6.60
   5   4  -1  225.28   13.30
   5  -4   1  230.98    9.60
   5  -4   1  196.08   10.20
  -5   4  -1  210.08    7.30
  -5  -4   1  221.78    7.80
  -5  -4   1  217.38    7.50
  -5  -4   1  226.48    7.90
  -5  -4   1  203.28   18.90
   5  -3   1  225.28    6.80
   5   3  -1  221.48    6.60
   5  -3   1  223.18    6.30
   5  -3   1  224.28    9.60
   5  -3   1  263.37   10.60
   5   3  -1  241.18   12.30
   5  -3   1  226.08    7.00
   5   3  -1  217.18    9.00
  -5   3  -1  224.38    6.40
  -5  -3   1  211.58   16.50
  -5  -3   1  228.88    7.80
  -5  -3   1  193.88   22.60
  -5  -3   1  225.98    7.30
   5  -2   1  295.27    7.80
   5  -2   1  304.77   11.30
   5  -2   1  301.67    8.30
   5  -2   1  307.87   17.80
   5   2  -1  329.17   13.50
   5   2  -1  287.17   10.30
  -5  -2   1  291.17    9.40
  -5  -2   1  329.87   17.20
  -5  -2   1  300.57   20.10
  -5  -2   1  322.77    8.50
   5  -1   1  249.28   16.70
   5  -1   1  251.37   11.60
   5   1  -1  257.07   11.70
  -5   1  -1  261.97   14.30
  -5   1  -1  269.37   15.50
  -5   1  -1  237.78   10.40
  -5  -1   1  242.58   17.00
  -5  -1   1  256.77   14.70
   5   0   1  150.88    9.10
   5   0  -1  153.68    9.30
   5   0   1  158.98   15.20
  -5   0   1  146.49   11.40
  -5   0  -1  142.49   12.50
  -5   0  -1  131.59   17.00
   5  -1  -1  244.58   17.40
   5  -1  -1  255.87   12.20
   5   1   1  270.57   11.70
   5   1   1  222.18   17.60
  -5   1   1  245.78   14.50
  -5  -1  -1  264.77   18.50
  -5  -1  -1  251.17   15.40
  -5   1   1  264.47   13.10
  -5   1   1  251.77   10.80
   5   2   1  327.87   13.40
   5  -2  -1  292.17    7.80
   5   2   1  294.37   11.50
   5   2   1  304.37   10.30
   5  -2  -1  298.97    8.30
  -5  -2  -1  301.77   22.70
  -5   2   1  315.77   13.20
  -5  -2  -1  301.47   17.50
  -5  -2  -1  317.37    8.60
   5   3   1  215.28    9.10
   5  -3  -1  224.68    6.30
   5  -3  -1  224.18    9.90
   5   3   1  223.38   10.30
   5  -3  -1  219.68    6.70
   5   3   1  241.48   12.60
   5  -3  -1  230.08    7.10
  -5  -3  -1  234.98   18.00
  -5   3   1  229.38   14.90
  -5  -3  -1  222.48    8.00
  -5  -3  -1  225.48    7.50
  -5  -3  -1  215.28   24.60
  -5   3   1  215.38    6.70
   5   4   1  224.88   13.70
   5  -4  -1  221.08    6.90
   5  -4  -1  216.78    6.70
   5  -4  -1  221.38    6.20
   5   4   1  210.48    9.10
   5  -4  -1  215.68    9.90
  -5  -4  -1  223.88    8.10
  -5  -4  -1  208.68    7.90
  -5  -4  -1  207.08    8.10
  -5   4   1  220.38    7.10
  -5  -4  -1  221.38   20.40
   5   5   1  155.68    8.70
   5   5   1  153.38   13.90
   5  -5  -1  160.28    5.60
   5  -5  -1  157.38    5.80
   5  -5  -1  155.08    5.00
   5  -5  -1  158.58    8.50
  -5   5   1  146.99    5.70
  -5  -5  -1  157.58    6.30
  -5  -5  -1  171.48   23.70
  -5  -5  -1  161.08    7.30
  -5   5   1  161.38    6.40
  -5   5   1  159.18    6.30
  -5  -5  -1  158.78    7.30
   5  -6  -1   27.00    2.60
   5  -6  -1   31.70    4.30
   5   6   1   22.70    9.00
   5  -6  -1   26.00    3.20
  -5  -6  -1   27.70    4.30
  -5  -6  -1   33.30    5.30
  -5  -6  -1   28.80    3.70
  -5   6   1   27.30    4.20
   5   7   1   12.10   11.90
   5  -7  -1   37.20    2.80
   5  -7  -1   32.30    3.40
   5  -7  -1   35.20    5.80
  -5  -7  -1   29.50    3.70
  -5  -7  -1   28.40    4.50
  -5   7   1   30.40    3.10
  -5  -7  -1   37.10    5.30
  -5   7   1   38.00    4.50
  -5   7   1   40.50    4.90
   5  -8  -1   80.19    6.50
   5  -8  -1   90.39    4.20
   5  -8  -1   87.89    3.70
  -5  -8  -1   82.69    6.50
  -5  -8  -1   75.79    7.60
  -5   8   1   86.79    3.90
  -5   8   1   91.29    5.50
  -5   8   1   78.79    6.10
  -5  -8  -1   84.49    4.60
   5  -9  -1   59.19    5.90
   5  -9  -1   64.59    3.50
  -5   9   1   65.69    4.90
  -5  -9  -1   57.59    5.90
  -5   9   1   58.79    3.20
  -5   9   1   64.59    6.10
  -5  -9  -1   76.09    8.70
  -5  -9  -1   64.99    3.80
   5 -10  -1   10.30    1.70
   5 -10  -1   10.50    3.10
  -5  10   1   10.00    1.50
  -5  10   1   14.20    2.80
  -5 -10  -1    9.70    1.70
  -5 -10  -1   11.40    3.90
   5 -11  -1   15.40    2.80
   5 -11  -1   15.30    1.90
  -5 -11  -1   16.00    1.90
  -5  11   1   17.80    1.80
   6 -10   1    5.80    2.50
   6 -10   1    1.40    1.20
  -6  10  -1   -1.40    2.60
  -6  10  -1    2.60    1.10
  -6 -10   1    5.10    1.30
   6  -9   1    3.20    1.60
   6  -9   1    8.40    2.80
  -6  -9   1    6.90    2.90
  -6   9  -1    7.60    2.40
  -6  -9   1    6.10    1.60
  -6   9  -1    7.70    1.40
   6  -8   1   40.30    2.80
   6  -8   1   39.60    2.90
   6  -8   1   40.30    5.20
  -6  -8   1   43.60    3.20
  -6  -8   1   32.80    4.80
  -6  -8   1   31.60    4.60
  -6   8  -1   30.60    4.00
  -6   8  -1   42.50    2.90
  -6   8  -1   38.60    5.30
   6  -7   1   15.00    3.60
   6  -7   1   13.90    1.60
   6  -7   1    8.70    1.80
  -6  -7   1    5.20    3.60
  -6  -7   1    8.80    2.00
  -6   7  -1   11.70    2.50
  -6   7  -1    6.90    2.80
  -6   7  -1    9.10    1.90
  -6  -7   1    7.30    2.90
   6   6  -1  283.77   21.70
   6  -6   1  260.97    7.00
   6  -6   1  261.17   10.20
   6  -6   1  260.87    7.90
  -6  -6   1  261.07    9.50
  -6   6  -1  257.47    8.50
  -6  -6   1  260.87    9.50
  -6  -6   1  267.17    7.90
  -6   6  -1  255.67    7.40
   6  -5   1  626.54   14.30
   6   5  -1  622.34   25.70
   6  -5   1  628.94   15.20
   6  -5   1  616.14   15.00
   6  -5   1  623.44   17.70
  -6   5  -1  598.14   15.60
  -6  -5   1  602.14   16.30
  -6   5  -1  621.74   15.40
  -6  -5   1  594.44   15.10
  -6  -5   1  619.84   16.60
   6   4  -1  302.27   17.80
   6  -4   1  319.57    8.70
   6  -4   1  325.77    8.20
   6  -4   1  323.87   11.50
   6   4  -1  317.37   10.70
   6  -4   1  320.47    8.90
  -6  -4   1  303.47    9.50
  -6   4  -1  307.87    8.90
  -6  -4   1  313.67    9.90
  -6  -4   1  298.07   29.80
  -6  -4   1  302.27   10.10
  -6   4  -1  321.57    9.80
   6   3  -1  286.47   10.00
   6   3  -1  291.97   16.30
   6   3  -1  297.87    8.10
   6  -3   1  279.87   10.90
   6  -3   1  284.17   10.30
   6  -3   1  298.87    8.50
   6  -3   1  298.27    7.60
   6  -3   1  296.57    8.10
  -6  -3   1  296.67    9.00
  -6  -3   1  257.07   25.00
  -6  -3   1  273.47    9.30
   6   2  -1   96.29    6.20
   6  -2   1   84.89    4.60
   6   2  -1   98.69    4.20
   6  -2   1   84.49    7.10
   6  -2   1   95.59    4.20
   6   2  -1   88.99    7.70
   6   2  -1   76.99   11.00
   6  -2   1   88.59    3.50
   6  -2   1   96.29    6.40
  -6  -2   1   88.69    6.30
  -6  -2   1   92.79   14.10
  -6  -2   1   93.39    4.90
   6  -1   1  276.97   10.90
   6   1  -1  288.07    7.90
   6  -1   1  281.27    7.90
   6  -1   1  290.17   24.30
   6   1  -1  284.57    9.90
   6  -1   1  301.27   15.70
   6   1  -1  266.17    7.30
   6   1  -1  288.17   15.00
   6  -1   1  280.97    7.30
   6  -1   1  275.47    8.30
   6  -1   1  275.87    9.70
   6   1  -1  268.27   11.00
  -6  -1   1  294.17   20.90
  -6  -1   1  284.97   31.20
   6   0  -1   24.90    3.00
   6   0  -1   25.90    2.60
   6   0   1   49.99   13.30
   6   0   1   28.60    7.30
   6   0  -1   21.80    4.40
   6   0   1   23.60    3.30
   6   0  -1   23.20    6.40
   6   0  -1   32.00    3.90
   6   0   1   25.20    3.20
   6   0   1   23.70    3.00
   6   0   1   20.90    3.90
   6   0   1   25.20    2.40
  -6   0  -1   32.30   12.10
  -6   0   1   19.10   11.30
  -6   0   1   27.80    6.90
  -6   0  -1   27.10    7.90
   6  -1  -1  293.77    8.00
   6   1   1  283.67    7.90
   6   1   1  286.37    7.30
   6  -1  -1  280.67   15.40
   6   1   1  272.27   10.90
   6  -1  -1  274.97    9.70
   6   1   1  275.27   14.80
   6   1   1  270.37    9.70
   6  -1  -1  264.47   11.00
   6  -1  -1  284.17    7.40
  -6  -1  -1  245.98   32.10
  -6  -1  -1  272.87   23.10
  -6   1   1  293.17   15.50
   6   2   1   86.99    6.10
   6   2   1   90.89    3.80
   6   2   1   81.59    7.10
   6  -2  -1   93.29    5.10
   6  -2  -1   92.79    4.10
   6   2   1   95.89   11.60
   6  -2  -1   85.29    6.50
   6  -2  -1   93.89    7.70
   6   2   1   92.89    4.30
   6  -2  -1   91.99    3.70
  -6  -2  -1   91.89   15.50
  -6  -2  -1   85.59    5.70
   6   3   1  288.87   16.10
   6   3   1  288.17   10.10
   6   3   1  300.87    8.30
   6  -3  -1  285.07   11.10
   6  -3  -1  296.97    7.70
   6  -3  -1  293.97    8.40
   6  -3  -1  271.47   10.30
   6  -3  -1  282.07    8.00
  -6  -3  -1  275.87    9.80
  -6   3   1  286.97    8.30
  -6  -3  -1  271.57    9.40
  -6  -3  -1  310.77   27.40
   6   4   1  327.07   18.30
   6   4   1  313.37   10.80
   6  -4  -1  315.47    8.90
   6  -4  -1  324.97    8.30
   6  -4  -1  317.77    8.70
   6  -4  -1  317.87   11.60
  -6  -4  -1  279.27   30.10
  -6   4   1  308.07    9.30
  -6  -4  -1  311.17   10.60
  -6  -4  -1  317.47   10.60
  -6  -4  -1  319.87   10.50
   6  -5  -1  608.24   17.50
   6  -5  -1  615.74   14.30
   6  -5  -1  617.94   14.80
   6  -5  -1  609.24   15.00
   6   5   1  601.94   26.00
   6   5   1  645.34   17.00
  -6   5   1  601.14   15.50
  -6   5   1  599.24   15.80
  -6  -5  -1  608.04   16.80
  -6  -5  -1  591.84   15.20
  -6  -5  -1  604.54   16.90
   6  -6  -1  257.87   10.30
   6  -6  -1  262.87    7.10
   6  -6  -1  263.47    7.80
   6   6   1  272.57   22.40
  -6  -6  -1  252.97    8.20
  -6   6   1  259.97    7.70
  -6  -6  -1  267.67   10.20
  -6  -6  -1  268.47   10.00
  -6   6   1  263.47    8.90
  -6   6   1  265.47    9.10
   6  -7  -1   13.10    3.50
   6  -7  -1   10.50    1.50
   6  -7  -1    8.30    1.90
  -6   7   1   15.80    3.50
  -6  -7  -1   12.50    3.40
  -6  -7  -1    8.80    2.30
  -6   7   1   10.40    2.90
  -6   7   1   10.20    2.00
  -6  -7  -1    1.60    3.90
   6  -8  -1   37.10    5.50
   6  -8  -1   42.00    2.90
   6  -8  -1   40.10    2.50
  -6  -8  -1   35.90    4.10
  -6  -8  -1   37.60    3.40
  -6   8   1   30.40    4.10
  -6   8   1   36.60    3.00
  -6   8   1   42.00    4.40
  -6  -8  -1   38.00    5.10
   6  -9  -1   12.10    3.00
   6  -9  -1    7.10    1.50
  -6   9   1    7.90    2.60
  -6   9   1    8.00    1.50
  -6  -9  -1    1.80    3.00
  -6  -9  -1    7.30    1.80
   6 -10  -1    2.90    1.40
   6 -10  -1    5.00    2.80
  -6  10   1   -4.70    2.80
  -6  10   1    5.10    1.20
  -6 -10  -1    4.00    1.40
   7  -9   1   10.80    2.80
   7  -9   1   15.40    1.90
  -7  -9   1   19.70    2.10
  -7   9  -1   21.40    2.00
   7  -8   1    9.20    1.40
   7  -8   1    7.00    2.70
   7  -8   1    9.50    1.70
  -7  -8   1   12.20    3.00
  -7   8  -1    8.30    2.50
  -7   8  -1    8.10    1.70
  -7  -8   1    8.60    1.60
   7  -7   1    1.30    2.70
   7  -7   1    1.80    1.50
   7  -7   1    1.30    1.10
  -7   7  -1    6.80    3.30
  -7   7  -1    3.10    1.70
  -7   7  -1   -0.60    2.40
  -7  -7   1    2.00    1.70
  -7  -7   1   -0.60    2.80
  -7  -7   1    1.70    3.80
   7  -6   1   74.49    3.00
   7  -6   1   76.79    6.00
   7  -6   1   78.39    3.90
  -7  -6   1   80.79    4.30
  -7   6  -1   80.19    4.40
  -7  -6   1   79.69    5.60
  -7   6  -1   80.99    5.10
  -7  -6   1   75.19    6.40
   7  -5   1   56.19    6.10
   7  -5   1   66.19    3.70
   7  -5   1   61.69    2.80
  -7  -5   1   55.79    4.40
  -7  -5   1   64.69    5.60
  -7   5  -1   60.49    5.50
   7   4  -1  115.89    4.80
   7   4  -1  117.79   15.10
   7  -4   1  117.69    4.10
   7  -4   1  121.79    7.60
   7  -4   1  123.89    5.00
   7  -4   1  115.19    4.70
  -7  -4   1  120.19    6.60
  -7  -4   1  127.79    6.10
  -7  -4   1  122.99    6.30
   7  -3   1   37.40    5.70
   7  -3   1   42.00    3.50
   7   3  -1   45.60    3.40
   7  -3   1   44.00    2.60
   7   3  -1   47.70   12.30
   7   3  -1   36.20    5.10
   7  -3   1   39.40    6.00
   7  -3   1   38.10    3.10
  -7  -3   1   49.50    5.70
  -7  -3   1   32.40    4.60
   7   2  -1 1001.80   26.10
   7  -2   1 1032.10   26.00
   7  -2   1 1001.70   22.80
   7  -2   1 1000.70   22.20
   7   2  -1  973.30   24.70
   7   2  -1  956.60   33.50
   7  -2   1 1011.50   24.60
   7  -2   1  997.80   23.00
   7   2  -1 1050.19   22.80
  -7  -2   1  988.90   22.70
  -7  -2   1  923.61   24.60
   7   1  -1  122.39    4.80
   7  -1   1  118.39    4.80
   7   1  -1  125.59    4.20
   7  -1   1  117.39    7.80
   7   1  -1  123.99    6.70
   7  -1   1  112.99    6.60
   7   1  -1  116.29    8.00
   7   1  -1  102.99   16.10
   7  -1   1  114.79    4.10
  -7  -1   1  129.99   19.00
   7   0   1  754.32   19.50
   7   0  -1  765.12   17.70
   7   0  -1  746.43   19.50
   7   0   1  745.23   20.70
   7   0   1  765.72   17.60
   7   0   1  716.83   29.50
   7   0  -1  743.23   20.60
   7   0  -1  708.83   28.10
   7   0  -1  733.93   17.00
   7   0   1  766.32   17.00
   7  -1  -1  116.69    4.10
   7   1   1  112.19    7.80
   7   1   1  144.19   18.00
   7   1   1  118.09    4.80
   7   1   1  120.09    4.10
   7   1   1  109.09    6.40
   7  -1  -1  108.39    6.60
   7  -1  -1  110.19    8.20
   7  -1  -1  116.19    4.60
   7   2   1  983.90   26.40
   7   2   1 1014.20   25.00
   7  -2  -1 1038.80   22.60
   7  -2  -1 1017.60   23.00
   7   2   1  997.00   22.90
   7   2   1  979.00   34.60
   7   2   1 1025.00   22.30
   7  -2  -1  999.20   24.80
   7  -2  -1 1032.50   26.00
  -7  -2  -1  987.40   23.60
   7  -3  -1   43.00    3.10
   7  -3  -1   42.70    2.60
   7   3   1   30.50    3.80
   7   3   1   49.70   13.10
   7  -3  -1   41.60    6.40
  -7  -3  -1   45.10    5.90
  -7  -3  -1   44.20    5.10
  -7   3   1   56.79    5.80
   7  -4  -1  127.39    7.90
   7  -4  -1  125.39    4.30
   7  -4  -1  122.29    4.70
   7   4   1  124.19    6.70
   7   4   1  111.49   16.40
   7  -4  -1  124.49    5.20
  -7  -4  -1  106.89    7.20
  -7   4   1  111.59    6.20
  -7   4   1  124.09    7.50
  -7  -4  -1  126.29    7.30
   7  -5  -1   63.39    6.70
   7  -5  -1   62.89    3.60
   7  -5  -1   61.09    2.90
   7  -5  -1   61.49    3.80
  -7   5   1   58.59    6.30
  -7  -5  -1   61.99    5.00
  -7  -5  -1   63.59    6.20
  -7   5   1   53.69    7.50
   7  -6  -1   82.09    6.50
   7  -6  -1   70.39    3.90
   7  -6  -1   77.79    3.10
  -7  -6  -1   80.39    7.00
  -7  -6  -1   72.09    4.60
  -7   6   1   72.29    4.50
  -7   6   1   72.09    6.50
  -7  -6  -1   77.29    6.10
  -7   6   1   78.39    5.80
   7  -7  -1   -1.20    1.50
   7  -7  -1    2.20    3.00
   7  -7  -1    1.30    1.10
  -7  -7  -1    2.30    4.20
  -7   7   1    0.00    3.70
  -7   7   1    6.20    2.70
  -7  -7  -1    0.10    1.90
  -7  -7  -1    0.30    3.20
  -7   7   1    1.20    1.80
   7  -8  -1   12.40    3.20
   7  -8  -1    6.20    1.60
   7  -8  -1    8.60    1.30
  -7   8   1    6.30    1.60
  -7  -8  -1   12.80    3.20
  -7   8   1   12.90    2.80
  -7  -8  -1    9.80    1.80
   7  -9  -1   17.50    2.00
   7  -9  -1   14.20    2.90
  -7   9   1   14.00    2.10
  -7  -9  -1   17.90    2.30
   8  -7   1   35.00    1.90
   8  -7   1   33.90    2.40
   8  -7   1   35.60    4.70
  -8  -7   1   29.50    3.40
  -8   7  -1   36.30    5.30
  -8  -7   1   33.20    2.70
   8  -6   1    9.90    1.70
   8  -6   1   11.50    3.30
   8  -6   1    7.90    1.10
  -8   6  -1    7.90    3.60
  -8  -6   1    5.20    2.80
  -8  -6   1    8.20    1.80
   8  -5   1   17.80    2.50
   8  -5   1   15.20    1.70
   8  -5   1   17.00    3.40
  -8  -5   1   19.90    4.10
  -8  -5   1   27.30    3.60
  -8  -5   1   23.30    3.20
   8  -4   1   99.79    3.40
   8  -4   1   97.59    6.60
  -8  -4   1   89.79    6.60
  -8  -4   1  101.89    6.10
   8  -3   1  118.89    5.00
   8  -3   1  130.69    7.60
   8  -3   1  124.89    4.60
   8  -3   1  118.89    4.00
   8  -3   1  122.49    6.80
   8   3  -1  123.39    4.60
  -8  -3   1  118.29    7.10
  -8  -3   1  123.19    6.80
   8   2  -1  156.28    7.10
   8  -2   1  161.78    8.40
   8  -2   1  159.38    4.80
   8   2  -1  158.18    5.40
   8  -2   1  151.48    5.40
   8  -2   1  165.48    7.40
   8   1  -1   73.19    7.10
   8  -1   1   71.09    3.70
   8  -1   1   75.39    5.60
   8   1  -1   75.89    3.70
   8   1  -1   71.59    3.10
   8  -1   1   73.89    3.10
   8   1  -1   73.29    5.60
   8  -1   1   76.09    6.80
   8   0   1   47.50    6.20
   8   0  -1   43.20    4.80
   8   0  -1   46.30    2.60
   8   0  -1   46.30    3.10
   8   0   1   50.29    5.00
   8   0  -1   49.00    6.70
   8   0   1   45.40    3.20
   8   0   1   42.10    2.50
   8   1   1   63.39    6.70
   8   1   1   72.09    3.00
   8  -1  -1   72.19    3.00
   8  -1  -1   66.49    3.60
   8  -1  -1   70.39    5.60
   8   1   1   71.29    5.50
   8  -1  -1   72.19    6.80
   8   1   1   66.49    3.60
   8   2   1  148.19    5.20
   8  -2  -1  156.48    5.40
   8  -2  -1  158.48    8.60
   8  -2  -1  158.88    4.80
   8  -2  -1  156.88    7.40
   8   2   1  152.78    7.10
   8  -3  -1  121.69    4.60
   8  -3  -1  119.09    4.00
   8  -3  -1  128.69    7.80
   8   3   1  135.09    6.50
  -8  -3  -1  116.19   11.20
  -8  -3  -1  124.99    7.70
   8  -4  -1   98.29    4.10
   8  -4  -1  117.39    8.40
   8  -4  -1   98.89    3.50
  -8  -4  -1  100.79    8.40
  -8  -4  -1   96.69    7.40
   8  -5  -1   21.00    2.90
   8  -5  -1   16.90    3.60
   8  -5  -1   17.20    1.70
  -8  -5  -1   16.90    3.80
  -8  -5  -1   21.50    3.10
  -8  -5  -1   25.90    4.50
   8  -6  -1    6.50    3.10
   8  -6  -1    7.00    1.10
   8  -6  -1   10.50    1.80
  -8  -6  -1   11.50    2.20
  -8  -6  -1    9.30    3.40
  -8   6   1    9.10    3.80
   8  -7  -1   31.60    4.80
   8  -7  -1   33.30    1.80
   8  -7  -1   32.70    2.50
  -8  -7  -1   31.50    3.70
  -8   7   1   42.40    3.60
  -8  -7  -1   35.70    3.00
   9  -5   1   15.10    1.40
   9  -5   1   13.10    3.00
   9  -5   1   15.30    2.30
   9  -4   1   23.10    3.50
   9  -4   1   19.50    1.50
   9  -4   1   19.60    2.20
   9   3  -1   34.00    2.50
   9  -3   1   31.80    5.30
   9  -3   1   33.00    1.90
   9  -3   1   36.40    4.90
   9  -2   1   20.00    2.20
   9  -2   1   21.00    3.60
   9  -2   1   20.40    1.70
   9   2  -1   17.10    2.30
   9  -2   1   22.10    3.20
   9  -1   1  110.99    4.10
   9  -1   1  116.09    5.90
   9  -1   1  116.69    7.10
   9   1  -1  113.09    4.10
   9  -1   1  115.99    3.70
   9   0   1   18.90    2.40
   9   0  -1   21.20    2.30
   9   0   1   23.10    1.90
   9   0   1   17.70    2.90
   9   0  -1   22.50    1.90
   9   1   1  108.19    4.10
   9  -1  -1  108.69    7.20
   9  -1  -1  115.19    3.60
   9   1   1  111.49    5.90
   9  -1  -1  112.69    4.10
   9  -2  -1   22.70    4.00
   9  -2  -1   16.80    2.20
   9  -2  -1   19.30    1.70
   9   2   1   16.30    2.40
   9  -3  -1   32.90    1.90
   9  -3  -1   28.00    4.00
   9  -3  -1   29.20    2.40
   9  -4  -1   16.90    1.50
   9  -4  -1   23.80    3.70
   9  -5  -1   20.00    3.40
   9  -5  -1   15.40    1.40
  10   1  -1   17.00    2.30
  10   0  -1  165.18    4.60
  10  -1  -1   15.80    1.70
   0 -13   2    9.90    4.90
   0  13  -2    4.40    1.40
   0  12  -2    4.90    1.60
   0 -12   2    4.70    1.80
   0  11  -2    9.20    1.80
   0 -11   2    4.80    2.10
   0  10  -2   61.19    3.60
   0 -10   2   63.69    4.60
   0   9  -2    0.10    1.20
   0  -9   2    1.20    2.20
   0   9  -2  -10.60   14.60
   0   9  -2    5.00    3.40
   0  -8   2  203.98    7.30
   0  -8   2  198.08    8.60
   0   8  -2  193.78    5.30
   0   8  -2  183.18   16.70
   0  -7   2  231.98    8.10
   0   7  -2  253.77    7.20
   0   7  -2  247.78    7.70
   0   7  -2  237.48   13.60
   0   7  -2  234.08    6.30
   0  -7   2  234.58    9.60
   0   6  -2  356.56    9.40
   0   6  -2  359.66    8.40
   0  -6   2  361.36    9.60
   0   6  -2  356.86    9.10
   0  -6   2  341.77    8.60
   0   6  -2  361.46   14.20
   0  -5   2  340.37    9.00
   0  -5   2  337.27   11.70
   0  -5   2  338.07    8.90
   0   5  -2  360.36    8.70
   0   5  -2  316.77    8.00
   0   5  -2  356.36   12.30
   0   5  -2  344.97    8.80
   0  -5   2  349.27   12.30
   0  -4   2    3.50    1.60
   0   4  -2    1.80    1.10
   0  -4   2    2.80    2.50
   0  -4   2    3.30    2.50
   0   4  -2    3.30    1.20
   0   4  -2    2.00    2.60
   0  -4   2   -0.20    1.30
   0   3  -2   10.00    1.50
   0  -3   2    9.80    1.30
   0   3  -2   11.80    2.30
   0  -3   2   10.30    2.10
   0  -3   2    9.90    2.00
   0   3  -2    5.00    2.60
   0  -2   2   78.89    3.70
   0   2  -2   75.89    5.10
   0  -2   2   80.19    3.90
   0   2  -2   76.59    2.50
   0  -2   2   75.49    2.60
   0   2  -2   83.89    4.60
   0   2  -2   81.89    3.40
   0   1  -2 4802.92   99.39
   0  -1   2 4584.34   98.99
   0  -1   2 4785.52   98.29
   0   1  -2 4818.32   97.99
   0  -1   2 4702.73   98.89
   0   1  -2 4477.65   97.79
   0   1  -2 4766.02   99.39
   0   0  -2 5180.08  112.69
   0   0   2 5534.45  112.29
   0   0   2 5252.47  112.99
   0   0   2 5467.05  112.09
   0   0   2 5485.25  112.69
   0   0   2 5320.07  112.69
   0  -1  -2 4728.13   97.89
   0   1   2 4843.72   98.19
   0  -1  -2 4657.83   96.99
   0   1   2 4592.24   97.39
   0   1   2 4462.15   96.69
   0  -1  -2 4506.05   97.19
   0  -1  -2 4714.83   97.79
   0   2   2   79.69    3.00
   0   2   2   85.89    4.70
   0  -2  -2   88.49    4.50
   0  -2  -2   77.39    3.50
   0   3   2   11.90    1.50
   0   3   2    9.90    2.90
   0  -4  -2   -1.70    2.30
   0  -4  -2    1.70    1.90
   0   4   2    2.90    1.50
   0   4   2    1.10    3.10
   0   4   2    1.90    1.60
   0  -5  -2  347.67   14.20
   0   5   2  353.56    9.30
   0  -5  -2  354.76   10.00
   0  -5  -2  360.46   10.10
   0   5   2  322.27    8.40
   0   5   2  360.56    9.30
   0   6   2  326.67   15.70
   0  -6  -2  328.77   10.50
   0   6   2  355.16    9.60
   0   6   2  354.26    8.50
   0  -6  -2  359.96   10.40
   0  -6  -2  333.27    9.00
   0   6   2  354.06    9.50
   0  -8  -2  185.48    9.20
   0   8   2  186.98    5.40
   0   8   2  204.48    9.70
   0   8   2  191.38   16.90
   0  -9  -2    1.10    3.20
   0   9   2  -20.20   12.50
   0   9   2    0.90    1.40
   0   9   2    4.00    3.80
   0 -10  -2   51.79    4.80
   0  10   2   49.50   20.60
   0 -10  -2   59.59    5.70
   0 -11  -2    4.90    2.50
   0 -11  -2    7.30    2.20
   0  11   2    1.50    2.10
   0 -12  -2    5.00    1.80
   0 -12  -2    0.70    2.10
   0  12   2    1.40    2.10
   0 -13  -2    3.90    2.70
   1 -12   2   36.40    2.90
   1  12  -2   32.30    2.70
   1 -12   2   33.30    5.00
  -1 -12   2   40.10    3.40
  -1  12  -2   33.50    2.40
   1 -11   2   61.79    3.90
   1  11  -2   59.19    4.70
  -1  11  -2   64.09    3.20
   1 -10   2  150.58    6.00
   1  10  -2  142.99    5.10
   1 -10   2  143.79    5.70
  -1 -10   2  149.29    6.30
  -1  10  -2  134.99    4.60
   1   9  -2  197.48   24.10
   1  -9   2  205.88    7.30
   1  -9   2  225.58    7.40
   1   9  -2  214.38    6.50
  -1  -9   2  218.88    9.00
  -1   9  -2  220.08    5.90
  -1  -9   2  219.48    7.90
  -1   9  -2  212.48    7.50
   1  -8   2   13.00   13.10
   1   8  -2   21.20    9.00
   1   8  -2   16.20    2.40
   1  -8   2   12.10    2.40
  -1   8  -2   15.10    1.90
  -1   8  -2   11.50    2.10
  -1   8  -2   13.40    2.80
  -1  -8   2   10.30    3.70
  -1  -8   2   14.60    3.10
  -1  -8   2   12.20    1.80
  -1  -8   2    2.80    4.00
  -1   8  -2   21.80   10.90
   1  -7   2   88.49    6.30
   1   7  -2   72.69    4.30
   1  -7   2   80.09   11.60
   1   7  -2   63.29    2.90
   1  -7   2   72.09    4.80
   1   7  -2   77.79   10.80
  -1   7  -2   64.39    8.70
  -1  -7   2   87.19    7.70
  -1   7  -2   76.89    3.80
  -1   7  -2   78.29    3.00
  -1   7  -2   74.49    4.30
  -1  -7   2   63.59    6.20
  -1  -7   2   70.69    4.60
   1   6  -2   92.69    4.30
   1   6  -2   88.79    3.00
   1   6  -2   79.29    8.50
  -1   6  -2   92.49    3.90
  -1  -6   2   90.79    3.60
  -1  -6   2   87.59    4.40
  -1   6  -2   95.29    4.10
  -1  -6   2   88.89    4.70
  -1  -6   2  117.09   12.70
  -1   6  -2   93.29    3.30
  -1  -6   2   84.09    9.90
   1   5  -2 2994.10   67.09
   1  -5   2 2903.31   63.89
   1   5  -2 2958.00   62.49
   1  -5   2 2971.80   63.79
  -1  -5   2 3002.20   63.29
  -1  -5   2 2943.61   68.39
  -1  -5   2 2949.21   63.19
  -1   5  -2 2966.20   62.89
  -1  -5   2 2967.60   62.39
  -1  -5   2 2995.10   67.89
  -1   5  -2 2849.51   62.09
   1   4  -2   76.99    3.60
   1   4  -2   77.09    5.60
   1   4  -2   79.59    3.30
   1  -4   2   77.89    4.20
   1  -4   2   82.89    4.10
  -1  -4   2   82.19    6.50
  -1  -4   2   77.29    3.40
  -1   4  -2   78.49    3.20
  -1  -4   2   77.89    6.90
  -1  -4   2   78.19    3.70
   1  -3   2 6326.07  132.59
   1  -3   2 6503.35  132.59
   1   3  -2 6098.09  133.99
   1   3  -2 6029.50  131.59
   1   3  -2 6533.45  137.19
  -1   3  -2 6606.34  133.69
  -1  -3   2 6016.40  131.99
  -1  -3   2 6373.66  135.59
  -1  -3   2 6199.38  135.19
  -1   3  -2 6522.95  133.69
  -1  -3   2 6310.17  132.19
   1  -2   2 8114.09  170.88
   1  -2   2 7846.81  168.08
   1  -2   2 7739.63  167.98
   1   2  -2 7931.21  171.38
   1   2  -2 8108.39  168.88
  -1   2  -2 8215.78  167.98
  -1   2  -2 8443.66  168.58
  -1   2  -2 8005.60  168.38
  -1  -2   2 7934.41  170.18
  -1  -2   2 8120.39  169.98
   1   1  -2 4842.22   99.49
   1   1  -2 4539.15   97.59
   1  -1   2 4635.34   98.89
   1   1  -2 4823.02   99.39
   1  -1   2 4486.95   97.59
  -1  -1   2 4620.64   98.49
  -1   1  -2 4609.54   97.59
  -1  -1   2 4521.15   96.49
  -1  -1   2 4561.74   98.69
  -1   1  -2 4720.23   97.59
   1   0  -2 5150.88  112.09
   1   0   2 5375.86  112.89
   1   0  -2 5483.35  112.99
   1   0   2 5280.57  111.69
   1   0   2 5314.77  112.09
   1   0  -2 5300.87  112.99
  -1   0   2 5339.77  112.59
  -1   0  -2 5478.15  112.29
  -1   0   2 5353.56  112.39
  -1   0  -2 5373.26  112.79
   1   1   2 4603.54   97.49
   1  -1  -2 4539.05   96.59
   1   1   2 4722.63   97.99
   1  -1  -2 4532.05   96.59
  -1  -1  -2 4594.54   95.59
  -1   1   2 4586.24   96.39
  -1   1   2 4632.94   96.39
  -1   1   2 4590.04   96.89
  -1   1   2 4469.65   95.29
   1  -2  -2 7972.30  165.58
   1  -2  -2 7799.62  165.48
   1   2   2 7883.01  167.78
   1   2   2 8371.36  168.68
  -1  -2  -2 7822.82  165.18
  -1   2   2 7909.91  166.88
  -1   2   2 7709.73  164.78
   1   3   2 6235.28  134.49
   1  -3  -2 6369.66  131.29
   1   3   2 6052.19  130.39
   1  -3  -2 6467.15  131.29
  -1  -3  -2 6021.80  131.19
  -1  -3  -2 6230.48  131.29
  -1   3   2 6305.77  130.69
  -1   3   2 6328.57  133.59
   1  -4  -2   83.19    4.70
   1   4   2   80.49    7.00
   1   4   2   77.89    3.90
   1  -4  -2   81.89    5.60
   1  -4  -2   79.89    5.00
  -1   4   2   81.99    6.60
  -1  -4  -2   77.59    4.20
  -1  -4  -2   83.49    4.60
  -1   4   2   81.49    3.50
  -1   4   2   84.89    3.80
   1   5   2 2944.51   70.59
   1  -5  -2 3011.90   66.59
   1   5   2 3079.49   64.29
   1   5   2 2998.10   64.09
   1  -5  -2 3041.40   65.49
  -1  -5  -2 3104.19   71.69
  -1   5   2 2970.20   64.49
  -1  -5  -2 2992.00   65.29
  -1  -5  -2 2977.30   63.99
  -1   5   2 3072.09   69.69
  -1  -5  -2 3132.69   65.39
  -1   5   2 2910.71   63.69
   1   6   2   84.59    3.50
   1   6   2   90.89    9.40
  -1   6   2   97.59   10.80
  -1   6   2   85.89    4.40
  -1   6   2   92.89    3.50
  -1  -6  -2   96.69    5.40
  -1  -6  -2   84.99    4.20
  -1  -6  -2   92.69    5.50
  -1  -6  -2   80.29   10.10
  -1   6   2   94.99    4.60
   1  -7  -2   77.09    7.50
   1   7   2   78.59    6.90
   1   7   2   82.59   11.60
  -1   7   2   78.09    3.30
  -1  -7  -2   77.09    5.60
  -1  -7  -2   63.29    6.00
  -1   7   2   81.19   10.90
  -1   7   2   78.69    4.90
  -1  -7  -2   65.79    8.80
  -1   7   2   78.59    4.60
  -1  -7  -2   71.29    4.10
   1   8   2    7.30    9.10
   1  -8  -2   16.30    3.80
   1   8   2   13.90    3.60
  -1  -8  -2   11.80    3.90
  -1  -8  -2   13.40    2.30
  -1   8   2   13.00    1.70
  -1   8   2   12.50    3.40
  -1   8   2   11.20    5.50
  -1   8   2   13.60    2.60
   1   9   2  226.78   23.10
   1  -9  -2  225.28    9.20
   1   9   2  198.38    9.00
  -1  -9  -2  206.48    9.60
  -1   9   2  196.08   22.50
  -1   9   2  218.08    6.10
  -1   9   2  211.18   11.50
   1  10   2  110.89   23.70
  -1  10   2   93.39    4.10
   1 -11  -2   65.09    4.10
  -1 -11  -2   65.99    5.90
  -1 -11  -2   56.79    5.50
   1 -12  -2   34.70    2.90
   1 -12  -2   30.20    2.90
  -1 -12  -2   38.10    3.50
  -1  12   2   34.10    2.70
   2 -12   2  119.99    6.20
   2 -12   2  132.39    4.40
  -2  12  -2  124.79    4.00
  -2 -12   2  123.69    5.20
   2 -11   2   74.69    6.10
   2 -11   2   76.19    3.80
   2 -11   2   67.19    4.40
  -2  11  -2   75.99    3.00
  -2 -11   2   75.99    5.10
  -2  11  -2   70.79    3.60
   2   9  -2  114.39    4.60
   2  -9   2  110.49    5.10
   2   9  -2   82.49   15.10
   2  -9   2  112.99    4.90
  -2   9  -2  108.19    5.30
  -2  -9   2  112.69    4.20
  -2  -9   2  112.99    7.60
  -2   9  -2  107.69    6.20
  -2  -9   2  115.59    6.70
  -2   9  -2  112.19    3.90
   2   8  -2  905.61   20.30
   2  -8   2  890.71   20.80
   2   8  -2  896.61   30.80
  -2  -8   2  903.91   21.70
  -2  -8   2  838.72   22.80
  -2   8  -2  898.81   19.90
  -2   8  -2  879.41   21.10
  -2  -8   2  878.11   22.00
  -2   8  -2  886.41   21.60
  -2  -8   2  919.91   20.20
   2   7  -2  629.94   22.40
   2  -7   2  590.34   25.00
   2  -7   2  608.04   14.90
   2   7  -2  594.04   14.40
  -2  -7   2  597.14   16.60
  -2   7  -2  605.84   15.20
  -2   7  -2  629.84   15.10
  -2  -7   2  595.94   25.40
  -2  -7   2  603.44   16.90
  -2  -7   2  603.24   15.60
  -2  -7   2  608.44   14.30
  -2  -7   2  630.34   33.30
  -2  -7   2  577.74   17.70
  -2   7  -2  602.24   14.00
   2   6  -2   47.50    6.80
   2  -6   2   36.20    8.00
  -2   6  -2   47.80    3.20
  -2  -6   2   44.00    3.00
  -2   6  -2   42.70    2.60
  -2   6  -2   45.10    3.20
  -2  -6   2   31.80    7.70
  -2  -6   2   56.19    9.90
  -2  -6   2   43.50    3.70
  -2  -6   2   48.90    3.90
   2  -5   2  981.30   28.50
   2   5  -2  976.30   26.50
  -2  -5   2  999.50   22.70
  -2  -5   2  944.21   28.30
  -2  -5   2  987.50   29.90
  -2   5  -2  944.31   21.90
  -2   5  -2  969.00   21.30
  -2  -5   2  966.60   21.70
  -2  -5   2  944.01   22.40
  -2   5  -2 1007.60   22.00
   2  -4   2 4420.26  100.19
   2   4  -2 4575.64   98.89
  -2  -4   2 4623.34  100.89
  -2   4  -2 4503.65   94.89
  -2  -4   2 4709.73   95.59
  -2  -4   2 4436.96   95.29
  -2  -4   2 4596.64  101.49
  -2   4  -2 4237.08   94.69
   2   3  -2  501.95   14.60
   2  -3   2  536.45   15.90
  -2  -3   2  505.55   16.10
  -2  -3   2  491.15   16.40
  -2   3  -2  506.35   11.90
  -2  -3   2  505.35   12.40
  -2  -3   2  521.95   12.20
  -2   3  -2  511.55   11.60
   2  -2   2 4047.29   90.99
   2   2  -2 4329.57   93.79
   2   2  -2 4176.68   89.99
  -2   2  -2 4184.78   88.39
  -2  -2   2 4162.28   91.99
  -2   2  -2 4277.17   88.49
  -2  -2   2 4272.97   91.79
  -2  -2   2 4104.09   87.79
  -2   2  -2 4137.99   87.29
   2  -1   2 2533.45   53.19
   2   1  -2 2522.25   56.89
   2  -1   2 2479.35   55.29
   2   1  -2 2430.96   54.19
  -2  -1   2 2510.05   55.79
  -2   1  -2 2439.46   52.79
  -2  -1   2 2445.06   52.29
  -2  -1   2 2537.55   55.59
  -2   1  -2 2515.75   54.09
   2   0   2 1710.13   36.90
   2   0  -2 1688.43   37.40
   2   0  -2 1711.63   39.10
   2   0   2 1689.53   38.80
  -2   0   2 1702.53   38.10
  -2   0   2 1693.03   37.80
  -2   0   2 1590.54   35.30
   2  -1  -2 2537.35   55.19
   2  -1  -2 2544.05   54.89
   2   1   2 2548.15   57.29
   2  -1  -2 2561.54   55.39
   2  -1  -2 2475.95   55.29
   2   1   2 2596.64   55.09
  -2   1   2 2614.14   54.79
  -2   1   2 2501.65   54.19
  -2   1   2 2532.75   54.29
  -2  -1  -2 2403.76   52.59
  -2   1   2 2403.86   52.49
   2  -2  -2 4230.28   89.29
   2   2   2 4279.77   93.59
   2  -2  -2 4299.37   89.39
   2   2   2 4300.97   90.99
  -2   2   2 4117.49   87.69
  -2  -2  -2 4149.08   88.29
  -2   2   2 4182.68   88.49
  -2   2   2 4214.08   90.19
  -2   2   2 4063.49   88.59
   2   3   2  494.85   15.30
   2  -3  -2  514.35   12.70
  -2  -3  -2  516.95   12.90
  -2  -3  -2  539.75   12.80
  -2   3   2  521.95   15.00
  -2   3   2  511.65   12.10
   2   4   2 4350.26  100.19
   2  -4  -2 4623.44   95.79
  -2  -4  -2 4458.95   95.79
  -2   4   2 4508.85   98.99
  -2   4   2 4564.24   94.99
  -2   4   2 4445.16   94.99
  -2  -4  -2 4577.14   95.79
   2   5   2  972.50   27.70
  -2  -5  -2  937.41   21.80
  -2   5   2 1002.90   22.40
  -2  -5  -2  986.90   31.50
  -2   5   2  955.30   22.20
  -2   5   2  928.01   21.40
  -2  -5  -2  979.40   23.10
  -2  -5  -2  991.80   23.20
  -2   5   2  960.80   27.90
   2   6   2   48.60    7.50
  -2   6   2   46.60    3.80
  -2   6   2   38.00    7.90
  -2  -6  -2   51.99    4.70
  -2  -6  -2   46.10    4.50
  -2   6   2   47.70    3.70
  -2  -6  -2   48.30    3.50
  -2  -6  -2   43.70   11.10
   2   7   2  607.24   16.50
   2   7   2  612.34   23.90
   2  -7  -2  600.74   17.00
  -2   7   2  620.24   15.80
  -2  -7  -2  589.54   27.90
  -2  -7  -2  600.54   16.60
  -2   7   2  618.04   15.90
  -2   7   2  639.74   14.50
  -2  -7  -2  568.04   37.40
  -2  -7  -2  625.24   15.00
  -2   7   2  640.14   25.30
  -2  -7  -2  593.74   18.80
   2  -8  -2  976.50   28.30
   2   8   2  854.71   42.10
  -2   8   2  895.21   21.90
  -2   8   2  873.91   20.30
  -2  -8  -2  913.61   20.90
  -2  -8  -2  890.81   22.80
  -2  -8  -2  899.71   25.10
  -2   8   2  893.71   22.20
  -2  -8  -2  869.11   23.30
   2   9   2   93.59   15.10
   2  -9  -2  118.69    7.10
   2   9   2  128.89    7.20
  -2  -9  -2  112.29    4.90
  -2  -9  -2  126.99    8.10
  -2   9   2  118.79    6.20
  -2  -9  -2  115.99    7.60
  -2   9   2  109.39    7.30
  -2   9   2  111.69    4.30
   2 -10  -2  451.35   12.10
  -2 -10  -2  424.26   13.60
  -2  10   2  438.36   10.60
  -2  10   2  434.76   12.50
  -2 -10  -2  427.06   12.50
   2 -11  -2   68.99    4.50
   2 -11  -2   61.59    3.70
  -2 -11  -2   67.89    5.20
  -2  11   2   72.29    3.10
  -2 -11  -2   76.29    6.00
   2 -12  -2  129.69    4.50
   2 -12  -2  137.69    6.40
   2 -12  -2  125.99    4.30
  -2 -12  -2  129.89    5.50
  -2  12   2  128.99    4.30
   3 -12   2    3.90    2.10
   3 -12   2    2.40    1.30
   3 -12   2    3.10    2.50
  -3  12  -2    2.90    1.60
  -3  12  -2    2.10    1.20
   3 -11   2   22.60    3.60
   3 -11   2   16.60    2.60
   3 -11   2   14.40    2.00
  -3  11  -2   18.10    1.90
  -3  11  -2   21.60    3.60
   3 -10   2   55.89    6.00
   3 -10   2   55.49    3.50
   3 -10   2   51.99    3.40
  -3  10  -2   52.59    2.60
  -3  10  -2   50.09    6.30
  -3 -10   2   51.89    3.20
  -3  10  -2   54.99    4.40
   3  -9   2  105.09    4.70
   3  -9   2   96.09    7.30
   3  -9   2  102.69    4.60
   3   9  -2   95.19   17.60
  -3  -9   2  105.99    6.30
  -3   9  -2  107.29    5.20
  -3   9  -2  100.59    3.80
  -3  -9   2  110.29    4.20
  -3   9  -2  115.99    6.30
   3   8  -2  176.08   18.50
   3  -8   2  167.78    6.10
   3  -8   2  186.28    9.30
   3  -8   2  174.38    6.10
  -3  -8   2  167.98   15.30
  -3  -8   2  174.18    5.70
  -3   8  -2  171.98    6.60
  -3  -8   2  183.88    7.60
  -3  -8   2  150.48   26.30
  -3   8  -2  180.28    7.00
  -3   8  -2  175.88    5.40
  -3  -8   2  167.18    7.80
   3  -7   2  187.08    6.20
   3   7  -2  176.48   14.20
   3  -7   2  174.88    6.20
  -3  -7   2  172.98    7.10
  -3   7  -2  189.68    6.70
  -3   7  -2  183.38    5.50
  -3  -7   2  182.18    5.90
  -3  -7   2  151.28   21.40
  -3  -7   2  189.58    7.60
  -3   7  -2  180.48    6.40
   3  -6   2  977.90   22.40
   3  -6   2 1029.10   30.70
   3  -6   2  973.30   22.50
   3   6  -2 1000.70   29.50
  -3   6  -2 1025.10   23.00
  -3  -6   2  995.00   38.70
  -3   6  -2  851.11   25.40
  -3  -6   2  956.60   27.30
  -3  -6   2 1022.90   23.80
  -3  -6   2 1040.20   22.50
  -3  -6   2 1005.40   33.10
   3  -5   2   32.40    6.60
   3   5  -2   33.30    5.70
  -3  -5   2   16.50    6.40
  -3  -5   2   36.40    9.30
  -3  -5   2   29.20    3.30
  -3   5  -2   24.10    2.70
  -3  -5   2   26.00    3.10
  -3  -5   2   30.80    3.10
  -3   5  -2   24.00    2.80
  -3   5  -2   25.70    2.70
   3  -4   2  195.88   10.70
   3   4  -2  206.68    9.80
  -3  -4   2  197.78   12.00
  -3  -4   2  194.28   13.70
  -3   4  -2  193.18    6.00
  -3  -4   2  194.48    6.30
  -3  -4   2  200.38    6.40
  -3   4  -2  211.68    5.80
  -3  -4   2  206.08    6.70
   3  -3   2 1006.70   26.60
   3   3  -2  991.70   25.70
  -3  -3   2  971.40   28.70
  -3   3  -2 1001.30   21.70
  -3  -3   2 1001.20   22.40
  -3  -3   2 1011.10   22.60
  -3   3  -2  971.80   21.90
  -3  -3   2  991.60   28.10
   3  -2   2 5715.43  119.29
   3   2  -2 5241.28  117.89
  -3   2  -2 5436.86  114.09
  -3  -2   2 5749.22  120.49
  -3  -2   2 5654.03  120.89
  -3   2  -2 5405.16  115.89
  -3  -2   2 5339.17  114.69
  -3  -2   2 5397.76  114.89
  -3   2  -2 5386.86  115.79
   3  -1   2 1231.58   31.10
   3   1  -2 1236.58   29.50
   3  -1   2 1246.78   28.50
  -3  -1   2 1251.87   31.50
  -3   1  -2 1193.98   30.10
  -3  -1   2 1231.18   26.50
  -3  -1   2 1263.37   31.00
   3   0   2 3485.45   76.09
   3   0  -2 3566.64   76.89
   3   0   2 3488.05   79.29
  -3   0   2 3548.55   77.39
  -3   0   2 3553.14   77.79
   3   1   2 1255.37   29.60
   3  -1  -2 1255.97   31.00
   3   1   2 1255.77   33.10
   3  -1  -2 1231.38   29.90
  -3   1   2 1245.18   28.90
  -3   1   2 1210.38   26.20
  -3   1   2 1248.88   29.20
  -3   1   2 1285.57   29.20
   3   2   2 5435.86  120.09
   3  -2  -2 5606.64  119.39
   3   2   2 5529.55  124.29
  -3   2   2 5641.04  117.29
  -3  -2  -2 5513.65  116.59
  -3   2   2 5803.92  117.49
  -3   2   2 5659.03  119.29
  -3  -2  -2 5462.05  116.59
  -3   2   2 5472.05  115.99
   3   3   2  964.30   26.90
   3  -3  -2 1000.20   24.70
   3   3   2 1003.50   31.30
  -3   3   2  976.80   22.00
  -3   3   2 1003.20   25.60
  -3  -3  -2 1033.90   23.00
  -3   3   2 1013.40   22.10
  -3  -3  -2 1003.60   23.00
   3   4   2  203.98   10.40
  -3   4   2  200.38    6.20
  -3   4   2  209.58   10.50
  -3  -4  -2  190.98    7.10
  -3  -4  -2  201.48    6.70
  -3  -4  -2  198.58    6.90
  -3  -4  -2  192.08   15.80
   3   5   2   27.00    5.80
  -3  -5  -2   32.00    4.00
  -3   5   2   32.40    3.30
  -3  -5  -2   27.40    3.70
  -3   5   2   38.80    7.50
  -3   5   2   33.10    2.90
  -3  -5  -2   33.80    4.10
  -3   5   2   30.00    3.10
  -3  -5  -2   35.60   10.20
   3  -6  -2  958.10   24.40
   3   6   2 1019.60   30.70
   3   6   2 1022.50   23.90
  -3  -6  -2 1011.20   24.50
  -3  -6  -2 1002.90   22.70
  -3  -6  -2 1033.10   41.40
  -3   6   2  891.11   22.40
  -3   6   2 1025.20   31.30
  -3   6   2  875.81   26.30
  -3   6   2 1047.80   23.60
   3   7   2  183.88   15.30
   3   7   2  165.38    7.50
  -3   7   2  183.88    7.20
  -3   7   2  181.48    5.70
  -3  -7  -2  169.28   23.70
  -3  -7  -2  161.38   11.70
  -3  -7  -2  180.58    6.30
  -3   7   2  183.18    7.10
  -3  -7  -2  182.88    8.50
  -3  -7  -2  183.28    7.90
   3   8   2  173.68    7.80
   3   8   2  179.48   18.70
  -3   8   2  174.88    7.30
  -3   8   2  173.58    5.70
  -3  -8  -2  180.68    6.30
  -3   8   2  178.48    7.80
  -3  -8  -2  181.58    8.50
  -3  -8  -2  176.28    9.20
  -3  -8  -2  162.98   40.60
  -3  -8  -2  182.58   10.10
   3  -9  -2  107.29    7.90
   3   9   2  100.79   16.80
  -3  -9  -2  109.99    7.30
  -3   9   2  106.09    4.20
  -3  -9  -2  108.69    4.80
  -3  -9  -2   94.99    7.80
  -3   9   2  102.19    5.80
  -3   9   2  104.29    6.90
   3 -10  -2   58.89    3.80
   3 -10  -2   59.59    6.20
  -3  10   2   63.49    7.80
  -3  10   2   51.19    3.00
  -3  10   2   50.79    5.00
  -3 -10  -2   56.39    3.70
  -3 -10  -2   55.39    6.20
   3 -11  -2   23.00    2.50
   3 -11  -2   17.20    2.60
  -3  11   2   13.20    3.80
  -3  11   2   13.20    1.60
  -3 -11  -2   20.30    3.30
   3 -12  -2    0.90    1.30
   3 -12  -2    3.20    2.70
   3 -12  -2   -0.10    1.30
  -3  12   2    0.10    3.30
   4 -11   2   19.60    2.60
   4 -11   2   15.70    2.40
   4 -11   2   14.70    2.90
  -4  11  -2   16.40    3.20
  -4  11  -2   17.70    1.80
  -4  11  -2   15.20    2.10
   4 -10   2   40.60    6.50
   4 -10   2   21.70    2.90
   4 -10   2   23.70    2.70
  -4 -10   2   24.90    2.60
  -4  10  -2   26.50    3.80
  -4  10  -2   21.50    2.00
  -4 -10   2   23.30    4.70
  -4  10  -2   29.80    4.30
   4  -9   2   33.30    3.10
   4  -9   2   30.30    4.20
   4  -9   2   35.20    3.00
  -4   9  -2   37.40    5.40
  -4  -9   2   34.40    4.90
  -4   9  -2   33.30    2.50
  -4   9  -2   37.20    3.80
  -4  -9   2   32.90    2.90
  -4  -9   2   34.30    4.90
   4  -8   2   50.69    3.60
   4  -8   2   47.20    6.10
   4   8  -2   53.19   13.90
   4  -8   2   56.69    3.70
  -4  -8   2   57.59    6.10
  -4  -8   2   57.89    5.00
  -4  -8   2   53.79    3.40
  -4   8  -2   53.09    3.00
  -4   8  -2   57.39    4.20
  -4   8  -2   52.39    4.70
   4  -7   2   11.10    2.20
   4  -7   2   13.80    3.70
   4  -7   2   16.40    2.30
   4   7  -2    3.40    8.80
  -4  -7   2   11.10    2.10
  -4  -7   2   15.80   15.20
  -4  -7   2   15.30    3.20
  -4  -7   2   15.20    3.20
  -4   7  -2   15.00    1.80
  -4   7  -2   15.80    3.70
  -4   7  -2   14.30    2.50
   4   6  -2   27.90    7.40
   4  -6   2   16.90    2.10
   4  -6   2   23.70    2.60
   4  -6   2   17.20    3.80
   4  -6   2   22.50    2.40
   4   6  -2   21.60    2.50
  -4  -6   2   12.10   11.40
  -4   6  -2   26.20    3.40
  -4  -6   2   21.10    3.10
  -4   6  -2   18.30    2.50
  -4   6  -2   21.80    2.70
  -4  -6   2   23.30    3.20
  -4  -6   2   23.70    3.10
   4  -5   2  269.87    8.00
   4   5  -2  283.37    7.80
   4  -5   2  284.47    7.60
   4  -5   2  279.97    8.20
   4   5  -2  296.27   14.40
   4  -5   2  278.57   10.50
  -4  -5   2  281.57   18.70
  -4  -5   2  286.77    9.00
  -4  -5   2  341.17   33.50
  -4   5  -2  277.67    7.70
  -4   5  -2  286.47    8.20
  -4  -5   2  283.47    9.00
   4  -4   2  504.35   15.90
   4   4  -2  506.45   18.00
   4  -4   2  514.15   14.60
   4  -4   2  514.25   19.40
   4  -4   2  500.25   12.90
  -4  -4   2  476.55   12.60
  -4  -4   2  505.05   24.80
  -4  -4   2  503.25   13.30
  -4   4  -2  521.35   12.60
  -4  -4   2  520.45   21.50
  -4   4  -2  521.55   12.30
  -4  -4   2  525.05   13.20
   4   3  -2  137.19    8.70
   4  -3   2  136.99   10.50
  -4  -3   2  127.59    5.30
  -4  -3   2  135.39   14.60
  -4  -3   2  131.09   11.40
  -4  -3   2  129.19    4.90
  -4   3  -2  132.29    4.10
  -4   3  -2  117.29    5.00
   4  -2   2 1311.77   35.20
   4   2  -2 1275.87   32.70
  -4  -2   2 1272.87   28.80
  -4  -2   2 1288.27   36.50
  -4   2  -2 1288.57   31.90
  -4  -2   2 1334.67   28.60
  -4  -2   2 1347.77   35.50
   4  -1   2  195.18    8.50
   4   1  -2  211.18    9.10
   4  -1   2  205.08   12.30
  -4   1  -2  211.68   11.30
  -4  -1   2  213.48   11.90
  -4  -1   2  209.28   10.80
  -4  -1   2  215.78    5.60
   4   0   2  950.40   28.80
   4   0  -2  946.31   24.90
   4   0   2  945.61   24.00
  -4   0   2  940.91   25.40
  -4   0   2  954.50   26.20
  -4   0  -2  950.00   27.90
   4  -1  -2  198.68    9.10
   4  -1  -2  183.98   12.30
   4   1   2  190.28   12.90
  -4   1   2  210.88    8.50
  -4  -1  -2  194.68   13.10
  -4   1   2  198.28    8.80
  -4   1   2  216.98    9.50
   4   2   2 1297.47   32.50
   4   2   2 1277.47   38.30
  -4  -2  -2 1312.87   28.30
  -4   2   2 1302.37   27.50
  -4   2   2 1246.78   31.50
  -4  -2  -2 1237.28   28.20
  -4  -2  -2 1324.67   38.30
  -4   2   2 1268.37   29.60
  -4   2   2 1349.66   68.49
   4   3   2  136.19    8.90
  -4   3   2  126.29    4.40
  -4  -3  -2  129.49    5.30
  -4  -3  -2  104.39   12.10
  -4   3   2  131.39    4.30
   4   4   2  500.85   18.20
  -4   4   2  491.45   18.70
  -4  -4  -2  505.45   13.70
  -4   4   2  501.45   12.50
  -4  -4  -2  517.65   27.60
  -4  -4  -2  475.85   12.90
  -4  -4  -2  495.55   13.60
  -4   4   2  527.95   12.70
   4  -5  -2  266.97    7.50
   4  -5  -2  279.57    8.20
   4   5   2  268.87    9.40
   4   5   2  288.67   14.90
   4  -5  -2  291.97   11.20
  -4   5   2  266.87    7.60
  -4  -5  -2  352.26   33.50
  -4  -5  -2  289.17   10.10
  -4   5   2  302.27   18.10
  -4  -5  -2  259.17    9.70
  -4  -5  -2  284.37    9.70
   4  -6  -2   23.30    2.90
   4   6   2   14.60    7.20
   4   6   2   23.40    3.40
   4  -6  -2   23.60    4.30
  -4   6   2   20.80    2.80
  -4  -6  -2   11.80   13.30
  -4  -6  -2   23.00    3.60
  -4   6   2   22.30    2.90
  -4  -6  -2   20.50    3.70
  -4   6   2   22.10    2.90
  -4  -6  -2   17.20    2.50
   4  -7  -2   15.70    4.10
   4   7   2   18.10    3.40
   4   7   2   19.60    9.90
  -4  -7  -2    9.50    3.70
  -4   7   2   12.20    3.20
  -4   7   2   14.00    2.00
  -4   7   2   14.80    3.00
  -4  -7  -2   13.90    2.50
  -4  -7  -2    1.20   19.50
  -4  -7  -2   12.10    3.50
   4  -8  -2   43.90    6.80
   4  -8  -2   51.99    4.00
   4  -8  -2   47.90    3.70
   4   8   2   31.70   13.20
  -4  -8  -2   56.59    6.30
  -4   8   2   53.39    4.90
  -4  -8  -2   47.10    5.70
  -4  -8  -2   56.09    4.00
  -4   8   2   56.69    3.30
  -4   8   2   54.59    5.60
  -4  -8  -2   50.09    5.90
   4  -9  -2   38.60    4.60
   4  -9  -2   37.90    3.20
   4  -9  -2   35.90    3.40
  -4  -9  -2   34.70    3.50
  -4  -9  -2   40.10    5.20
  -4  -9  -2   38.40    6.00
  -4   9   2   34.70    2.90
  -4  -9  -2   33.80    4.50
  -4   9   2   32.10    4.50
  -4   9   2   40.70    4.60
   4 -10  -2   25.80    3.90
   4 -10  -2   20.70    2.90
   4 -10  -2   25.40    3.00
  -4 -10  -2   13.10    8.00
  -4 -10  -2   20.40    8.00
  -4  10   2   25.90    3.30
  -4  10   2   24.90    2.40
  -4 -10  -2   18.60    3.70
  -4 -10  -2   22.30    3.00
  -4  10   2   24.50    4.80
   4 -11  -2   20.90    2.50
   4 -11  -2   24.20    3.40
   4 -11  -2   17.60    2.20
  -4  11   2   20.90    2.00
  -4  11   2   18.60    3.60
  -4 -11  -2   16.00    2.20
   5 -11   2   -0.10    1.20
   5 -11   2    0.70    2.30
  -5 -11   2    0.40    1.60
  -5  11  -2    1.00    1.20
  -5  11  -2    0.90    1.00
   5 -10   2    4.10    2.40
   5 -10   2   -0.10    1.50
  -5  10  -2    0.60    2.30
  -5 -10   2    0.00    3.30
  -5  10  -2    1.40    1.00
  -5 -10   2    0.20    1.30
   5  -9   2   78.79    6.20
   5  -9   2   77.39    3.80
  -5   9  -2   81.09    5.90
  -5   9  -2   86.09    3.30
  -5  -9   2   75.89    8.00
  -5  -9   2   82.89    3.70
  -5   9  -2   85.49    4.70
  -5  -9   2   84.29    5.60
   5  -8   2  165.48    8.20
   5  -8   2  167.18    5.80
  -5  -8   2  165.68    7.30
  -5   8  -2  172.78    6.60
  -5   8  -2  180.28    5.40
  -5  -8   2  175.38    5.80
   5  -7   2  308.77    8.90
   5  -7   2  312.07    8.10
   5   7  -2  308.07   22.50
   5  -7   2  313.27   11.40
  -5   7  -2  309.87    8.30
  -5   7  -2  305.47    9.40
  -5   7  -2  303.17    9.50
  -5  -7   2  328.47   10.70
  -5  -7   2  315.27   10.40
  -5  -7   2  319.17    8.80
   5  -6   2  216.58    6.80
   5   6  -2  198.48   16.90
   5  -6   2  211.08    9.20
   5  -6   2  214.68    6.00
  -5  -6   2  214.88    6.80
  -5  -6   2  205.58    8.20
  -5   6  -2  211.58    6.30
  -5  -6   2  211.88    8.20
  -5   6  -2  200.68    7.60
   5   5  -2  128.69    4.80
   5   5  -2  126.09   12.70
   5  -5   2  129.19    5.00
   5  -5   2  124.19    7.70
   5  -5   2  133.79    4.40
  -5   5  -2  115.19    6.60
  -5  -5   2  127.29    5.20
  -5  -5   2  131.29   21.90
  -5   5  -2  131.69    5.40
  -5  -5   2  126.39    6.00
  -5  -5   2  118.59    6.00
   5   4  -2   51.89    3.40
   5  -4   2   52.69    6.90
   5   4  -2   59.59    8.20
   5  -4   2   56.39    3.00
   5  -4   2   67.99    6.40
   5  -4   2   56.79    3.50
   5  -4   2   58.59    3.50
  -5  -4   2   50.59    4.30
  -5   4  -2   61.19    3.70
  -5  -4   2   60.59   11.80
  -5   4  -2   56.39    4.20
  -5  -4   2   55.59    4.20
   5  -3   2  228.78   17.40
   5  -3   2  230.98    6.40
   5  -3   2  221.48    9.50
   5  -3   2  240.68    6.90
   5   3  -2  243.38   12.50
   5   3  -2  230.98    8.90
   5  -3   2  219.58    8.90
   5   3  -2  232.48    6.60
   5  -3   2  231.48    7.10
  -5   3  -2  237.78    6.40
  -5  -3   2  227.68    7.60
  -5  -3   2  233.68   24.10
  -5  -3   2  235.78    7.30
  -5  -3   2  235.48   17.00
   5  -2   2    4.10    2.00
   5  -2   2    3.30    3.40
   5  -2   2   15.00    8.00
   5   2  -2    8.40    1.80
   5  -2   2    4.80    3.10
   5   2  -2    7.30    4.60
   5  -2   2    3.90    2.10
   5   2  -2    8.10    3.20
   5  -2   2    6.80    1.50
  -5  -2   2    1.90    8.90
  -5  -2   2    5.70    1.80
  -5  -2   2    8.90    6.70
  -5  -2   2    1.80    2.50
   5  -1   2   99.49    7.80
   5   1  -2  111.39    8.50
   5  -1   2  123.49    9.00
   5  -1   2  106.89    4.00
   5   1  -2  111.59    7.50
   5  -1   2  111.39   13.70
   5   1  -2  117.39    5.30
  -5  -1   2  100.99   14.30
  -5  -1   2  109.19   11.60
  -5  -1   2  106.39    3.90
  -5   1  -2  111.79    8.80
  -5   1  -2  116.09   12.70
  -5   1  -2  119.99   15.10
   5   0   2  855.81   30.90
   5   0   2  909.71   24.50
   5   0  -2  901.21   25.50
  -5   0   2  877.11   26.20
  -5   0   2  883.51   28.00
  -5   0  -2  856.81   30.30
   5  -1  -2  116.79    9.20
   5   1   2  105.59   14.80
   5  -1  -2  112.49    4.60
   5   1   2   96.59    7.00
   5   1   2  116.99    8.70
   5   1   2  127.79    8.20
  -5  -1  -2  105.19   17.50
  -5   1   2  126.39   12.80
  -5   1   2  110.39    8.30
  -5   1   2  110.79   10.80
   5   2   2    3.90    3.20
   5  -2  -2    6.50    2.00
   5   2   2   10.80    9.50
   5   2   2    1.90    4.40
   5   2   2    3.20    3.50
   5  -2  -2    2.60    1.30
  -5  -2  -2    4.20    3.90
  -5  -2  -2    7.40   10.80
  -5   2   2    5.30    1.30
  -5   2   2    3.70    5.50
  -5  -2  -2    5.30    2.20
   5   3   2  233.78   10.40
   5   3   2  223.68   12.70
   5   3   2  235.28    9.40
   5  -3  -2  227.58    6.90
   5  -3  -2  251.87   10.50
   5  -3  -2  235.48    7.50
   5  -3  -2  233.08    6.40
  -5  -3  -2  234.08    8.40
  -5   3   2  229.98    6.80
  -5  -3  -2  202.78   27.30
  -5   3   2  237.68    6.80
  -5  -3  -2  234.08    7.90
  -5   3   2  237.38   14.60
   5   4   2   66.49    8.80
   5  -4  -2   63.29    7.50
   5  -4  -2   53.09    4.00
   5  -4  -2   56.69    3.00
   5  -4  -2   60.49    3.70
   5   4   2   48.30    6.80
  -5  -4  -2   62.69    5.40
  -5   4   2   63.39    4.30
  -5  -4  -2   75.79   13.60
  -5  -4  -2   64.19    5.40
  -5   4   2   54.39    4.10
  -5  -4  -2   62.29    5.10
   5   5   2  120.69   13.30
   5   5   2  129.49    8.60
   5  -5  -2  126.09    5.10
   5  -5  -2  119.89    8.10
   5  -5  -2  129.09    5.10
   5  -5  -2  132.69    4.50
  -5  -5  -2  123.29    6.80
  -5   5   2  127.39    5.10
  -5  -5  -2  126.39    6.90
  -5   5   2  137.89    5.90
  -5  -5  -2   98.79   16.80
  -5  -5  -2  124.99    5.80
  -5   5   2  128.99    5.90
   5  -6  -2  209.18    9.30
   5   6   2  195.58   17.60
   5  -6  -2  197.68    6.70
   5  -6  -2  210.68    6.80
   5  -6  -2  202.98    6.00
  -5   6   2  210.98    7.80
  -5  -6  -2  207.68    7.10
  -5   6   2  204.48    6.50
  -5   6   2  210.28    8.10
  -5  -6  -2  209.98    9.20
  -5  -6  -2  206.28    9.10
   5  -7  -2  306.97    8.00
   5   7   2  294.27   22.80
   5  -7  -2  332.07   11.30
   5  -7  -2  309.17    8.90
  -5  -7  -2  294.87   11.10
  -5  -7  -2  286.37   16.40
  -5   7   2  307.87    8.50
  -5   7   2  303.67   10.10
  -5  -7  -2  307.67    9.20
  -5  -7  -2  311.07   11.50
  -5   7   2  302.17   10.10
   5  -8  -2  174.98    8.40
   5  -8  -2  166.38    5.20
   5  -8  -2  171.18    6.00
  -5   8   2  155.78    7.20
  -5  -8  -2  167.08    6.30
  -5  -8  -2  159.08    8.10
  -5   8   2  176.08    5.60
  -5  -8  -2  174.18   12.30
   5  -9  -2   78.59    6.70
   5  -9  -2   81.29    3.90
  -5   9   2   68.99    6.80
  -5   9   2   77.69    5.30
  -5  -9  -2   95.69    9.80
  -5  -9  -2   91.99    9.30
  -5  -9  -2   73.29    6.40
  -5   9   2   82.29    3.60
  -5  -9  -2   80.69    4.20
   5 -10  -2    0.20    2.90
   5 -10  -2   -0.60    1.20
  -5 -10  -2    2.20    4.10
  -5 -10  -2    0.50    1.60
  -5  10   2    0.60    2.60
  -5  10   2   -0.70    1.20
   5 -11  -2    0.20    1.10
   5 -11  -2    1.40    2.60
  -5  11   2    1.80    1.10
  -5 -11  -2   -3.00    1.80
   6 -10   2   65.59    4.80
   6 -10   2   61.99    2.80
  -6  10  -2   67.59    2.50
  -6 -10   2   67.29    2.70
   6  -9   2   29.60    2.50
   6  -9   2   27.20    3.60
  -6   9  -2   33.00    2.20
  -6  -9   2   34.20    2.50
  -6  -9   2   33.30    3.70
  -6   9  -2   26.30    3.90
   6  -8   2   20.70    2.80
   6  -8   2   19.50    3.50
  -6  -8   2   24.20    2.70
  -6  -8   2   22.50    3.20
  -6   8  -2   31.50    5.00
  -6   8  -2   22.90    2.80
  -6  -8   2   30.40    4.40
  -6   8  -2   26.60    2.40
   6  -7   2  101.69    3.70
   6  -7   2  102.99    4.50
   6  -7   2  104.59    6.80
  -6   7  -2  102.69    4.10
  -6  -7   2  114.29    6.80
  -6  -7   2  110.79    6.00
  -6   7  -2  112.19    5.30
  -6  -7   2  106.19    4.50
   6   6  -2   -4.40    1.80
   6  -6   2    0.80    1.20
   6  -6   2    1.30    1.50
   6  -6   2    3.30    2.90
   6   6  -2  -23.70   11.90
  -6   6  -2    1.50    1.90
  -6   6  -2   -1.60    2.20
  -6  -6   2    2.80    1.90
  -6   6  -2   -0.50    2.40
  -6  -6   2   -0.70    2.90
  -6  -6   2    0.90    2.50
   6   5  -2  200.18    6.10
   6  -5   2  199.28    9.10
   6  -5   2  179.48    6.50
   6  -5   2  192.98    5.60
   6   5  -2  182.68   17.50
  -6  -5   2  191.48    7.60
  -6  -5   2  198.28    6.60
  -6  -5   2  201.98    7.70
   6  -4   2  150.68    4.70
   6  -4   2  169.18   10.10
   6   4  -2  146.39   14.70
   6   4  -2  147.59    5.20
   6  -4   2  148.79    5.30
   6  -4   2  144.19    8.10
  -6  -4   2  149.88    6.40
  -6  -4   2  150.58    6.60
  -6  -4   2  198.08   29.60
  -6  -4   2  144.29    6.10
   6  -3   2  148.79    8.40
   6   3  -2  153.28    5.10
   6  -3   2  137.99    4.70
   6  -3   2  142.79    5.30
   6   3  -2  138.89    7.00
   6  -3   2  150.58    7.60
   6  -3   2  153.58    5.60
  -6  -3   2  147.89    6.30
  -6  -3   2  143.99    5.90
  -6  -3   2  176.08   22.80
   6   2  -2  118.59    8.90
   6  -2   2  128.99    4.80
   6   2  -2  118.99   12.00
   6  -2   2  130.19    7.70
   6  -2   2  127.29    4.20
   6  -2   2  125.49    6.90
   6   2  -2  128.49    4.80
   6  -2   2  135.49   17.20
   6   2  -2  129.19    6.80
   6  -2   2  120.79    5.10
  -6  -2   2  123.59    5.00
  -6  -2   2   98.49   14.20
  -6  -2   2  126.79    6.00
   6  -1   2  358.26    9.60
   6   1  -2  367.56   11.50
   6  -1   2  367.86    9.00
   6  -1   2  352.96   25.70
   6   1  -2  369.76    9.20
   6   1  -2  348.77   13.00
   6  -1   2  357.06   11.40
   6   1  -2  373.46    9.60
   6  -1   2  356.06    9.90
   6   1  -2  388.56   17.00
   6  -1   2  374.36   12.70
  -6  -1   2  351.06   21.90
   6   0   2   62.69    2.90
   6   0   2   56.29    4.60
   6   0   2   59.89    5.50
   6   0   2   59.69    8.60
   6   0  -2   64.19    3.20
   6   0   2   55.69    6.30
   6   0   2   44.00   12.70
   6   0  -2   61.49    5.80
   6   0   2   57.89    3.80
   6   0  -2   60.89    3.40
   6   0  -2   59.89    8.00
   6   0  -2   72.29   10.60
  -6   0  -2   59.69   14.20
  -6   0   2   57.59    8.30
  -6   0   2   68.89   11.90
   6   1   2  367.36    9.00
   6  -1  -2  374.96    9.30
   6   1   2  372.96    9.70
   6   1   2  370.36   11.40
   6  -1  -2  359.46   11.50
   6   1   2  352.56   12.60
   6   1   2  366.96   26.80
   6   1   2  370.66   10.60
   6   1   2  359.26   16.90
   6  -1  -2  358.76   13.20
   6  -1  -2  346.57   17.40
   6  -1  -2  390.36    9.70
  -6  -1  -2  321.27   25.10
  -6   1   2  362.96   16.90
   6   2   2  121.99    6.90
   6   2   2  130.19    4.40
   6   2   2  115.99   12.80
   6  -2  -2  126.89    4.80
   6  -2  -2  125.79    8.70
   6  -2  -2  125.69    7.30
   6   2   2  129.19    7.90
   6  -2  -2  130.39    4.40
   6   2   2  130.99    5.10
  -6   2   2  128.49    4.80
  -6  -2  -2  123.19    6.40
  -6  -2  -2   89.89   15.50
  -6   2   2  128.59   16.00
   6   3   2  140.09    7.40
   6  -3  -2  139.89    5.00
   6   3   2  148.39   14.00
   6  -3  -2  145.69    8.80
   6  -3  -2  157.48    5.90
   6  -3  -2  145.49    5.20
  -6   3   2  151.98    6.00
  -6  -3  -2  145.69    7.50
  -6   3   2  153.08    6.20
  -6  -3  -2  167.08   25.90
  -6  -3  -2  150.38    7.20
   6   4   2  156.78    7.60
   6   4   2  144.09   15.50
   6  -4  -2  148.09    8.80
   6  -4  -2  144.89    5.30
   6  -4  -2  150.98    4.80
   6  -4  -2  148.09    5.50
  -6  -4  -2  125.29    7.30
  -6  -4  -2  142.99    7.30
  -6  -4  -2  152.58    7.50
  -6   4   2  137.09    6.40
  -6  -4  -2  110.39   20.20
  -6   4   2  148.09    6.30
   6  -5  -2  193.88    6.40
   6   5   2  182.18    8.80
   6  -5  -2  198.28    5.80
   6  -5  -2  189.78    9.20
   6   5   2  204.08   18.90
   6  -5  -2  190.98    6.20
  -6   5   2  201.58    7.60
  -6   5   2  177.08    6.60
  -6  -5  -2  195.28    8.80
  -6  -5  -2  198.58    8.80
  -6   5   2  195.48    7.60
  -6  -5  -2  177.38    7.10
   6  -6  -2    0.30    1.60
   6  -6  -2   -1.20    3.30
   6  -6  -2    2.80    1.30
   6   6   2   -7.00   13.30
  -6  -6  -2    2.60    3.30
  -6   6   2    4.20    2.90
  -6  -6  -2    1.90    2.30
  -6  -6  -2    2.50    3.60
  -6   6   2   -1.40    2.90
   6  -7  -2  110.99    4.50
   6  -7  -2   99.49    3.70
   6  -7  -2  111.39    7.30
  -6   7   2   95.09    6.80
  -6  -7  -2  107.99    7.00
  -6  -7  -2  112.09    8.10
  -6  -7  -2  102.59    5.00
  -6   7   2   97.39    6.10
  -6   7   2  102.29    4.40
   6  -8  -2   25.10    6.20
   6  -8  -2   23.60    3.40
   6  -8  -2   27.40    2.20
  -6   8   2   25.30    2.70
  -6  -8  -2   24.80    3.30
  -6  -8  -2   30.70    5.20
  -6   8   2   22.10    4.20
  -6   8   2   20.90    3.20
  -6  -8  -2   23.00    4.00
   6  -9  -2   26.90    3.70
   6  -9  -2   28.90    2.50
  -6   9   2   32.00    4.50
  -6  -9  -2   31.40    2.90
  -6   9   2   32.20    2.60
  -6  -9  -2   35.70    5.40
   6 -10  -2   63.69    2.80
   6 -10  -2   64.09    4.90
  -6 -10  -2   67.29    3.10
  -6  10   2   65.49    2.70
   7  -9   2    1.40    1.20
   7  -9   2   -0.80    2.20
  -7  -9   2    0.20    1.20
  -7   9  -2    5.10    1.70
  -7   9  -2    0.60    1.10
   7  -8   2   11.20    2.90
   7  -8   2   17.60    2.20
  -7  -8   2   21.00    3.00
  -7  -8   2   14.70    2.20
  -7   8  -2   22.50    2.70
   7  -7   2    8.90    1.80
   7  -7   2    8.10    2.90
   7  -7   2    8.20    1.30
  -7   7  -2   12.00    3.40
  -7  -7   2   11.50    3.90
  -7   7  -2    9.60    2.50
  -7   7  -2   13.40    1.80
   7  -6   2   70.59    5.80
   7  -6   2   65.09    2.80
   7  -6   2   67.69    3.60
  -7  -6   2   79.59    6.20
  -7   6  -2   67.09    4.70
  -7  -6   2   61.69    5.00
  -7   6  -2   74.49    3.90
  -7  -6   2   66.59    3.80
  -7   6  -2   59.69    5.00
   7  -5   2   82.89    6.50
   7  -5   2   72.59    3.00
   7  -5   2   70.99    3.90
  -7   5  -2   71.29    5.20
  -7  -5   2   73.59    4.20
  -7  -5   2   73.69    5.30
  -7  -5   2   71.89    6.20
   7  -4   2  189.48    8.90
   7  -4   2  193.88    6.20
   7  -4   2  187.88    5.50
   7  -4   2  181.28    6.30
   7   4  -2  182.88    5.90
   7   4  -2  177.28   21.20
  -7  -4   2  190.88    7.40
  -7  -4   2  187.38    7.20
   7  -3   2   84.99    4.30
   7  -3   2   85.19    6.50
   7  -3   2   85.29    7.00
   7   3  -2   69.79   12.80
   7  -3   2   79.89    4.00
   7   3  -2   80.69    3.80
   7  -3   2   84.39    3.40
  -7  -3   2   83.59    4.90
  -7  -3   2   81.59    5.60
   7  -2   2  371.46   10.00
   7  -2   2  391.06   13.10
   7   2  -2  379.86    9.90
   7   2  -2  394.96   22.20
   7  -2   2  385.46    9.40
   7   2  -2  376.46   12.10
   7  -2   2  379.36   10.30
   7  -2   2  358.96   11.80
  -7  -2   2  368.56   10.80
  -7  -2   2  375.16   10.00
  -7  -2   2  345.47   21.70
   7  -1   2   69.99    4.50
   7  -1   2   76.59    7.00
   7   1  -2   70.59    3.30
   7  -1   2   75.99    3.10
   7   1  -2   55.09   11.10
   7  -1   2   70.39    3.80
   7   1  -2   72.19    7.60
   7  -1   2   67.19   24.10
   7  -1   2   65.99    5.90
   7   1  -2   77.09    3.80
   7   1  -2   70.09    5.50
  -7  -1   2   67.69    4.10
  -7  -1   2   91.09   13.20
   7   0   2  324.87    8.30
   7   0  -2  333.37   12.20
   7   0   2  327.37   11.00
   7   0  -2  340.57    9.10
   7   0  -2  322.17   10.90
   7   0   2  328.17    9.00
   7   0  -2  324.87    8.40
   7   0  -2  321.67   20.80
   7   0   2  327.57   12.20
  -7   0   2  338.07   23.70
   7   1   2   77.49    4.00
   7  -1  -2   71.79    5.90
   7  -1  -2   68.89    7.70
   7   1   2   67.79    5.60
   7  -1  -2   75.19    3.30
   7   1   2   73.29    3.10
   7  -1  -2   71.99    3.90
   7   1   2   74.89    7.00
   7  -2  -2  364.86   11.80
   7   2   2  356.26   24.30
   7  -2  -2  376.56    9.50
   7  -2  -2  378.76   10.00
   7   2   2  368.26   13.40
   7   2   2  379.86    9.30
   7   2   2  381.66   11.90
   7   2   2  362.86    9.90
   7  -2  -2  391.26   13.30
  -7  -2  -2  373.16   11.50
   7   3   2   81.49    5.90
   7  -3  -2   86.09    7.60
   7   3   2   81.79   14.60
   7  -3  -2   83.69    3.50
   7  -3  -2   86.89    4.10
  -7  -3  -2   85.79    6.80
  -7  -3  -2   80.79    7.70
  -7   3   2   92.39    5.90
   7  -4  -2  183.58    9.20
   7  -4  -2  191.28    6.20
   7   4   2  195.18   24.60
   7  -4  -2  192.18    5.60
   7   4   2  188.38    8.10
  -7  -4  -2  188.18    8.90
  -7   4   2  179.98    7.70
  -7   4   2  182.58    8.30
  -7  -4  -2  190.08    8.70
   7  -5  -2   70.19    3.10
   7  -5  -2   69.09    4.20
   7  -5  -2   68.39    7.20
   7  -5  -2   71.69    3.70
  -7  -5  -2   68.09    5.20
  -7   5   2   64.49    5.90
  -7  -5  -2   74.59    6.60
  -7   5   2   74.79    6.80
  -7  -5  -2   70.09    6.80
   7  -6  -2   73.99    6.70
   7  -6  -2   53.69    3.60
   7  -6  -2   65.49    2.90
  -7  -6  -2   69.39    6.30
  -7   6   2   69.59    5.90
  -7  -6  -2   64.99    4.50
  -7  -6  -2   68.19    7.20
  -7   6   2   63.19    4.50
  -7   6   2   62.19    6.50
   7  -7  -2   10.30    3.40
   7  -7  -2    9.20    1.30
   7  -7  -2    6.30    1.90
  -7   7   2   13.90    4.30
  -7  -7  -2    8.40    2.20
  -7  -7  -2   12.90    4.80
  -7   7   2   10.40    2.00
  -7   7   2   11.80    3.10
  -7  -7  -2    8.40    4.50
   7  -8  -2   15.40    2.20
   7  -8  -2   12.10    3.40
   7  -8  -2   15.10    1.80
  -7   8   2   15.80    3.10
  -7  -8  -2   13.10    2.00
  -7  -8  -2   16.30    3.60
  -7   8   2   16.50    2.70
   7  -9  -2    2.10    1.20
   7  -9  -2    2.50    2.70
  -7   9   2    1.30    1.20
  -7  -9  -2    1.50    1.40
   8  -7   2   50.69    2.70
   8  -7   2   50.79    4.70
  -8  -7   2   46.30    4.80
  -8  -7   2   50.69    2.70
   8   6  -2   -0.20    2.20
   8  -6   2    2.60    1.00
   8  -6   2    2.20    1.40
   8  -6   2    5.90    2.70
  -8  -6   2    4.30    2.60
  -8  -6   2    2.90    1.60
   8  -5   2   19.50    3.40
   8  -5   2   22.00    2.60
   8  -5   2   21.20    1.80
  -8  -5   2   23.00    3.10
  -8  -5   2   23.80    3.20
  -8  -5   2   21.20    4.00
   8  -4   2  132.59    7.30
   8   4  -2  138.39    4.80
   8  -4   2  136.59    4.20
   8  -4   2  126.09    6.90
  -8  -4   2  137.39    5.50
  -8  -4   2  134.09    6.90
  -8  -4   2  129.99    7.00
   8  -3   2    2.00    2.90
   8   3  -2    7.00    1.80
   8  -3   2    3.60    1.60
   8  -3   2    4.60    1.10
   8  -3   2    4.90    1.90
   8  -3   2    4.00    3.00
  -8  -3   2    8.80    3.20
  -8  -3   2    7.30    3.10
   8  -2   2    7.40    1.30
   8   2  -2    5.90    1.70
   8  -2   2    6.60    2.10
   8   2  -2    1.70    1.60
   8  -2   2    8.40    1.80
   8  -2   2    9.00    3.40
   8  -2   2    9.20    2.90
  -8  -2   2    5.90    3.10
   8  -1   2   30.20    2.20
   8  -1   2   27.10    2.90
   8  -1   2   39.90    4.80
   8  -1   2   29.60    4.30
   8   1  -2   29.20    2.80
   8   0   2  120.19    4.00
   8   0   2  124.69    7.70
   8   0  -2  117.29    4.60
   8   0  -2  125.69    8.30
   8   0  -2  117.79    4.00
   8   0   2  128.69    6.70
   8   0   2  119.39    4.70
   8   0  -2  122.79    6.60
   8   1   2   28.30    4.60
   8   1   2   33.60    4.60
   8  -1  -2   31.90    4.60
   8   1   2   28.10    2.90
   8  -1  -2   28.70    3.60
   8   1   2   28.60    2.20
   8  -1  -2   29.70    2.20
   8  -1  -2   25.90    2.70
   8  -2  -2    7.90    1.30
   8  -2  -2    7.00    3.80
   8   2   2    8.90    2.60
   8  -2  -2    6.70    1.70
   8  -3  -2    0.60    3.00
   8  -3  -2    5.60    1.70
   8  -3  -2    3.50    1.10
   8   3   2    6.30    2.70
   8  -3  -2    5.10    3.60
   8   3   2    2.40    2.50
  -8  -3  -2    1.70    6.20
  -8  -3  -2    4.40    4.60
   8  -4  -2  132.29    5.10
   8  -4  -2  140.99    8.60
   8  -4  -2  132.69    4.10
   8   4   2  131.29    9.30
  -8  -4  -2  122.49    8.30
   8  -5  -2   20.20    4.20
   8  -5  -2   19.10    1.70
  -8  -5  -2   30.10    5.10
  -8  -5  -2   25.60    4.20
  -8   5   2   27.70    4.70
  -8  -5  -2   25.80    3.40
   8  -6  -2    1.40    3.30
   8  -6  -2    3.60    1.00
   8  -6  -2    3.50    1.70
  -8  -6  -2    2.10    3.60
  -8   6   2    4.00    3.80
   8  -7  -2   38.00    5.60
   8  -7  -2   50.89    2.10
   8  -7  -2   48.70    2.80
  -8  -7  -2   43.20    5.70
  -8   7   2   49.50    3.90
  -8  -7  -2   56.79    3.40
   9  -5   2    7.80    2.60
   9  -5   2    1.80    1.40
   9  -5   2    2.60    0.80
   9   5  -2   -0.30    1.90
   9  -4   2   68.69    5.40
   9   4  -2   66.39    3.00
   9  -4   2   65.09    2.40
   9  -4   2   61.89    3.30
   9   3  -2   51.69    2.80
   9  -3   2   50.19    5.50
   9  -3   2   57.59    5.00
   9  -3   2   50.79    3.30
   9  -3   2   52.89    2.30
   9  -2   2    8.10    3.10
   9  -2   2    4.70    1.10
   9   2  -2    6.00    1.60
   9  -2   2    8.70    2.70
   9  -1   2  361.36   10.70
   9  -1   2  353.46    8.60
   9  -1   2  354.46   11.80
   9   1  -2  350.86    9.00
   9  -1   2  353.96    9.10
   9   0  -2   11.30    1.80
   9   0  -2    8.60    1.30
   9   0   2    9.40    1.80
   9   0   2    9.80    2.60
   9   0   2    6.70    3.20
   9   1   2  347.37   10.50
   9   1   2  333.87    8.70
   9  -1  -2  344.17    8.90
   9  -1  -2  355.16    8.40
   9   2   2   -0.60    1.70
   9   2   2    7.60    2.40
   9  -2  -2    4.00    1.50
   9  -2  -2   -3.30    3.60
   9  -2  -2    5.00    1.00
   9  -3  -2   50.19    2.70
   9  -3  -2   49.70    2.20
   9  -3  -2   52.29    6.40
   9  -4  -2   67.89    6.30
   9  -4  -2   64.69    2.40
   9  -5  -2   -1.30    3.60
   9  -5  -2    2.00    0.80
  10   0  -2   10.90    1.60
   0 -12   3   17.90    2.80
   0  12  -3   14.80    2.10
   0 -11   3   12.40    2.60
   0  11  -3   17.60    2.30
   0  10  -3   10.00    1.90
   0 -10   3    7.40    2.40
   0  -9   3   13.90    2.60
   0  -9   3   20.90   19.40
   0   9  -3   19.40    2.40
   0  -7   3   26.40    4.10
   0   7  -3   28.00    3.10
   0   7  -3   32.30    7.40
   0  -7   3    1.30    7.70
   0   7  -3   17.60    2.70
   0   6  -3   10.60    1.60
   0   6  -3    9.10    2.00
   0   6  -3   17.30    5.10
   0  -6   3   -1.80    5.30
   0   6  -3   10.50    1.20
   0  -6   3   10.30    1.50
   0  -6   3   -0.10    4.80
   0  -6   3    3.70    2.20
   0  -5   3 1343.57   29.60
   0   5  -3 1374.36   29.70
   0   5  -3 1375.66   29.50
   0  -5   3 1344.87   32.90
   0  -5   3 1366.46   29.80
   0   5  -3 1306.27   28.80
   0  -5   3 1342.37   33.40
   0   5  -3 1384.06   33.00
   0  -4   3 2301.17   51.09
   0   4  -3 2247.88   48.20
   0   4  -3 2235.48   50.49
   0  -4   3 2355.86   51.49
   0  -4   3 2226.88   48.30
   0  -4   3 2316.87   48.40
   0   4  -3 2201.68   48.10
   0   4  -3 2281.87   53.99
   0   3  -3 2474.55   53.79
   0  -3   3 2492.05   52.49
   0  -3   3 2561.94   54.99
   0   3  -3 2416.56   52.39
   0   3  -3 2394.06   52.39
   0  -3   3 2500.85   54.69
   0   3  -3 2559.44   56.79
   0   2  -3  676.73   17.90
   0   2  -3  662.43   18.20
   0  -2   3  640.94   14.80
   0  -2   3  697.63   16.80
   0   2  -3  681.23   15.40
   0   2  -3  694.93   14.80
   0  -2   3  667.23   16.50
   0  -1   3 2660.53   57.59
   0  -1   3 2702.03   58.79
   0  -1   3 2628.44   57.09
   0  -1   3 2813.32   57.89
   0   1  -3 2713.33   57.29
   0  -1   3 2691.93   58.89
   0   1  -3 2889.81   59.59
   0   1  -3 2750.32   59.59
   0   0  -3    6.90    1.50
   0   0   3    7.60    1.50
   0   0   3   11.90    1.80
   0   0  -3    6.00    1.10
   0   1   3 2801.22   58.19
   0  -1  -3 2725.73   59.09
   0   1   3 2712.43   59.09
   0  -1  -3 2819.32   58.99
   0   1   3 2695.53   58.99
   0  -1  -3 2628.04   57.59
   0   1   3 2700.33   57.29
   0   2   3  700.23   15.40
   0   2   3  670.23   17.80
   0   2   3  666.53   17.00
   0  -2  -3  671.63   17.40
   0  -2  -3  690.73   15.80
   0   3   3 2456.95   55.79
   0  -3  -3 2378.96   55.49
   0   3   3 2497.75   52.19
   0  -3  -3 2438.16   52.79
   0  -3  -3 2478.45   52.69
   0   3   3 2441.06   52.19
   0   4   3 2323.57   48.70
   0  -4  -3 2221.78   49.30
   0   4   3 2242.98   53.39
   0   4   3 2263.77   48.60
   0   5   3 1370.86   30.00
   0  -5  -3 1392.36   30.80
   0  -5  -3 1276.87   29.30
   0  -5  -3 1388.46   30.70
   0   5   3 1342.37   29.00
   0   5   3 1322.87   29.90
   0   5   3 1314.37   35.80
   0  -6  -3    8.00    2.20
   0  -6  -3   -1.30    7.60
   0   6   3    9.20    2.30
   0  -6  -3    2.70    3.30
   0   6   3    2.10    5.90
   0   6   3    7.80    1.50
   0  -6  -3    8.20    3.10
   0   6   3   10.20    2.40
   0   7   3   31.20    5.10
   0  -7  -3   24.70    4.90
   0   7   3   20.10    8.60
   0  -7  -3   -2.00   10.90
   0  -7  -3   29.50    3.80
   0   7   3   26.80    3.90
   0   8   3  161.28    4.90
   0   8   3  144.59    8.90
   0  -8  -3  163.18    8.90
   0   9   3   18.20   13.70
   0  -9  -3   12.10    3.40
   0   9   3   13.90    4.00
   0  10   3    9.80    4.00
   0 -10  -3    6.00    3.00
   0 -11  -3   11.10    2.80
   0  11   3    1.10    2.30
   0 -12  -3   12.70    2.00
   1 -12   3   24.50    2.70
   1 -12   3   25.70    3.50
   1  12  -3   28.00    2.30
  -1  12  -3   25.30    2.20
  -1 -12   3   24.30    3.10
   1  11  -3    1.20    1.70
  -1 -11   3   -0.80    2.00
   1 -10   3   23.30    3.60
   1  10  -3   22.30    2.80
  -1  10  -3   26.80    2.80
  -1  10  -3   26.80    2.40
  -1 -10   3   25.00    4.10
   1  -9   3  482.35   12.80
   1  -9   3  494.05   38.60
   1   9  -3  498.45   12.30
   1  -9   3  515.05   13.20
  -1  -9   3  505.85   13.50
  -1   9  -3  488.15   13.10
  -1   9  -3  500.05   11.50
   1  -8   3   69.99    4.40
   1  -8   3   61.39    5.10
   1   8  -3   62.29    3.60
   1  -8   3   77.39   15.70
   1   8  -3   48.50   10.70
  -1  -8   3   66.79    3.20
  -1   8  -3   60.49    5.00
  -1   8  -3   70.89    4.10
  -1  -8   3   70.89    5.40
  -1   8  -3   66.89    2.80
   1  -7   3  192.78   18.70
   1  -7   3  168.38    6.20
   1   7  -3  173.48    5.80
   1   7  -3  200.38   13.10
  -1   7  -3  177.58    6.30
  -1   7  -3  175.98   14.10
  -1  -7   3  171.58    5.10
  -1   7  -3  172.78    5.80
  -1  -7   3  165.18    9.10
  -1  -7   3  165.48    7.20
  -1   7  -3  175.78    4.80
  -1  -7   3  171.68    6.40
   1   6  -3  950.40   26.60
   1   6  -3  953.50   20.60
  -1  -6   3  938.71   27.80
  -1  -6   3  973.60   22.10
  -1   6  -3  908.01   25.80
  -1   6  -3  957.80   21.90
  -1  -6   3  980.90   21.10
  -1   6  -3  930.11   20.80
  -1   6  -3  971.90   21.70
  -1  -6   3  970.10   22.00
  -1  -6   3  964.00   29.50
   1  -5   3  192.08    8.80
   1   5  -3  246.78   10.10
   1   5  -3  242.68    6.80
   1   5  -3  235.98    6.60
  -1   5  -3  226.68    9.70
  -1  -5   3  247.98   11.40
  -1  -5   3  238.28    6.20
  -1  -5   3  203.78    7.20
  -1   5  -3  244.68    6.50
  -1  -5   3  235.58    6.80
  -1   5  -3  233.38    5.90
  -1  -5   3  255.67   12.40
  -1   5  -3  243.98    6.60
   1   4  -3  108.39    6.10
   1   4  -3  108.89    3.90
   1   4  -3  111.49   13.50
   1  -4   3  105.49    5.60
   1  -4   3  106.39    5.30
   1   4  -3  105.79    3.90
  -1   4  -3  102.39    8.50
  -1   4  -3  117.39    6.00
  -1   4  -3  103.59    3.60
  -1  -4   3  101.79    7.80
  -1   4  -3  111.69    3.70
  -1  -4   3  107.69    7.30
  -1  -4   3  104.89    4.00
  -1  -4   3  105.39    3.90
   1  -3   3  857.21   20.50
   1  -3   3  874.61   20.80
   1  -3   3  900.91   20.70
   1   3  -3  889.21   25.40
   1   3  -3  898.71   21.40
   1   3  -3  870.21   19.30
   1  -3   3  855.81   24.30
  -1  -3   3  873.21   19.60
  -1  -3   3  898.21   19.40
  -1  -3   3  889.41   23.00
  -1   3  -3  873.21   22.00
  -1  -3   3  893.71   22.70
  -1   3  -3  839.92   22.60
  -1   3  -3  871.11   19.30
   1  -2   3  131.29    7.10
   1   2  -3  126.89    4.80
   1  -2   3  124.29    4.80
   1   2  -3  128.39    3.90
   1  -2   3  122.79    5.00
   1   2  -3  124.99    7.80
  -1  -2   3  113.79    3.50
  -1  -2   3  116.99    6.00
  -1   2  -3  129.09    5.70
  -1   2  -3  117.79    6.20
  -1   2  -3  123.89    3.40
  -1  -2   3  129.89    8.70
   1  -1   3 6526.25  140.29
   1   1  -3 6690.23  139.69
   1   1  -3 6720.43  142.29
   1  -1   3 6687.63  138.99
   1   1  -3 6483.85  142.19
   1  -1   3 6412.96  141.49
  -1   1  -3 6919.91  140.69
  -1  -1   3 6750.42  140.89
  -1   1  -3 6751.02  140.49
  -1  -1   3 6687.13  141.09
   1   0   3  575.64   13.80
   1   0  -3  549.85   14.90
   1   0  -3  565.04   14.70
   1   0  -3  566.24   13.60
   1   0   3  541.95   14.40
  -1   0  -3  527.05   14.40
  -1   0   3  538.95   12.10
  -1   0  -3  557.94   14.20
  -1   0   3  573.04   13.90
  -1   0   3  561.44   13.70
  -1   0   3  586.94   14.20
   1   1   3 7038.00  143.29
   1  -1  -3 6517.05  142.59
   1  -1  -3 6928.11  142.69
   1   1   3 7219.68  143.49
  -1   1   3 6775.72  142.39
  -1  -1  -3 6414.46  140.89
  -1   1   3 6815.62  142.59
  -1  -1  -3 6389.26  143.49
  -1   1   3 6780.52  142.19
   1  -2  -3  122.09    5.20
   1   2   3  122.19    6.60
   1   2   3  126.39    6.90
   1  -2  -3  124.19    5.50
  -1   2   3  125.29    5.10
  -1   2   3  130.69    3.90
  -1  -2  -3  128.09    4.40
  -1   2   3  131.79    6.00
   1  -3  -3  927.91   20.60
   1  -3  -3  942.41   21.50
   1   3   3  918.91   24.10
   1   3   3  865.21   19.90
   1  -3  -3  857.31   21.60
  -1   3   3  920.01   23.50
  -1  -3  -3  888.61   20.70
  -1   3   3  860.71   20.10
  -1   3   3  922.31   20.10
  -1  -3  -3  867.61   20.80
   1   4   3  110.69    8.40
   1   4   3  106.29    4.60
   1  -4  -3   99.79    7.70
   1  -4  -3  111.69    6.20
  -1   4   3  100.69    7.70
  -1   4   3  110.29    4.20
  -1  -4  -3  102.89    4.90
  -1  -4  -3  111.09    5.30
   1   5   3  233.48   12.70
   1   5   3  232.18    7.50
   1  -5  -3  227.08   10.10
   1   5   3  231.98    7.40
  -1   5   3  230.78    7.20
  -1  -5  -3  239.28    8.10
  -1   5   3  238.18    6.40
  -1  -5  -3  239.08    7.00
  -1   5   3  242.08   12.70
  -1   5   3  243.38    7.30
  -1  -5  -3  233.98    8.00
   1   6   3  941.61   21.20
   1   6   3  971.40   30.70
  -1   6   3  944.11   29.60
  -1  -6  -3 1008.20   22.10
  -1   6   3 1007.80   22.90
  -1  -6  -3  959.80   23.80
  -1  -6  -3  974.90   23.70
  -1   6   3  976.00   22.90
  -1  -6  -3  963.40   33.30
  -1   6   3  992.40   21.70
   1   7   3  161.68    8.10
   1  -7  -3  165.78    9.40
   1   7   3  183.58   14.50
  -1   7   3  164.08    6.90
  -1  -7  -3  167.48    7.60
  -1  -7  -3  156.38   10.60
  -1   7   3  204.68   13.70
  -1   7   3  179.28    5.30
  -1   7   3  173.28   16.10
  -1  -7  -3  173.78    5.90
  -1   7   3  172.08    6.60
   1   8   3   66.09   12.10
   1   8   3   66.49    6.40
   1  -8  -3   66.79    6.90
  -1  -8  -3   65.29    4.10
  -1  -8  -3   70.29    7.80
  -1   8   3   69.79    5.00
  -1   8   3   65.89    3.30
  -1   8   3   75.39    9.60
   1   9   3  486.75   29.30
   1   9   3  481.75   14.50
   1  -9  -3  488.85   14.90
  -1  -9  -3  484.55   15.40
  -1   9   3  460.95   15.60
  -1   9   3  496.95   11.70
   1 -10  -3   31.70    5.20
   1  10   3   29.10    4.20
  -1  10   3   24.70    5.60
  -1 -10  -3   23.30    3.80
  -1 -11  -3   -1.30    2.30
   1 -12  -3   22.30    2.80
   1 -12  -3   26.00    2.60
  -1 -12  -3   24.60    3.30
   2 -12   3   10.60    1.60
   2 -12   3   11.90    3.10
  -2  12  -3   11.80    1.50
   2 -11   3   -0.60    2.20
   2 -11   3    2.00    1.60
   2  11  -3    2.00    1.70
   2 -11   3    4.30    3.20
  -2  11  -3    3.40    1.30
  -2  11  -3    2.60    1.50
  -2 -11   3    1.50    2.40
  -2  11  -3    0.20    4.30
   2 -10   3    0.80    1.80
   2 -10   3    0.20    2.00
   2 -10   3   -2.30    3.40
   2  10  -3   -1.60    1.80
  -2 -10   3   -0.60    2.70
  -2  10  -3   -1.20    2.80
  -2 -10   3    6.10    2.00
  -2  10  -3    3.10    4.60
  -2  10  -3   -0.10    1.10
   2  -9   3   69.09    4.20
   2  -9   3   69.79    4.30
   2   9  -3   88.69   17.70
   2   9  -3   72.49    3.80
  -2   9  -3   71.29    3.00
  -2  -9   3   75.89    5.90
  -2   9  -3   71.19    4.50
  -2  -9   3   70.59    3.40
  -2   9  -3   73.29    5.60
   2   8  -3   97.19   12.00
   2   8  -3  111.49    6.50
   2  -8   3  115.39    5.10
   2  -8   3  115.29    5.10
   2  -8   3   77.69   14.80
  -2  -8   3  113.49    5.80
  -2   8  -3  116.29    3.90
  -2  -8   3  127.69    7.10
  -2   8  -3  118.79    5.00
  -2   8  -3  110.19    5.60
  -2  -8   3  118.79    4.20
   2   7  -3  166.68   13.40
   2  -7   3  171.98    6.10
   2  -7   3  163.98   17.10
   2   7  -3  185.28    5.70
   2  -7   3  160.08    6.20
  -2  -7   3  156.08   17.50
  -2   7  -3  170.88    6.20
  -2  -7   3  159.88    8.80
  -2  -7   3  178.48    6.60
  -2   7  -3  174.58    5.00
  -2   7  -3  176.38    6.00
  -2  -7   3  162.68   10.60
  -2  -7   3  172.18    7.50
  -2  -7   3  173.98    5.40
  -2  -7   3  284.07   39.10
   2  -6   3   15.80    2.50
   2   6  -3   21.40    5.60
   2  -6   3   21.50    8.00
  -2  -6   3   24.30    9.30
  -2  -6   3   14.00    2.30
  -2   6  -3   13.40    1.90
  -2   6  -3   15.00    2.00
  -2  -6   3   13.80    2.30
  -2  -6   3   19.30    2.40
  -2   6  -3   17.00    2.00
  -2  -6   3   16.20    7.10
   2  -5   3  372.16   16.50
   2   5  -3  372.26   13.60
  -2  -5   3  375.86   17.30
  -2  -5   3  358.56    9.10
  -2  -5   3  358.26   15.60
  -2  -5   3  370.56    9.90
  -2  -5   3  369.66    9.90
  -2   5  -3  368.46    9.40
  -2   5  -3  362.16    9.40
  -2   5  -3  357.46    8.80
   2   4  -3  714.03   19.60
   2  -4   3  665.53   23.70
  -2   4  -3  744.23   16.10
  -2  -4   3  695.63   16.50
  -2  -4   3  686.33   15.90
  -2  -4   3  700.23   22.40
  -2  -4   3  714.13   16.40
  -2  -4   3  725.93   21.70
  -2   4  -3  707.73   16.10
  -2   4  -3  673.83   18.00
   2   3  -3 1370.36   32.50
   2  -3   3 1379.76   34.60
   2   3  -3 1349.27   38.70
  -2   3  -3 1359.96   32.00
  -2  -3   3 1358.56   34.90
  -2  -3   3 1414.86   30.00
  -2  -3   3 1377.26   30.10
  -2   3  -3 1383.86   31.60
  -2  -3   3 1367.26   34.40
  -2   3  -3 1377.26   29.60
   2  -2   3 4817.82  103.59
   2   2  -3 4735.83  105.99
  -2  -2   3 4808.62  103.49
  -2   2  -3 4659.03  101.19
  -2  -2   3 4485.75   99.29
  -2   2  -3 4858.01  101.09
  -2  -2   3 4955.80  104.09
  -2  -2   3 4676.03   99.59
   2  -1   3 2438.76   49.00
   2  -1   3 2332.87   52.09
   2   1  -3 2343.57   53.89
   2   1  -3 2223.68   50.39
  -2  -1   3 2379.36   52.09
  -2  -1   3 2358.26   51.79
  -2   1  -3 2164.68   48.10
  -2   1  -3 2276.87   51.79
  -2   1  -3 2218.28   50.89
  -2  -1   3 2253.17   48.40
   2   0  -3  597.34   15.60
   2   0   3  630.94   17.20
   2   0  -3  627.04   17.70
   2   0   3  611.74   14.70
   2   0  -3  577.94   18.40
  -2   0  -3  657.53   18.80
  -2   0   3  625.94   16.00
  -2   0  -3  604.74   13.20
  -2   0   3  615.04   13.40
  -2   0   3  608.74   16.10
   2   1   3 2265.87   51.69
   2  -1  -3 2236.88   51.99
   2  -1  -3 2439.86   52.09
   2   1   3 2399.36   53.29
   2   1   3 2282.77   50.79
   2  -1  -3 2318.77   51.39
  -2   1   3 2316.87   49.50
  -2   1   3 2362.06   50.49
  -2   1   3 2204.88   48.40
  -2   1   3 2288.07   50.89
  -2   1   3 2358.96   50.59
  -2  -1  -3 2249.27   48.60
   2  -2  -3 4680.73  101.99
   2  -2  -3 4823.82  101.89
   2   2   3 4896.31  105.49
   2   2   3 4917.71  102.79
   2   2   3 4947.21  103.89
  -2   2   3 4595.64   99.39
  -2  -2  -3 4645.44   99.99
  -2   2   3 4845.92  102.39
  -2   2   3 4535.45   99.39
  -2  -2  -3 4676.03   99.89
  -2   2   3 4799.12  100.99
  -2   2   3 4752.52  100.89
   2   3   3 1401.66   35.40
   2   3   3 1432.96   37.50
   2  -3  -3 1339.17   32.00
   2  -3  -3 1398.96   31.80
   2   3   3 1430.96   34.30
  -2   3   3 1415.76   30.50
  -2   3   3 1389.96   30.40
  -2  -3  -3 1389.06   31.10
  -2   3   3 1375.56   33.90
  -2  -3  -3 1398.36   31.20
   2  -4  -3  710.13   17.70
   2   4   3  709.53   21.70
  -2   4   3  709.33   17.10
  -2   4   3  723.33   21.50
  -2  -4  -3  717.63   18.00
  -2  -4  -3  725.13   18.00
  -2   4   3  758.42   17.30
  -2  -4  -3  818.72   18.40
   2   5   3  361.96   15.10
  -2  -5  -3  376.46   11.00
  -2   5   3  370.46   10.00
  -2   5   3  358.96    9.00
  -2   5   3  367.26   10.00
  -2   5   3  348.27   15.20
  -2  -5  -3  364.36    9.60
  -2  -5  -3  360.26   10.80
   2   6   3   14.50    3.60
   2   6   3    9.60    6.20
  -2   6   3   16.00    2.40
  -2   6   3   14.90    2.40
  -2  -6  -3   18.90    3.40
  -2  -6  -3   13.80    2.20
  -2   6   3   16.70    7.80
  -2  -6  -3   12.50   11.00
  -2   6   3   16.60    2.50
  -2  -6  -3   13.40    3.10
   2   7   3  169.28    7.90
   2  -7  -3  174.28    9.10
   2   7   3  181.88   15.30
  -2  -7  -3  170.68   10.90
  -2   7   3  174.38    7.20
  -2  -7  -3  172.48    6.10
  -2  -7  -3  264.17   43.80
  -2   7   3  169.08   17.40
  -2   7   3  178.88    6.90
  -2  -7  -3  178.08    8.60
  -2  -7  -3  176.08    7.90
  -2   7   3  184.58    5.60
   2  -8  -3  132.59    7.70
   2   8   3  115.89   14.00
   2   8   3  108.99    6.60
  -2   8   3  144.49   19.30
  -2   8   3  106.79    4.30
  -2  -8  -3  109.79    5.00
  -2  -8  -3  121.79    9.00
  -2   8   3  107.79    6.00
  -2   8   3  121.29    6.80
  -2  -8  -3  111.09    7.10
   2  -9  -3   63.19    6.30
   2   9   3   73.29    6.00
   2   9   3   73.29   15.20
  -2  -9  -3   69.69    4.20
  -2   9   3   68.89    5.40
  -2   9   3   78.19    7.10
  -2   9   3   67.29    3.40
  -2  -9  -3   59.89    7.00
   2  10   3    2.20    3.20
  -2 -10  -3    1.40    2.30
  -2  10   3   -0.90    1.40
  -2  10   3    0.40    5.70
  -2 -10  -3   -4.30    2.70
  -2 -10  -3    0.50    3.10
  -2  10   3   -0.70    3.30
   2 -11  -3    1.30    1.70
  -2 -11  -3    1.70    2.70
  -2  11   3    0.70    1.50
  -2 -11  -3    5.20    2.70
   2 -12  -3   10.70    1.60
   2 -12  -3   15.40    3.10
   2 -12  -3   10.20    1.70
  -2  12   3   12.40    1.90
  -2 -12  -3    8.20    2.50
   3 -12   3    1.50    1.20
   3 -12   3    0.90    2.50
  -3  12  -3    0.40    1.10
  -3  12  -3   -2.30    2.70
   3 -11   3  158.58    5.10
   3 -11   3  130.29    5.20
   3 -11   3  162.38    7.30
  -3  11  -3  154.38    4.30
  -3  11  -3  161.08    7.10
  -3  11  -3  158.18    4.90
   3 -10   3    2.70    1.60
   3  10  -3    4.00    2.20
   3 -10   3   -0.60    1.60
   3 -10   3    5.20    3.30
  -3 -10   3   -7.50    4.30
  -3 -10   3    2.80    1.60
  -3  10  -3    1.90    3.90
  -3  10  -3    3.80    1.20
  -3  10  -3    5.80    2.60
   3  -9   3    6.60    1.90
   3   9  -3   21.40   18.80
   3  -9   3    5.10    3.40
   3  -9   3    3.40    1.90
   3   9  -3   -1.00    1.90
  -3  -9   3   -0.70    4.70
  -3  -9   3    3.40    3.20
  -3   9  -3    6.60    2.90
  -3   9  -3    3.70    1.20
  -3   9  -3    1.60    2.10
  -3  -9   3    3.90    1.50
   3  -8   3  115.29    5.00
   3   8  -3  119.49   18.60
   3   8  -3  113.89    4.80
   3  -8   3  120.99    7.80
   3  -8   3  111.39    4.90
  -3   8  -3  122.19    5.20
  -3  -8   3  124.39    7.00
  -3  -8   3  117.99    4.50
  -3   8  -3  123.09    4.10
  -3  -8   3  115.39    5.90
  -3   8  -3  119.09    5.80
   3   7  -3    5.60    2.20
   3   7  -3    6.70    7.20
   3  -7   3    0.10   10.30
   3  -7   3   -1.00    3.70
   3  -7   3   -2.60    1.80
   3  -7   3   -0.80    1.80
  -3   7  -3    0.30    1.20
  -3  -7   3   -1.50    2.40
  -3  -7   3   -5.40   11.70
  -3  -7   3    1.60    1.50
  -3  -7   3   -2.00    2.10
  -3   7  -3   -0.30    1.80
  -3   7  -3   -0.70    1.60
   3  -6   3  388.46   13.10
   3  -6   3  375.06   10.20
   3  -6   3  364.06   10.20
   3  -6   3  377.66   19.10
   3   6  -3  407.16   16.70
   3   6  -3  395.46   10.10
  -3  -6   3  389.56   11.10
  -3  -6   3  416.66   30.40
  -3   6  -3  398.06   10.40
  -3   6  -3  382.16    9.50
  -3  -6   3  385.66    9.90
  -3   6  -3  390.66   10.40
  -3  -6   3  395.66   21.30
  -3  -6   3  396.06   11.20
   3   5  -3   68.19    8.00
   3  -5   3   66.09    9.80
  -3   5  -3   65.89    3.20
  -3  -5   3   67.19    4.00
  -3  -5   3   59.19    3.80
  -3   5  -3   66.19    3.40
  -3  -5   3   61.19    3.40
  -3  -5   3   62.49    9.00
  -3  -5   3   84.19   11.60
  -3   5  -3   66.39    3.50
   3  -4   3 1863.21   45.90
   3   4  -3 1801.82   44.10
  -3   4  -3 1819.32   39.50
  -3  -4   3 1779.42   39.40
  -3   4  -3 1853.31   39.50
  -3  -4   3 1778.22   48.10
  -3  -4   3 1862.31   40.30
  -3  -4   3 1864.21   40.10
  -3  -4   3 1858.51   47.10
   3  -3   3  346.97   13.30
  -3   3  -3  342.97   10.40
  -3   3  -3  329.37    8.10
  -3  -3   3  332.67   15.30
  -3   3  -3  277.87   11.60
  -3  -3   3  338.67   14.00
  -3  -3   3  348.97    8.70
  -3   3  -3  332.47    8.30
  -3  -3   3  347.17    9.00
   3  -2   3  177.88    9.00
   3   2  -3  159.58    7.40
  -3  -2   3  159.08    4.80
  -3  -2   3  169.08   10.00
  -3   2  -3  171.68    9.50
  -3  -2   3  168.78    9.30
  -3   2  -3  146.79    8.50
  -3  -2   3  158.38    5.20
   3   1  -3  807.02   26.90
   3   1  -3  829.22   21.20
   3  -1   3  839.82   19.80
   3  -1   3  817.92   23.10
  -3  -1   3  796.12   18.40
  -3  -1   3  830.02   23.10
  -3  -1   3  851.31   22.70
  -3  -1   3  847.62   18.20
   3   0   3   18.30    2.60
   3   0   3   10.90    3.90
   3   0  -3   15.00    5.80
   3   0  -3    9.50    2.20
  -3   0   3   14.30    3.00
  -3   0   3   14.20    1.30
  -3   0  -3   14.50    1.10
  -3   0   3   12.30    3.10
   3   1   3  842.32   24.80
   3  -1  -3  819.82   23.70
   3   1   3  827.62   21.00
   3  -1  -3  834.82   21.80
  -3   1   3  837.42   21.10
  -3  -1  -3  835.62   18.00
  -3   1   3  835.32   21.00
  -3   1   3  833.52   17.90
  -3   1   3  821.92   20.80
   3   2   3  158.58    7.80
   3   2   3  144.09   13.10
  -3   2   3  161.98    7.60
  -3  -2  -3  165.68    5.30
  -3  -2  -3  176.08    5.30
  -3   2   3  167.18    6.60
  -3   2   3  165.68    6.40
  -3   2   3  166.28    4.50
  -3   2   3  164.38    4.60
   3   3   3  338.07   12.90
   3   3   3  353.16   17.60
  -3  -3  -3  344.27    9.60
  -3   3   3  355.66    8.80
  -3  -3  -3  351.46    9.70
  -3   3   3  347.07    8.70
  -3   3   3  334.27   12.60
   3   4   3 1833.72   45.40
  -3   4   3 1908.81   40.10
  -3  -4  -3 1850.81   41.00
  -3   4   3 1786.72   39.10
  -3   4   3 1862.51   45.40
  -3  -4  -3 1787.72   40.80
  -3   4   3 1830.22   39.90
  -3  -4  -3 1758.32   39.60
   3   5   3   81.29    9.60
  -3   5   3   70.69    4.10
  -3  -5  -3   72.99    4.90
  -3   5   3   61.09    8.30
  -3  -5  -3   66.59    4.20
  -3  -5  -3   42.80   11.60
  -3  -5  -3   68.79    5.10
  -3   5   3   65.79    3.40
   3   6   3  377.06   11.50
   3  -6  -3  402.76    9.90
   3   6   3  400.66   18.60
   3  -6  -3  377.26   13.30
   3   6   3  376.46   11.60
  -3   6   3  359.16   20.50
  -3  -6  -3  383.96   12.30
  -3   6   3  389.66   11.20
  -3  -6  -3  393.96   10.50
  -3  -6  -3  462.35   37.70
  -3   6   3  372.56    9.80
  -3  -6  -3  382.16   12.20
  -3   6   3  391.16   11.20
   3   7   3  -11.80    7.80
   3  -7  -3   -0.60    3.40
   3  -7  -3    2.20    2.10
   3   7   3   -0.10    2.50
  -3  -7  -3   -5.00    2.70
  -3   7   3   -0.50    2.20
  -3   7   3    0.30    1.50
  -3  -7  -3    0.00    1.90
  -3  -7  -3    7.30    5.60
  -3   7   3    9.40   14.00
  -3   7   3    0.50    2.50
  -3  -7  -3    5.20   14.50
  -3  -7  -3    1.30    3.50
   3   8   3  127.79   18.40
   3   8   3  114.59    6.50
  -3  -8  -3  106.69    7.40
  -3   8   3  117.09    6.40
  -3  -8  -3  122.89    5.40
  -3  -8  -3  129.29    9.50
  -3   8   3  123.89    6.90
  -3   8   3  120.49    4.60
  -3  -8  -3  116.99    8.60
   3   9   3    5.80    3.10
   3  -9  -3    5.00    4.00
   3   9   3   -3.00   15.50
  -3  -9  -3    4.50    2.10
  -3  -9  -3   10.00    4.00
  -3   9   3    4.60    2.90
  -3   9   3    9.70    3.90
  -3   9   3    2.90    1.50
  -3  -9  -3    1.70    3.90
  -3  -9  -3    2.30    5.50
   3 -10  -3    1.40    1.80
   3 -10  -3    3.00    3.40
  -3 -10  -3    3.80    2.10
  -3  10   3    2.80    2.90
  -3  10   3    1.40    1.40
  -3 -10  -3   -2.90    5.10
  -3 -10  -3    1.80    3.10
  -3  10   3    6.00    5.00
   3 -11  -3  166.48    7.50
   3 -11  -3  158.78    5.30
   3 -11  -3  160.78    5.20
  -3  11   3  150.68    8.00
  -3  11   3  150.88    4.60
  -3 -11  -3  154.28    7.40
   3 -12  -3    0.90    2.60
   3 -12  -3    0.00    1.20
   3 -12  -3   -0.50    1.20
   4 -11   3   23.10    3.40
   4 -11   3   24.60    2.70
   4 -11   3   23.30    2.50
  -4  11  -3   19.40    3.40
  -4  11  -3   27.10    2.20
  -4  11  -3   27.80    1.90
   4 -10   3   23.70    2.80
   4 -10   3   31.00    2.70
   4 -10   3   28.70    3.90
  -4 -10   3   30.00    2.50
  -4  10  -3   27.40    3.10
  -4  10  -3   29.50    4.60
  -4  10  -3   29.20    2.10
   4  -9   3   53.69    6.20
   4  -9   3   51.59    3.40
   4  -9   3   56.19    3.50
  -4   9  -3   52.59    2.70
  -4   9  -3   40.60    5.10
  -4   9  -3   51.29    4.00
  -4  -9   3   48.10    3.00
  -4  -9   3   44.30    5.50
  -4  -9   3   43.10    5.00
   4  -8   3   30.80    3.30
   4  -8   3   25.80    4.30
   4  -8   3   37.00    3.30
   4   8  -3   45.10   14.50
  -4  -8   3   39.60    3.00
  -4   8  -3   35.10    4.40
  -4  -8   3   36.00    4.40
  -4   8  -3   31.20    2.50
  -4  -8   3   38.90    4.50
  -4   8  -3   37.50    3.60
   4  -7   3   35.80    3.40
   4  -7   3   38.40    3.40
   4   7  -3   41.50   10.50
   4  -7   3   38.70    4.80
  -4   7  -3   35.50    3.80
  -4  -7   3   36.30    4.70
  -4   7  -3   34.20    3.60
  -4  -7   3   30.20    4.30
  -4  -7   3   36.90    3.10
  -4   7  -3   33.70    2.60
   4  -6   3   83.29    4.20
   4  -6   3   87.99    4.40
   4  -6   3   91.99    4.30
   4  -6   3   84.89    7.00
   4   6  -3   86.99    4.10
  -4  -6   3  137.99   20.10
  -4   6  -3   92.49    3.70
  -4  -6   3   90.19    5.10
  -4   6  -3   84.69    4.40
  -4  -6   3   85.29    4.10
  -4  -6   3   81.59    5.20
  -4   6  -3   88.39    4.40
   4  -5   3  261.37   16.70
   4  -5   3  276.07    7.30
   4   5  -3  275.27    8.00
   4  -5   3  263.37   10.40
   4   5  -3  274.17   14.20
   4  -5   3  269.47    7.80
   4  -5   3  268.07    7.80
   4   5  -3  259.87    7.50
  -4   5  -3  269.17    7.30
  -4  -5   3  291.07   18.80
  -4  -5   3  289.57    8.70
  -4  -5   3  276.47    7.70
  -4  -5   3  280.17    8.70
  -4   5  -3  265.97    7.80
   4   4  -3  329.77   10.10
   4  -4   3  320.87   11.50
   4   4  -3  339.57   14.20
   4  -4   3  342.27   16.30
   4  -4   3  340.77    9.10
   4  -4   3  331.07    9.00
  -4  -4   3  338.47    8.90
  -4  -4   3  334.37   21.80
  -4  -4   3  340.37    9.40
  -4  -4   3  338.87   19.30
  -4   4  -3  335.27    8.70
  -4   4  -3  330.47    8.80
  -4  -4   3  336.57    9.60
   4   3  -3  308.37   12.50
   4  -3   3  307.57   14.80
  -4  -3   3  306.17   15.50
  -4  -3   3  309.77    8.70
  -4   3  -3  309.17    8.10
  -4  -3   3  301.87    8.30
  -4  -3   3  298.07    8.60
  -4  -3   3  313.37   18.30
   4  -2   3 1802.12   45.80
   4   2  -3 1780.12   42.90
  -4  -2   3 1749.92   46.50
  -4  -2   3 1742.13   45.30
  -4   2  -3 1887.01   43.70
  -4   2  -3 1785.22   37.70
  -4  -2   3 1739.83   38.40
  -4   2  -3 1789.32   43.60
  -4  -2   3 1762.22   38.70
   4  -1   3  936.71   28.30
   4   1  -3  951.80   25.10
   4  -1   3  924.41   23.50
  -4  -1   3  908.71   20.90
  -4  -1   3  948.21   26.60
  -4  -1   3  967.80   29.40
  -4  -1   3  936.61   20.60
   4   0   3 2638.64   57.59
   4   0   3 2609.54   63.59
   4   0  -3 2497.05   58.99
  -4   0   3 2627.74   60.09
  -4   0   3 2642.84   59.39
  -4   0   3 2441.66   54.29
  -4   0   3 2567.14   54.09
   4   1   3  890.41   24.80
   4   1   3  919.71   29.70
   4  -1  -3  939.11   25.50
  -4   1   3  927.41   20.00
  -4   1   3  959.80   24.60
  -4   1   3  947.71   24.00
  -4   1   3  939.11   24.40
  -4   1   3  895.21   20.10
  -4  -1  -3  945.61   20.20
   4   2   3 1812.02   42.90
   4   2   3 1787.62   49.30
  -4   2   3 1891.81   41.30
  -4   2   3 1783.62   37.90
  -4  -2  -3 1783.02   38.60
  -4   2   3 1827.42   38.00
  -4   2   3 1743.63   42.60
  -4  -2  -3 1806.32   38.80
  -4   2   3 1599.14   44.10
   4   3   3  291.17   18.80
   4   3   3  300.97   13.00
  -4  -3  -3  314.97    9.30
  -4  -3  -3  330.57    9.40
  -4   3   3  300.67    8.10
  -4   3   3  312.97   13.30
  -4  -3  -3  299.17   21.30
  -4   3   3  312.47    8.20
   4  -4  -3  328.27    8.60
   4   4   3  339.47   15.10
  -4   4   3  348.57   15.80
  -4   4   3  336.67    9.40
  -4  -4  -3  333.27   10.40
  -4  -4  -3  348.07   27.00
  -4   4   3  347.07    9.40
  -4  -4  -3  321.77    9.50
  -4  -4  -3  346.57   10.60
   4   5   3  269.27    9.30
   4   5   3  277.87    9.70
   4  -5  -3  268.67    7.50
   4   5   3  289.57   15.20
   4  -5  -3  276.37    8.40
   4  -5  -3  278.37   11.20
  -4   5   3  276.47    8.70
  -4   5   3  252.57   17.50
  -4  -5  -3  283.07    8.40
  -4  -5  -3  277.97    9.90
  -4  -5  -3  293.17    9.90
  -4   5   3  278.77    8.70
   4  -6  -3   86.39    3.90
   4  -6  -3   79.49    7.80
   4   6   3  106.19   13.40
   4   6   3   87.49    5.80
  -4  -6  -3   90.89    6.50
  -4   6   3   91.09    5.20
  -4   6   3   90.19    4.00
  -4   6   3   71.49   17.40
  -4  -6  -3   81.89    4.70
  -4  -6  -3   93.49    6.40
  -4   6   3   90.99    5.30
   4  -7  -3   42.90    3.00
   4  -7  -3   30.60    4.50
   4   7   3   33.00    4.90
   4   7   3   29.00   10.80
  -4   7   3   38.30    4.80
  -4  -7  -3   33.80    3.80
  -4   7   3   38.20    4.80
  -4  -7  -3   31.30    4.50
  -4  -7  -3   27.30    6.20
  -4  -7  -3   31.50    5.00
   4  -8  -3   30.20    3.20
   4  -8  -3   37.40    6.40
   4   8   3   47.40    5.60
   4   8   3   40.50   14.30
  -4   8   3   29.70    3.70
  -4  -8  -3   32.60    5.40
  -4  -8  -3   32.20    4.50
  -4  -8  -3   27.70    5.30
  -4  -8  -3   31.10    3.70
  -4   8   3   27.60    4.00
  -4   8   3   34.80    3.00
   4  -9  -3   40.60    6.20
   4  -9  -3   49.50    3.50
   4  -9  -3   47.50    3.70
  -4   9   3   38.30    4.80
  -4  -9  -3   48.00    3.80
  -4  -9  -3   53.09    6.70
  -4   9   3   44.00    3.10
  -4   9   3   51.59    5.10
  -4  -9  -3   44.20    7.30
  -4  -9  -3   52.69    6.80
   4 -10  -3   27.20    2.80
   4 -10  -3   24.10    2.80
   4 -10  -3   26.20    3.80
  -4  10   3   26.40    3.70
  -4 -10  -3   28.50    3.20
  -4 -10  -3   -0.60   12.10
  -4 -10  -3   23.10    3.90
  -4 -10  -3   28.70    5.10
  -4  10   3   15.50    5.10
  -4  10   3   27.20    2.50
   4 -11  -3   27.70    3.50
   4 -11  -3   23.90    2.50
   4 -11  -3   24.70    2.30
  -4  11   3   28.50    2.20
  -4 -11  -3   28.20    2.60
  -4  11   3   39.30    6.00
  -4 -11  -3   22.00    3.30
   5 -11   3   30.40    4.20
   5 -11   3   27.60    3.30
  -5  11  -3   37.10    2.00
  -5  11  -3   33.00    1.90
   5 -10   3   76.49    5.50
   5 -10   3   77.59    3.50
  -5  10  -3   86.99    4.90
  -5 -10   3   57.79    6.30
  -5 -10   3   79.89    3.10
  -5  10  -3   79.69    2.80
  -5   9  -3   21.90    2.00
  -5  -9   3   20.20    5.10
  -5  -9   3   25.10    3.40
  -5  -9   3   22.30    2.40
  -5   9  -3   25.50    3.60
  -5   9  -3   19.10    3.70
   5  -8   3  173.78    5.90
   5  -8   3  173.18    8.40
  -5   8  -3  177.18    7.10
  -5   8  -3  184.78    5.30
  -5  -8   3  177.28    7.20
  -5  -8   3  177.58    5.70
  -5  -8   3  174.48    8.30
  -5   8  -3  179.58    6.50
   5  -7   3   39.00    3.20
   5  -7   3   36.30    3.20
   5  -7   3   39.00    6.00
   5   7  -3   30.30   12.60
  -5  -7   3   33.80    3.90
  -5  -7   3   32.40    4.40
  -5   7  -3   34.10    4.20
  -5  -7   3   32.80    3.00
  -5   7  -3   40.60    3.80
  -5   7  -3   33.50    2.70
   5  -6   3  263.67    7.80
   5   6  -3  258.57    7.20
   5   6  -3  252.87   17.90
   5  -6   3  264.47   10.50
   5  -6   3  262.07    7.00
  -5  -6   3  259.77    8.90
  -5   6  -3  250.17    8.00
  -5   6  -3  261.67    7.10
  -5   6  -3  255.97    8.10
  -5  -6   3  254.87    7.50
  -5  -6   3  256.57    8.90
   5   5  -3   17.70   10.10
   5  -5   3    8.90    1.60
   5  -5   3   -2.60    3.80
   5   5  -3    7.60    1.80
   5  -5   3    9.90    3.40
   5  -5   3   -2.40   12.90
   5  -5   3    8.30    1.90
  -5   5  -3    4.40    1.80
  -5  -5   3    4.50    2.30
  -5   5  -3    4.30    2.10
  -5  -5   3    6.80    1.90
  -5   5  -3    7.50    2.00
  -5  -5   3    3.60    2.20
  -5  -5   3   17.50   13.00
   5  -4   3    1.70    1.80
   5  -4   3   -0.20    1.60
   5  -4   3    1.30    1.40
   5  -4   3   -1.80    9.70
   5  -4   3    1.60    3.30
   5  -4   3    8.70    3.60
   5   4  -3   -3.10    5.70
   5   4  -3    3.20    1.70
  -5  -4   3    1.70    2.20
  -5  -4   3    3.60    2.10
  -5   4  -3    4.00    1.70
  -5  -4   3    3.90   10.10
  -5   4  -3    1.20    2.00
  -5  -4   3    2.10    2.00
   5  -3   3   10.80    1.50
   5  -3   3    8.70    1.80
   5  -3   3    8.00    1.80
   5  -3   3    7.40    9.00
   5  -3   3   14.30    3.50
   5  -3   3    7.10    3.30
   5   3  -3    9.00    1.90
   5   3  -3   10.60    5.30
  -5   3  -3   12.40    2.40
  -5  -3   3   23.20   17.90
  -5  -3   3   11.40    2.90
  -5  -3   3    6.90    2.20
  -5   3  -3   15.10    2.40
  -5  -3   3    2.00    8.20
   5   2  -3  205.08    8.20
   5  -2   3  206.08    6.40
   5  -2   3  223.68   16.70
   5  -2   3  198.28    9.30
   5   2  -3  210.98   11.50
   5   2  -3  202.18    6.00
   5  -2   3  200.68    6.60
   5  -2   3  201.58    8.10
   5  -2   3  205.98    5.70
  -5  -2   3  206.88   14.80
  -5  -2   3  210.68    6.70
  -5  -2   3  208.98    6.20
  -5  -2   3  212.98   21.10
   5  -1   3  188.88   16.10
   5  -1   3  175.38    7.60
   5  -1   3  184.38    9.00
   5   1  -3  181.68    7.70
   5  -1   3  190.98    6.00
   5  -1   3  182.38    5.30
   5  -1   3  183.28    6.30
   5   1  -3  180.08    5.60
  -5  -1   3  175.38    5.90
  -5  -1   3  185.28   12.90
  -5   1  -3  189.28   18.00
  -5  -1   3  182.58   17.20
  -5  -1   3  186.68    5.30
   5   0   3 1472.75   36.00
   5   0   3 1411.66   34.30
   5   0  -3 1468.15   37.70
   5   0  -3 1453.65   33.70
   5   0   3 1456.35   31.20
   5   0   3 1437.46   43.50
   5   0   3 1399.36   32.90
   5   0  -3 1407.06   31.50
  -5   0   3 1444.16   36.30
  -5   0   3 1453.15   39.80
  -5   0   3 1437.96   37.70
  -5   0   3 1503.15   31.00
  -5   0  -3 1430.86   43.20
  -5   0   3 1437.26   31.30
   5   1   3  181.88    5.30
   5  -1  -3  185.48    6.00
   5   1   3  200.78   10.70
   5  -1  -3  191.68    5.70
   5  -1  -3  205.08   11.50
   5   1   3  201.08    9.30
   5   1   3  177.98    8.00
   5   1   3  180.18   17.30
  -5  -1  -3  164.48   20.60
  -5   1   3  188.28   12.20
  -5   1   3  196.68   14.40
  -5   1   3  189.48    5.10
  -5  -1  -3  189.38    5.70
  -5   1   3  189.18   10.50
  -5   1   3  181.48    5.50
   5   2   3  205.28   19.30
   5  -2  -3  220.88    6.50
   5  -2  -3  205.08    5.90
   5   2   3  197.28    8.40
   5   2   3  211.68    9.70
   5   2   3  204.38   11.50
   5   2   3  201.18    5.80
  -5  -2  -3  208.88    7.00
  -5   2   3  201.08    5.90
  -5   2   3  201.38    5.80
  -5  -2  -3  205.38    7.50
  -5  -2  -3  209.98   24.80
  -5   2   3  192.38   11.90
   5  -3  -3    5.00    2.00
   5   3   3   11.70    6.10
   5  -3  -3    9.90    1.60
   5   3   3   17.10    3.30
   5  -3  -3   16.10    2.80
   5   3   3    1.00    3.80
   5  -3  -3   15.80    4.70
   5   3   3   10.20    3.60
  -5  -3  -3   35.10   18.10
  -5   3   3   10.70    7.40
  -5   3   3   10.20    2.00
  -5  -3  -3   10.30    3.20
  -5  -3  -3   13.90    3.60
  -5   3   3   10.70    2.00
   5  -4  -3   -1.50    2.10
   5   4   3   -4.30    3.60
   5  -4  -3    3.90    2.10
   5   4   3    0.40    6.60
   5  -4  -3    6.20    4.30
   5   4   3    6.50    3.80
   5  -4  -3    3.70    1.30
   5   4   3    1.20    3.30
  -5   4   3    8.90    2.40
  -5   4   3   10.40   10.70
  -5   4   3   -0.60    2.10
  -5  -4  -3   -0.10    2.90
  -5  -4  -3    1.40    2.90
  -5  -4  -3    0.20    2.80
   5  -5  -3    5.90    1.90
   5   5   3   -3.50    8.10
   5   5   3   -1.60    3.60
   5   5   3    3.80    4.40
   5  -5  -3   14.40    4.10
   5  -5  -3    7.60    1.50
   5   5   3    6.80    3.40
   5  -5  -3    6.60    2.40
  -5  -5  -3    8.00    2.70
  -5  -5  -3    0.10   13.50
  -5  -5  -3    4.30    3.20
  -5  -5  -3    8.70    3.20
  -5   5   3    9.20    2.20
  -5   5   3   10.10    2.80
   5   6   3  245.98   19.50
   5  -6  -3  259.67    7.80
   5  -6  -3  254.47    7.70
   5   6   3  238.88    9.10
   5  -6  -3  257.87    7.00
   5  -6  -3  258.27   10.30
  -5  -6  -3  249.58    8.20
  -5   6   3  247.08    7.40
  -5   6   3  250.67    9.00
  -5  -6  -3  258.57   10.20
  -5  -6  -3  257.47   10.40
  -5   6   3  254.57    9.00
   5  -7  -3   35.60    2.70
   5  -7  -3   39.30    3.40
   5   7   3   47.60   14.50
   5  -7  -3   37.10    6.40
  -5  -7  -3   44.50    4.00
  -5   7   3   39.60    5.10
  -5   7   3   38.00    5.50
  -5  -7  -3   41.60    7.00
  -5  -7  -3   36.20    5.20
  -5  -7  -3   30.30    4.40
  -5   7   3   33.40    3.30
   5  -8  -3  181.68    6.10
   5  -8  -3  174.38    5.30
   5  -8  -3  172.18    8.70
  -5   8   3  182.58    5.80
  -5  -8  -3  180.08    8.70
  -5  -8  -3  178.58    6.50
  -5   8   3  171.38    8.30
  -5  -8  -3  203.98   12.10
  -5   8   3  175.18    7.60
  -5  -8  -3  165.68   10.00
   5  -9  -3   36.10    6.00
  -5  -9  -3   26.40    5.40
  -5  -9  -3   24.50    3.30
  -5  -9  -3   22.60    6.30
  -5   9   3   16.00    4.30
  -5  -9  -3   23.00    4.10
  -5   9   3   21.80    3.30
  -5   9   3   23.30    2.60
   5 -10  -3   85.69    3.50
   5 -10  -3   81.69    5.90
  -5  10   3   83.89    3.30
  -5 -10  -3   83.59    3.80
  -5 -10  -3   80.29    7.50
  -5  10   3   72.79    5.50
  -5 -10  -3   75.09    8.30
   5 -11  -3   37.80    2.10
   5 -11  -3   33.50    5.50
  -5  11   3   31.20    2.10
  -5 -11  -3   35.00    3.60
   6 -10   3    0.80    1.20
   6 -10   3    1.40    2.30
  -6 -10   3    1.00    1.20
  -6  10  -3    3.90    1.80
  -6  10  -3    1.70    1.00
   6  -9   3    5.40    1.40
   6  -9   3    5.80    2.70
  -6   9  -3    7.40    1.20
  -6  -9   3    4.30    2.70
  -6   9  -3    7.00    2.40
  -6  -9   3    6.30    1.40
   6  -8   3    3.00    1.50
   6  -8   3    2.40    2.80
  -6   8  -3    4.00    1.30
  -6   8  -3    5.90    3.10
  -6  -8   3    2.30    3.90
  -6   8  -3    3.80    2.10
  -6  -8   3    7.20    2.60
  -6  -8   3    2.20    1.50
   6  -7   3    1.40    2.70
   6  -7   3    1.10    1.30
   6   7  -3   -2.70    1.80
   6  -7   3   -1.30    1.40
  -6  -7   3    1.50    1.60
  -6   7  -3    3.10    2.00
  -6  -7   3    0.10    3.20
  -6  -7   3    1.80    2.30
  -6   7  -3   -0.50    1.40
  -6   7  -3   -2.90    2.40
   6  -6   3   94.99    3.50
   6   6  -3   78.59   14.30
   6  -6   3   89.59    6.70
  -6  -6   3   91.89    5.50
  -6  -6   3   88.29    5.80
  -6  -6   3   87.39    6.30
  -6   6  -3   84.19    4.90
  -6   6  -3   88.69    4.80
   6   5  -3  123.09    4.60
   6   5  -3  132.89   17.60
   6  -5   3  124.39    5.10
   6  -5   3  127.99    4.20
   6  -5   3  129.09    7.50
  -6  -5   3  127.69    6.10
  -6   5  -3  113.59    5.30
  -6  -5   3  133.59    6.10
  -6   5  -3  115.99    5.20
  -6  -5   3  119.79    4.90
   6  -4   3   43.60    6.20
   6   4  -3   39.10    9.20
   6  -4   3   51.89    2.70
   6  -4   3   51.29    3.40
   6   4  -3   47.20    3.20
   6  -4   3   44.50    3.50
   6  -4   3   46.30    6.30
  -6  -4   3   50.29    4.50
  -6  -4   3   49.70    4.00
  -6  -4   3   45.30    4.20
  -6   4  -3   44.20    4.10
  -6   4  -3   48.50    3.60
   6  -3   3   39.60    5.60
   6  -3   3   27.60    3.40
   6  -3   3   31.60    2.30
   6  -3   3   36.10   15.80
   6  -3   3   29.50    4.10
   6  -3   3   31.80    2.90
   6   3  -3   28.20    8.20
  -6  -3   3   30.00    3.60
  -6  -3   3   31.40    4.00
  -6   3  -3   36.20    3.00
  -6  -3   3   51.09   15.10
   6   2  -3   73.79    3.60
   6  -2   3   80.69   15.20
   6  -2   3   82.69    6.60
   6   2  -3   68.29    5.40
   6  -2   3   73.79    4.10
   6  -2   3   70.49    3.10
   6  -2   3   74.89    3.80
   6  -2   3   77.59    6.00
   6   2  -3   67.39    8.60
  -6  -2   3   70.49   13.90
  -6  -2   3   71.69    4.50
  -6  -2   3   75.79    3.90
   6   1  -3   30.60    3.00
   6   1  -3   24.50    5.10
   6   1  -3   22.10    3.30
   6  -1   3   22.80    3.50
   6   1  -3   17.30    6.50
   6  -1   3   24.30    3.40
   6  -1   3   28.10    3.10
   6  -1   3   34.80    6.00
   6  -1   3   25.50    2.10
   6   1  -3   31.10    2.90
   6  -1   3   16.40   12.80
  -6  -1   3   23.20    2.80
  -6  -1   3   14.80    6.50
  -6  -1   3   23.40   11.20
  -6  -1   3   23.70    2.80
   6   0   3  596.54   14.60
   6   0   3  509.95   30.20
   6   0  -3  566.74   15.80
   6   0   3  580.94   14.00
   6   0  -3  560.04   17.50
   6   0   3  585.64   17.00
   6   0  -3  606.44   13.70
   6   0  -3  599.44   14.00
   6   0  -3  584.84   22.30
   6   0   3  592.34   15.80
   6   0   3  580.24   13.40
  -6   0   3  542.15   20.60
  -6   0  -3  580.24   33.70
  -6   0   3  589.24   13.80
  -6   0   3  557.74   13.30
   6   1   3   46.40   13.90
   6  -1  -3   29.60    3.90
   6  -1  -3   29.60    3.00
   6   1   3   30.80    4.30
   6  -1  -3   30.90    5.50
   6   1   3   21.10    3.20
   6   1   3   28.40    3.50
   6   1   3   24.50    2.30
   6   1   3   25.90    4.30
   6  -1  -3   26.00    2.50
  -6  -1  -3   26.60   14.50
  -6  -1  -3   23.60    3.40
  -6   1   3   29.10    7.70
  -6   1   3   27.20    2.90
   6  -2  -3   65.99    6.60
   6  -2  -3   71.79    3.90
   6   2   3   78.39    6.00
   6   2   3   74.89    5.10
   6  -2  -3   72.59    3.40
   6   2   3   71.79    3.30
   6   2   3   80.49    7.10
   6  -2  -3   70.49    8.30
   6   2   3   78.09   10.10
  -6  -2  -3   67.89   16.00
  -6   2   3   69.89    4.00
  -6   2   3   67.39    4.20
  -6  -2  -3   61.49    6.70
  -6   2   3   74.29   11.40
  -6  -2  -3   82.29    5.90
   6  -3  -3   32.80    2.50
   6  -3  -3   22.50    3.30
   6   3   3   45.80    9.80
   6  -3  -3   28.10    4.80
  -6  -3  -3   11.00   17.40
  -6   3   3   28.40    4.10
  -6  -3  -3   30.60    4.30
  -6  -3  -3   31.60    4.10
   6  -4  -3   52.59    2.90
   6   4   3   45.20   10.70
   6  -4  -3   49.70    3.80
   6   4   3   41.70    6.00
   6  -4  -3   60.09    7.60
   6  -4  -3   50.69    3.50
  -6  -4  -3   49.10    5.80
  -6   4   3   45.30    6.00
  -6  -4  -3   55.29    7.60
  -6   4   3   54.69    5.00
  -6  -4  -3   41.40    5.60
   6  -5  -3  126.89    5.10
   6   5   3  111.29   14.40
   6  -5  -3  121.59    5.00
   6  -5  -3  125.49    8.60
   6  -5  -3  125.69    4.30
   6   5   3  125.19    7.80
  -6  -5  -3  120.59    7.60
  -6   5   3  124.99    6.50
  -6  -5  -3  116.29    5.80
  -6   5   3  128.09    5.20
  -6   5   3  123.99    6.50
  -6  -5  -3  126.09    7.70
   6  -6  -3   95.09    4.40
   6   6   3  101.19   17.10
   6  -6  -3   90.69    3.60
   6  -6  -3   88.49    7.50
  -6  -6  -3   91.19    7.50
  -6   6   3   94.19    6.10
  -6   6   3   80.99    6.10
  -6  -6  -3   90.79    6.90
   6  -7  -3    1.20    1.60
   6  -7  -3   -2.60    3.40
   6  -7  -3    0.70    1.20
  -6   7   3    1.30    1.90
  -6  -7  -3   -0.50    3.40
  -6  -7  -3    0.80    4.40
  -6  -7  -3    3.80    2.30
  -6   7   3    6.00    3.10
  -6   7   3    6.70    3.50
   6  -8  -3    0.40    3.40
   6  -8  -3    4.00    1.60
   6  -8  -3    2.10    1.30
  -6  -8  -3    4.20    2.10
  -6   8   3    5.30    1.60
  -6   8   3    4.30    3.00
  -6  -8  -3    7.70    3.60
  -6  -8  -3    3.00    5.10
  -6   8   3    8.70    4.00
   6  -9  -3    9.80    1.70
   6  -9  -3    6.40    1.50
   6  -9  -3    0.00    3.20
  -6  -9  -3   10.00    3.70
  -6  -9  -3    7.80    1.90
  -6   9   3    9.50    2.90
  -6   9   3    5.10    1.50
   6 -10  -3    3.40    3.40
   6 -10  -3    1.20    1.10
  -6  10   3    2.10    1.20
  -6 -10  -3    3.80    1.60
   7  -9   3   17.30    2.70
   7  -9   3   14.90    1.80
  -7  -9   3   16.00    1.90
  -7   9  -3   13.60    1.90
   7  -8   3    6.60    2.60
   7  -8   3    8.70    1.50
  -7  -8   3   10.50    1.40
  -7   8  -3    9.60    1.30
  -7   8  -3    9.70    2.60
  -7  -8   3   12.10    2.70
   7  -7   3   32.30    2.60
   7  -7   3   22.30    3.30
   7  -7   3   30.80    2.10
  -7   7  -3   32.80    3.80
  -7  -7   3   28.70    4.10
  -7  -7   3   27.70    4.40
  -7  -7   3   29.50    2.60
  -7   7  -3   25.10    4.40
  -7   7  -3   27.20    2.50
   7  -6   3   62.49    3.60
   7  -6   3   67.09    3.60
   7  -6   3   68.39    5.90
  -7   6  -3   63.09    3.60
  -7  -6   3   68.19    3.50
  -7  -6   3   66.09    4.70
  -7   6  -3   51.99    5.10
  -7  -6   3   69.89    6.20
  -7   6  -3   59.99    4.40
   7  -5   3   23.40    2.10
   7   5  -3   23.80    2.70
   7  -5   3   17.90    3.60
   7  -5   3   23.50    2.90
  -7   5  -3   26.00    3.00
  -7  -5   3   26.70    3.50
  -7  -5   3   23.00    3.00
  -7  -5   3   23.80    3.20
  -7   5  -3   26.70    3.00
   7  -4   3  238.08    9.80
   7  -4   3  221.18    7.10
   7   4  -3  256.27   23.40
   7  -4   3  223.38    6.10
   7   4  -3  224.38    6.70
   7  -4   3  225.78    8.90
  -7  -4   3  223.28    7.00
  -7   4  -3  204.38    6.90
  -7   4  -3  216.68    7.40
  -7  -4   3  221.88    7.70
  -7  -4   3  223.38    7.80
   7  -3   3  277.27   10.80
   7  -3   3  272.27    9.80
   7  -3   3  270.37    7.90
   7  -3   3  273.37    8.10
   7  -3   3  272.47    7.20
   7   3  -3  276.57    7.70
   7   3  -3  276.57   21.30
  -7   3  -3  265.67    7.80
  -7  -3   3  269.27    8.50
  -7  -3   3  273.17    8.40
   7   2  -3  148.69    5.10
   7  -2   3  141.19    8.10
   7  -2   3  148.49    5.70
   7  -2   3  141.09    4.60
   7   2  -3  152.98   18.50
   7  -2   3  144.69    5.30
   7  -2   3  147.49    7.20
   7  -2   3  153.28   28.20
  -7  -2   3  139.89    5.80
  -7  -2   3  152.78   15.70
  -7  -2   3  145.79    5.60
   7  -1   3   50.69    3.50
   7  -1   3   50.49    4.10
   7   1  -3   51.99   11.60
   7  -1   3   53.19    2.60
   7  -1   3   53.09    5.50
   7  -1   3   57.49    6.60
   7  -1   3   66.19   24.50
   7   1  -3   53.19    3.30
  -7  -1   3   49.50    3.70
  -7  -1   3   62.69   12.60
  -7  -1   3   46.40    4.70
   7   0  -3  196.28    5.70
   7   0   3  148.59   25.00
   7   0   3  190.68    6.20
   7   0  -3  189.18    8.20
   7   0   3  191.98    5.60
   7   0   3  194.58    6.90
   7   0  -3  193.98    6.20
   7   0   3  193.38    8.10
   7   0   3  200.28    9.40
  -7   0   3  179.18   22.60
  -7   0   3  187.38    6.10
   7  -1  -3   50.99    3.30
   7   1   3   56.69    6.30
   7  -1  -3   51.99    2.90
   7  -1  -3   46.00    5.50
   7   1   3   51.99    2.70
   7   1   3   51.99    5.50
   7   1   3    4.10   14.70
   7   1   3   49.80    3.60
  -7   1   3   52.59    4.40
   7  -2  -3  134.39    7.30
   7   2   3  144.09    8.60
   7  -2  -3  142.69    4.70
   7   2   3  138.49    7.10
   7   2   3  137.39    4.50
   7  -2  -3  140.39    5.10
  -7   2   3  145.39    6.40
  -7  -2  -3  130.69    8.00
   7  -3  -3  270.57    7.40
   7   3   3  262.87   26.80
   7   3   3  275.37    9.80
   7  -3  -3  271.97    7.80
  -7  -3  -3  276.27   15.60
  -7   3   3  263.17    9.20
  -7   3   3  273.07    9.50
  -7  -3  -3  269.37   10.20
   7   4   3  278.97   32.90
   7  -4  -3  225.68    6.80
   7   4   3  220.08    8.80
   7  -4  -3  220.28    6.30
  -7  -4  -3  211.68    8.60
  -7   4   3  212.68    8.40
  -7  -4  -3  216.28    9.70
  -7  -4  -3  214.88    9.70
   7   5   3   23.20    3.70
   7  -5  -3   27.70    4.60
   7  -5  -3   22.60    2.10
   7  -5  -3   23.20    2.90
  -7  -5  -3   21.40    4.30
  -7  -5  -3   25.70    3.30
  -7   5   3   25.50    3.90
  -7   5   3   28.50    3.30
  -7  -5  -3   20.20    4.60
  -7   5   3   22.80    3.90
   7  -6  -3   65.99    4.90
   7  -6  -3   57.59    2.80
  -7   6   3   56.59    6.00
  -7   6   3   63.49    4.30
  -7  -6  -3   74.79    7.90
  -7  -6  -3   75.09    4.70
  -7   6   3   59.49    6.40
  -7  -6  -3   69.69    6.50
   7  -7  -3   31.20    4.40
   7  -7  -3   32.50    2.10
   7  -7  -3   28.40    2.80
  -7  -7  -3   30.40    3.60
  -7  -7  -3   37.70    5.60
  -7   7   3   24.20    3.00
  -7   7   3   24.30    3.50
  -7  -7  -3   32.90    4.30
   7  -8  -3    7.40    1.70
   7  -8  -3   11.90    3.30
   7  -8  -3    8.60    1.20
  -7  -8  -3    9.10    1.90
  -7   8   3   10.90    2.40
  -7  -8  -3   11.20    3.60
  -7   8   3   16.10    3.10
   7  -9  -3   18.30    2.00
   7  -9  -3   19.50    3.30
  -7   9   3   14.40    2.10
  -7  -9  -3   17.00    1.80
   8  -7   3  129.99    4.30
   8  -7   3  132.19    6.10
  -8  -7   3  135.79    3.90
   8  -6   3   12.30    1.60
   8  -6   3    6.00    2.60
   8  -6   3    7.10    1.60
  -8  -6   3   10.30    2.70
   8  -5   3   80.19    5.70
   8  -5   3   76.99    3.70
   8  -5   3   73.29    2.80
   8   5  -3   75.99    3.50
  -8  -5   3   76.89    3.60
  -8  -5   3   72.29    4.70
   8  -4   3   58.49    5.80
   8  -4   3   80.79    3.10
   8  -4   3   74.79    3.90
   8   4  -3   75.69    3.60
  -8  -4   3   80.89    4.20
  -8  -4   3   80.89    5.90
  -8  -4   3   67.99    6.70
   8  -3   3   19.50    1.80
   8   3  -3   21.80    2.50
   8  -3   3   20.80    3.00
   8  -3   3   21.30    3.40
   8  -3   3   17.10    3.60
  -8  -3   3   14.10    2.90
  -8  -3   3   22.70    3.30
   8  -2   3   12.80    1.70
   8  -2   3   12.10    2.20
   8  -2   3   11.40    1.90
   8  -2   3   13.10    2.90
   8   2  -3   13.10    2.00
   8  -2   3   10.30    3.40
  -8  -2   3   16.40    3.10
  -8  -2   3   12.80    3.30
   8  -1   3   51.89    4.90
   8  -1   3   55.89    6.20
   8  -1   3   54.79    4.00
   8  -1   3   54.89    2.70
   8  -1   3   56.59    3.40
   8   1  -3   57.89    3.20
  -8  -1   3   51.39    5.80
   8   0  -3    1.20    4.20
   8   0  -3    3.70    1.70
   8   0   3   -0.10    2.10
   8   0   3    5.40    2.40
   8   0   3    4.70    3.00
   8   0   3    5.40    1.90
   8   0  -3    3.50    1.20
   8   0   3    6.10    1.20
   8   1   3   51.99    3.40
   8  -1  -3   54.89    2.70
   8  -1  -3   56.09    3.30
   8   1   3   57.39    5.10
   8   1   3   61.49    6.50
   8  -2  -3   13.70    2.00
   8   2   3    1.10    2.00
   8  -2  -3   -2.80    3.90
   8   2   3   -0.70    3.30
   8  -2  -3   13.30    1.80
   8  -3  -3   18.60    1.90
   8   3   3   23.50    3.30
   8  -3  -3   20.80    2.60
  -8  -3  -3   29.10    6.10
  -8  -3  -3   30.30    5.70
   8  -4  -3   73.09    3.60
   8  -4  -3   71.89    4.30
   8   4   3   72.69    5.60
  -8  -4  -3   91.09    8.50
  -8   4   3   78.09    9.80
  -8  -4  -3   66.89    8.10
   8  -5  -3   76.19    2.90
  -8  -5  -3   79.69    5.40
  -8   5   3   68.69    8.10
  -8  -5  -3   79.39    7.00
   8  -6  -3    7.20    3.70
   8  -6  -3    9.10    1.20
  -8   6   3    9.40    4.00
  -8   6   3   10.70    2.60
  -8  -6  -3    9.80    4.00
  -8  -6  -3    9.70    2.40
   8  -7  -3  125.79    4.50
   8  -7  -3  132.89    3.60
   8  -7  -3  106.69    7.40
  -8  -7  -3  139.29    4.70
  -8   7   3  131.09    5.00
   9   5  -3   22.10    2.30
   9  -5   3   23.90    2.30
   9  -5   3   29.20    4.30
   9   4  -3    2.40    1.50
   9  -4   3    1.80    1.50
   9  -4   3    3.60    3.00
   9  -4   3    2.40    2.60
   9  -3   3   43.40    3.10
   9  -3   3   46.10    5.10
   9   3  -3   44.20    2.60
   9  -3   3   55.49    4.80
   9  -3   3   45.70    2.10
   9   2  -3  130.99    4.30
   9  -2   3  116.19    4.70
   9  -2   3  142.09    6.20
   9  -2   3  140.19    7.00
   9  -1   3   36.50    5.10
   9   1  -3   29.40    2.30
   9  -1   3   27.60    4.00
   9   0  -3   65.69    3.10
   9   0   3   61.69    4.70
   9   0  -3   72.09    2.70
   9  -1  -3   29.10    1.90
   9   1   3   30.40    4.00
   9  -1  -3   30.00    2.40
   9  -2  -3  130.39    3.90
   9  -2  -3  138.29    4.50
   9   2   3  139.09    6.10
   9  -3  -3   48.10    2.60
   9  -3  -3   44.40    2.10
   9  -4  -3    1.30    4.40
   9  -4  -3    1.70    0.80
   9  -5  -3   25.80    1.50
   0 -12   4   -0.80    1.50
   0 -12   4   -6.50    3.20
   0  12  -4   -1.60    1.30
   0  11  -4   71.29    3.40
   0 -11   4   66.19    4.10
   0  10  -4   44.60    3.00
   0 -10   4   50.69    4.10
   0   9  -4   86.19    3.90
   0  -9   4   84.49    4.90
   0  -9   4   70.39   22.40
   0   7  -4  108.59    4.70
   0   7  -4  106.39    3.30
   0  -7   4  105.29    5.60
   0   7  -4  104.69   13.20
   0   6  -4  304.77    8.00
   0   6  -4  298.57    7.00
   0   6  -4  261.07   14.50
   0  -6   4  285.57    7.20
   0   6  -4  303.57    8.30
   0  -5   4 2159.68   45.70
   0   5  -4 2072.59   44.90
   0  -5   4 2098.69   49.30
   0   5  -4 2238.38   45.90
   0   5  -4 2191.08   48.60
   0  -5   4 2086.79   44.90
   0   5  -4 1979.90   56.49
   0   5  -4 2173.78   45.70
   0  -5   4 2178.48   50.09
   0  -5   4 2134.59   45.80
   0   4  -4 3132.89   68.99
   0   4  -4 3301.57   76.49
   0  -4   4 3313.87   72.49
   0   4  -4 3315.87   68.89
   0  -4   4 3328.87   72.19
   0   4  -4 3323.17   70.79
   0  -4   4 3237.48   68.89
   0  -4   4 3194.28   68.99
   0  -3   4 2778.32   60.09
   0  -3   4 2793.22   62.69
   0   3  -4 2845.32   60.99
   0   3  -4 2836.42   60.19
   0  -3   4 2959.40   63.29
   0   3  -4 2855.61   60.09
   0  -3   4 2819.12   60.09
   0   3  -4 2930.11   65.59
   0  -2   4  105.19    5.30
   0   2  -4  105.79    3.30
   0   2  -4  107.99    3.70
   0  -2   4  107.89    3.30
   0  -2   4  106.79    5.20
   0   2  -4  104.39    6.90
   0   2  -4  101.59    3.30
   0   1  -4   51.79    6.40
   0  -1   4   54.49    3.20
   0  -1   4   55.29    3.70
   0  -1   4   50.79    2.20
   0   1  -4   49.40    4.90
   0  -1   4   52.39    5.10
   0  -1   4   49.30    3.80
   0  -1   4   53.99    3.90
   0   0   4 2341.67   50.79
   0   0   4 2206.78   48.70
   0   0   4 2317.27   50.29
   0   0  -4 2294.07   48.90
   0   0   4 2336.37   50.89
   0   0   4 2315.67   50.99
   0   0  -4 2345.07   51.19
   0   1   4   47.70    3.90
   0  -1  -4   53.09    5.70
   0   1   4   54.19    3.50
   0   1   4   54.09    2.60
   0   1   4   60.29    4.30
   0  -1  -4   54.59    4.40
   0  -1  -4   55.19    3.10
   0   2   4  106.69    3.90
   0   2   4  111.99    6.20
   0  -2  -4  109.09    5.40
   0   2   4  107.19    5.90
   0  -2  -4  105.89    4.40
   0  -2  -4  105.89    6.20
   0   3   4 2722.63   63.59
   0   3   4 2838.42   59.49
   0  -3  -4 2776.42   60.19
   0  -3  -4 2755.02   60.09
   0  -3  -4 2866.31   62.49
   0   4   4 3447.35   70.59
   0  -4  -4 3360.86   71.29
   0   4   4 3182.28   70.39
   0  -4  -4 3247.18   74.09
   0  -5  -4 2156.98   47.00
   0   5   4 2111.49   52.79
   0   5   4 2114.29   45.10
   0  -5  -4 2110.99   47.00
   0  -5  -4 2085.79   45.40
   0   5   4 2161.08   46.20
   0  -5  -4 2110.59   51.69
   0   5   4 2094.49   46.10
   0   6   4  285.47    9.10
   0   6   4  294.27    7.50
   0  -6  -4  294.47   10.00
   0  -6  -4  283.57    8.20
   0   6   4  303.27    8.90
   0   6   4  281.77   16.10
   0   7   4  101.79   15.00
   0   8   4  520.15   15.50
   0   8   4  475.55   11.70
   0   9   4  109.19   18.00
   0   9   4   77.49    7.20
   0  -9  -4   81.69    7.10
   0  10   4   42.60    6.70
   0 -10  -4   42.50    5.60
   0 -11  -4   73.29    6.90
   0 -11  -4   67.19    4.60
   0 -12  -4    1.10    1.70
   1 -12   4   10.00    1.60
   1  12  -4   11.20    1.60
   1 -12   4    6.40    3.30
  -1  12  -4   11.00    1.50
  -1 -12   4   11.00    1.90
   1 -11   4   50.89    3.60
   1 -11   4   45.90    6.00
   1  11  -4   53.99    3.00
  -1  11  -4   54.89    3.00
  -1 -11   4   54.49    4.10
   1 -10   4   40.90    3.60
   1  10  -4   44.90    3.10
  -1  10  -4   41.70    2.50
  -1  10  -4   40.50    2.90
  -1 -10   4   39.10    4.20
   1  -9   4  158.68   24.70
   1   9  -4  134.09    4.90
   1  -9   4  139.59    5.80
  -1   9  -4  141.59    4.30
  -1  -9   4  139.19    6.20
  -1   9  -4  151.68    5.20
   1  -8   4  135.69    6.80
   1  -8   4  163.28   19.70
   1   8  -4  144.89   19.00
  -1   8  -4  153.58    5.70
  -1   8  -4  147.59    6.50
  -1   8  -4  143.59    4.30
  -1  -8   4  140.89    6.50
   1   7  -4  228.28   14.40
   1  -7   4  214.88   20.00
   1  -7   4  232.98    7.40
   1   7  -4  230.88    6.70
  -1   7  -4  235.18    6.00
  -1  -7   4  229.68    8.40
  -1   7  -4  227.48    7.00
  -1   7  -4  229.18    7.90
  -1  -7   4  231.38    6.20
   1  -6   4  586.54   14.80
   1   6  -4  600.84   13.40
   1   6  -4  607.24   14.40
   1  -6   4  564.84   24.40
   1   6  -4  609.44   19.30
  -1   6  -4  601.84   14.40
  -1  -6   4  611.84   14.70
  -1   6  -4  637.04   14.80
  -1  -6   4  593.34   14.90
  -1  -6   4  609.74   20.90
  -1   6  -4  592.04   18.70
  -1   6  -4  633.04   13.60
  -1  -6   4  600.04   23.40
  -1  -6   4  626.14   13.80
   1   5  -4  802.82   22.00
   1   5  -4  829.82   17.60
   1   5  -4  836.42   18.50
   1  -5   4  819.42   27.20
   1   5  -4  796.32   18.80
  -1  -5   4  793.62   18.80
  -1   5  -4  771.52   20.80
  -1  -5   4  821.52   25.60
  -1   5  -4  837.72   18.70
  -1   5  -4  841.62   18.50
  -1  -5   4  817.82   23.70
  -1   5  -4  792.32   17.80
  -1  -5   4  825.52   18.80
  -1  -5   4  820.82   18.00
   1   4  -4   10.50    1.80
   1   4  -4   13.80    2.00
   1  -4   4   10.20    3.00
   1   4  -4   10.80    2.90
   1  -4   4    8.40    5.50
   1  -4   4   13.80    3.20
   1   4  -4   -3.30    9.50
  -1  -4   4   11.30    1.60
  -1   4  -4   10.90    1.40
  -1   4  -4    7.80    6.10
  -1  -4   4   16.00    3.90
  -1  -4   4   11.80    1.60
  -1   4  -4   12.10    3.00
  -1  -4   4    1.30    3.70
  -1  -4   4   12.20    1.50
  -1   4  -4   11.50    1.40
   1   3  -4  999.50   29.90
   1   3  -4 1002.00   24.10
   1  -3   4 1010.80   24.70
   1  -3   4 1017.20   24.00
   1  -3   4  990.10   25.50
   1  -3   4 1089.19   22.60
   1  -3   4 1001.70   28.10
   1   3  -4 1059.09   22.50
  -1  -3   4 1010.50   22.40
  -1   3  -4 1008.70   22.20
  -1   3  -4 1045.40   26.50
  -1  -3   4 1006.60   22.40
  -1  -3   4 1020.70   25.90
  -1   3  -4 1037.80   22.20
  -1  -3   4  995.30   26.20
   1  -2   4  151.58    8.10
   1  -2   4  146.99    6.30
   1   2  -4  153.58    5.50
   1  -2   4  154.58    6.20
   1   2  -4  137.09    4.60
   1   2  -4  132.59    9.70
  -1   2  -4  154.78    4.10
  -1  -2   4  157.78    7.10
  -1   2  -4  153.28    4.10
  -1  -2   4  162.78    6.90
  -1  -2   4  147.39    4.30
  -1   2  -4  150.08    7.50
   1  -1   4 3571.24   74.49
   1   1  -4 3580.14   74.79
   1   1  -4 3732.93   78.09
   1   1  -4 3381.26   73.79
   1  -1   4 3671.33   77.29
   1  -1   4 3532.75   76.09
  -1  -1   4 3285.47   73.39
  -1  -1   4 3588.24   76.39
  -1  -1   4 3558.84   76.09
  -1   1  -4 3325.37   76.49
  -1   1  -4 3372.86   73.29
  -1   1  -4 3621.54   76.29
  -1  -1   4 3402.76   73.39
   1   0  -4  161.48    5.80
   1   0  -4  167.48    7.40
   1   0  -4  149.69    5.40
   1   0   4  158.78    6.20
   1   0   4  174.98    6.80
  -1   0  -4  161.28    4.30
  -1   0   4  152.78    6.20
  -1   0  -4  162.28    6.80
  -1   0   4  162.48    6.40
  -1   0   4  159.78    4.20
  -1   0   4  156.08    5.80
   1  -1  -4 3457.55   74.49
   1   1   4 3646.34   76.89
   1  -1  -4 3518.65   76.59
   1   1   4 3625.94   76.79
   1  -1  -4 3270.97   76.69
  -1  -1  -4 3580.84   76.99
  -1   1   4 3662.83   76.09
  -1   1   4 3712.53   76.29
  -1   1   4 3485.75   73.79
  -1   1   4 3576.84   73.89
  -1   1   4 3648.83   76.29
  -1  -1  -4 3387.16   74.09
  -1  -1  -4 3434.76   74.09
  -1   1   4 3277.77   73.69
   1  -2  -4  157.58    6.90
   1  -2  -4  150.18    7.70
   1  -2  -4  150.78    6.00
   1   2   4  150.38    8.00
   1   2   4  148.19    7.70
   1   2   4  150.88    5.10
  -1   2   4  149.99    6.40
  -1   2   4  148.59    4.50
  -1  -2  -4  147.09    5.10
  -1   2   4  158.58    7.20
  -1  -2  -4  152.08    5.30
  -1   2   4  152.58    4.60
   1   3   4  988.10   26.90
   1  -3  -4  972.00   23.20
   1  -3  -4 1021.00   24.80
   1   3   4 1044.90   27.60
   1   3   4  961.10   22.40
  -1   3   4 1045.20   22.70
  -1   3   4  960.40   26.30
  -1   3   4 1015.80   22.60
  -1  -3  -4 1010.40   23.30
  -1  -3  -4 1036.20   23.40
   1  -4  -4    6.20    3.90
   1   4   4   16.00    2.60
   1   4   4    9.70    4.30
   1   4   4   14.00    3.10
   1  -4  -4   12.90    3.80
  -1   4   4   13.60    2.10
  -1  -4  -4   11.70    2.40
  -1   4   4   12.30    2.00
  -1  -4  -4   14.00    2.70
  -1   4   4    8.40    1.60
  -1   4   4   17.70    4.80
  -1  -4  -4    6.50    2.10
   1   5   4  778.52   25.80
   1  -5  -4  809.62   23.40
  -1   5   4  851.51   25.90
  -1  -5  -4  814.42   20.40
  -1   5   4  835.52   19.50
  -1   5   4  825.12   19.40
  -1   5   4  809.82   18.30
  -1  -5  -4  813.82   18.80
  -1  -5  -4  806.12   20.30
   1   6   4  628.04   23.90
  -1  -6  -4  590.14   16.60
  -1  -6  -4  586.24   16.40
  -1   6   4  632.44   15.70
  -1  -6  -4  623.74   14.70
  -1   6   4  609.34   15.60
  -1   6   4  613.54   23.10
   1   7   4  214.08    9.30
   1   7   4  210.28   16.10
   1  -7  -4  238.28   10.70
  -1   7   4  225.88   12.80
  -1  -7  -4  229.58    9.20
  -1   7   4  232.28    6.50
  -1   7   4  222.58   18.10
  -1   7   4  238.28    8.10
  -1   7   4  206.48    9.60
  -1  -7  -4  212.88   11.30
  -1  -7  -4  236.48    7.20
   1   8   4  162.78   18.90
  -1   8   4  145.79   10.40
  -1  -8  -4  145.09    5.70
  -1   8   4  147.39    6.80
  -1  -8  -4  137.49    9.20
  -1   8   4  147.59    4.90
  -1   8   4  151.98   17.90
   1  -9  -4  144.89    8.00
   1   9   4  180.38   20.00
   1   9   4  140.29    7.80
  -1  -9  -4  143.49    8.50
  -1   9   4  129.09    9.70
  -1   9   4  140.39    4.80
   1 -10  -4   45.50    6.00
   1  10   4   47.00    5.90
  -1  10   4   59.39    8.50
  -1 -10  -4   41.50    5.70
   1 -11  -4   53.79    4.10
  -1 -11  -4   56.19    5.60
  -1 -11  -4   53.99    4.40
   1 -12  -4   13.00    3.40
   1 -12  -4   12.50    1.90
  -1 -12  -4    9.80    2.10
   2 -12   4    2.80    1.30
   2 -12   4    0.10    2.80
   2  12  -4    1.00    1.60
  -2 -12   4    2.20    2.10
  -2  12  -4    0.30    1.10
   2  11  -4    7.50    1.80
   2 -11   4    5.80    1.70
   2 -11   4   11.10    3.30
  -2  11  -4    8.30    1.50
  -2 -11   4    3.10    2.20
  -2  11  -4    5.10    1.40
   2 -10   4   11.00    3.50
   2 -10   4    7.80    1.90
   2  10  -4    9.30    1.90
   2 -10   4   11.70    2.40
  -2  10  -4    8.80    2.90
  -2 -10   4   10.50    2.80
  -2  10  -4   -1.90    5.20
  -2  10  -4    7.00    1.40
  -2  10  -4    9.40    1.90
   2  -9   4   97.79    4.70
   2  -9   4   94.99    7.90
   2  -9   4   85.99    4.80
   2   9  -4   86.69    4.00
  -2   9  -4   87.29    3.20
  -2  -9   4   92.09    6.00
  -2   9  -4   92.09    5.00
  -2   9  -4   86.59    6.30
   2  -8   4  210.98    6.90
   2   8  -4  182.18   28.50
   2  -8   4  189.18    7.00
   2  -8   4  156.68   24.10
   2   8  -4  211.78    6.30
  -2   8  -4  206.98    5.60
  -2  -8   4  203.18    5.90
  -2   8  -4  213.38    7.50
  -2   8  -4  203.98    7.10
   2  -7   4  113.59   17.70
   2   7  -4   94.69    4.10
   2  -7   4   93.39    4.50
   2  -7   4   94.59    5.00
   2   7  -4  105.59   12.40
  -2  -7   4   90.89    3.60
  -2   7  -4   95.79    3.30
  -2  -7   4   87.79    4.80
  -2  -7   4   93.49    5.60
  -2   7  -4   90.19    4.20
  -2  -7   4   72.39   12.60
  -2   7  -4   91.19    4.60
   2   6  -4  245.18   12.60
   2   6  -4  247.78    7.00
   2  -6   4  244.88    7.50
   2  -6   4  259.47   16.50
  -2  -6   4  234.48   15.00
  -2  -6   4  246.88    6.60
  -2   6  -4  238.58    7.30
  -2   6  -4  255.97    7.20
  -2  -6   4  241.88    7.60
  -2  -6   4  206.78   20.00
  -2  -6   4  242.48    7.70
  -2   6  -4  260.67    6.50
   2   5  -4  726.83   21.50
   2  -5   4  782.42   25.40
  -2  -5   4  765.32   17.00
  -2  -5   4  771.42   24.10
  -2  -5   4  751.62   25.90
  -2   5  -4  760.82   16.70
  -2  -5   4  744.63   17.80
  -2   5  -4  754.22   17.50
  -2  -5   4  729.23   17.80
  -2   5  -4  767.82   17.40
   2  -4   4  365.66   15.10
  -2   4  -4  349.67    8.60
  -2   4  -4  347.97   14.90
  -2   4  -4  365.76    9.00
  -2  -4   4  363.96   15.40
  -2   4  -4  369.76    9.10
  -2  -4   4  375.96    9.50
  -2  -4   4  370.66    8.90
  -2  -4   4  374.76   14.50
  -2  -4   4  363.96    9.40
   2  -3   4 1307.47   35.80
   2   3  -4 1346.77   32.30
  -2   3  -4 1349.47   29.30
  -2   3  -4 1331.77   34.30
  -2  -3   4 1393.56   35.10
  -2  -3   4 1376.66   29.60
  -2   3  -4 1353.36   32.90
  -2   3  -4 1378.96   29.30
  -2  -3   4 1396.66   29.80
  -2  -3   4 1362.66   34.30
   2   2  -4  546.35   14.60
   2   2  -4  525.25   20.60
   2  -2   4  550.64   16.80
  -2   2  -4  550.74   15.50
  -2  -2   4  532.25   16.70
  -2  -2   4  543.35   16.20
  -2  -2   4  538.45   12.50
  -2  -2   4  537.45   12.40
  -2   2  -4  542.05   12.20
  -2   2  -4  537.25   12.10
   2   1  -4 1135.29   31.10
   2  -1   4 1153.58   28.80
   2   1  -4 1178.88   27.00
  -2   1  -4 1094.19   24.50
  -2  -1   4 1141.19   24.70
  -2  -1   4 1143.09   28.50
  -2  -1   4 1160.78   28.10
  -2  -1   4 1138.89   24.80
  -2   1  -4 1154.88   24.50
  -2   1  -4 1162.28   27.80
   2   0   4 1474.05   35.30
   2   0  -4 1446.46   33.60
   2   0   4 1482.55   32.20
   2   0  -4 1471.15   36.40
   2   0   4 1451.45   33.40
  -2   0   4 1458.85   34.20
  -2   0  -4 1456.35   34.80
  -2   0   4 1500.95   34.00
  -2   0   4 1424.06   33.50
  -2   0   4 1422.16   31.10
  -2   0   4 1476.85   31.10
   2   1   4 1200.98   30.20
   2   1   4 1163.98   27.40
   2   1   4 1184.38   28.80
   2  -1  -4 1177.28   29.40
  -2  -1  -4 1177.68   25.40
  -2   1   4 1151.58   25.10
  -2   1   4 1198.28   27.90
  -2   1   4 1187.98   28.00
  -2   1   4 1152.38   27.50
  -2   1   4 1147.49   25.10
  -2  -1  -4 1133.99   25.20
   2   2   4  557.74   15.80
   2   2   4  560.54   17.00
   2  -2  -4  547.75   16.10
   2   2   4  556.94   18.30
  -2   2   4  553.84   15.90
  -2   2   4  557.54   12.70
  -2  -2  -4  527.35   13.20
  -2   2   4  546.05   14.70
  -2   2   4  550.64   14.90
  -2   2   4  543.75   12.60
  -2  -2  -4  548.55   13.30
   2  -3  -4 1389.56   32.90
   2  -3  -4 1348.47   33.80
   2   3   4 1398.96   34.30
   2   3   4 1316.27   35.20
   2   3   4 1297.57   36.80
  -2   3   4 1376.76   30.20
  -2  -3  -4 1404.16   31.00
  -2  -3  -4 1396.66   30.90
  -2   3   4 1413.46   34.50
  -2   3   4 1382.76   30.20
   2   4   4  376.56   14.50
   2   4   4  376.46   15.60
  -2   4   4  369.26   14.80
  -2   4   4  371.96   10.00
  -2  -4  -4  375.46   10.90
  -2  -4  -4  365.16    9.60
  -2   4   4  369.16    9.90
  -2  -4  -4  362.76   10.70
  -2   4   4  367.56    9.10
   2   5   4  751.72   24.40
  -2   5   4  784.32   24.90
  -2  -5  -4  776.72   19.50
  -2   5   4  741.63   17.20
  -2   5   4  783.52   18.50
  -2  -5  -4  719.13   19.30
  -2  -5  -4  762.02   17.80
   2   6   4  250.47    8.30
   2   6   4  248.08    9.40
   2   6   4  242.68   14.90
   2  -6  -4  254.27   11.80
  -2   6   4  252.67   16.80
  -2   6   4  253.77    7.00
  -2  -6  -4  245.38   27.90
  -2   6   4  256.97    8.40
  -2  -6  -4  241.58    9.30
  -2  -6  -4  240.38    7.50
  -2   6   4  248.28    8.40
  -2  -6  -4  237.08    9.20
   2   7   4  105.39   14.40
   2   7   4   87.49    6.30
   2  -7  -4   83.29    4.80
   2  -7  -4   87.39    8.30
  -2  -7  -4   84.69    7.00
  -2  -7  -4   83.79    6.30
  -2  -7  -4   81.79    4.50
  -2   7   4   90.49    4.00
  -2   7   4   92.79    6.00
  -2  -7  -4   88.49    9.90
  -2   7   4   93.29    5.50
  -2   7   4   81.29   13.30
   2   8   4  195.48   20.90
   2   8   4  204.68    8.50
   2  -8  -4  202.88    9.30
  -2   8   4  205.78    6.30
  -2  -8  -4  200.88   10.70
  -2   8   4  198.88    8.70
  -2   8   4  201.08   27.10
  -2  -8  -4  197.48    9.30
  -2   8   4  222.08   11.70
  -2  -8  -4  205.58    6.90
   2   9   4   88.09    6.30
   2   9   4   69.49   15.10
   2  -9  -4   97.49    7.00
  -2   9   4   94.29    6.20
  -2   9   4   87.89    3.90
  -2  -9  -4   94.89    7.70
  -2  -9  -4   83.39    4.70
   2  10   4    5.30    3.10
  -2 -10  -4    4.80    3.30
  -2  10   4    6.40    8.80
  -2 -10  -4    5.60    3.30
  -2  10   4    7.80    1.70
  -2  10   4   -1.90    3.50
  -2 -10  -4    0.40    2.50
   2 -11  -4    3.90    3.60
   2 -11  -4    6.80    1.90
  -2 -11  -4   10.30    2.90
  -2 -11  -4    8.40    2.80
   2 -12  -4    2.20    2.90
   2 -12  -4    1.30    1.40
   2 -12  -4    0.90    1.30
  -2  12   4    1.60    1.70
  -2 -12  -4    3.80    2.50
   3 -12   4    7.60    2.80
   3 -12   4    7.10    1.30
  -3  12  -4    8.10    1.30
   3 -11   4   11.80    2.40
   3 -11   4   16.10    3.30
   3 -11   4   13.60    1.80
  -3  11  -4   11.30    1.40
  -3  11  -4   12.20    3.80
  -3  11  -4   14.40    2.00
   3 -10   4   41.50    3.30
   3 -10   4   46.70    5.90
   3 -10   4   46.60    3.60
  -3  10  -4   54.09    4.60
  -3  10  -4   34.70    2.80
  -3  10  -4   45.30    2.40
  -3  10  -4   38.90    5.10
   3  -9   4  117.79    5.00
   3  -9   4  125.19    7.70
   3  -9   4  116.89    4.90
   3   9  -4  121.29    4.70
  -3   9  -4  112.79    6.40
  -3   9  -4  125.59    5.50
  -3  -9   4  121.39    4.30
  -3   9  -4  123.89    4.10
   3  -8   4   -0.10   16.10
   3  -8   4   -2.80    3.30
   3   8  -4   -2.50   13.00
   3   8  -4    0.70    1.80
   3  -8   4    1.50    1.80
   3  -8   4    3.10    1.80
  -3  -8   4   -0.40    1.30
  -3   8  -4    1.60    1.10
  -3   8  -4    0.50    2.40
  -3  -8   4   -1.80    2.40
  -3  -8   4    0.90    3.40
  -3   8  -4    0.60    1.70
   3   7  -4  152.28   15.00
   3  -7   4  125.09   18.50
   3  -7   4  128.49    5.20
   3   7  -4  135.59    5.00
   3  -7   4  127.79    8.10
   3  -7   4  123.59    5.20
  -3   7  -4  140.59    5.70
  -3   7  -4  130.89    5.20
  -3  -7   4  135.89    5.80
  -3   7  -4  139.19    4.30
  -3  -7   4  142.09    6.50
  -3  -7   4  136.99    4.70
  -3  -7   4  162.48   22.90
   3  -6   4   36.40    4.90
   3  -6   4   37.20    3.50
   3  -6   4   38.50    9.10
   3   6  -4   40.30    3.40
   3   6  -4   36.00    7.40
   3  -6   4   39.30    3.60
  -3   6  -4   34.60    2.90
  -3  -6   4   26.50    9.70
  -3   6  -4   34.90    3.20
  -3  -6   4   37.90    2.80
  -3  -6   4   35.10    3.50
  -3   6  -4   31.70    2.30
  -3  -6   4   39.90    3.90
   3  -5   4   64.39    4.10
   3   5  -4   76.29    9.10
   3  -5   4   62.89    7.70
   3  -5   4   48.80    7.70
  -3   5  -4   62.69    3.20
  -3  -5   4   39.30   10.90
  -3   5  -4   60.79    3.20
  -3  -5   4   62.19    3.70
  -3  -5   4   56.39    3.70
  -3  -5   4   59.69    3.10
  -3   5  -4   59.99    2.90
  -3  -5   4   60.69   11.40
   3   4  -4 1030.30   27.20
   3  -4   4 1038.90   29.60
  -3  -4   4 1031.10   23.00
  -3  -4   4 1034.70   23.10
  -3  -4   4 1024.40   30.10
  -3  -4   4 1002.90   22.30
  -3   4  -4  940.51   22.00
  -3   4  -4  990.00   22.50
  -3  -4   4 1019.60   31.60
  -3   4  -4  986.80   22.50
   3  -3   4  101.09    8.60
   3   3  -4  104.59    7.00
  -3  -3   4  105.49    9.10
  -3   3  -4  107.89    9.80
  -3   3  -4  106.09    3.70
  -3  -3   4  104.99    4.10
  -3  -3   4  102.79   10.60
  -3  -3   4  108.69    4.00
  -3   3  -4  107.49    3.50
  -3  -3   4   97.59    4.10
   3  -2   4  334.27   13.30
   3   2  -4  326.67   11.20
  -3   2  -4  319.57   12.40
  -3  -2   4  324.77   12.90
  -3   2  -4  326.17    7.70
  -3  -2   4  314.87    8.00
  -3   2  -4  313.67    7.80
  -3  -2   4  322.47   13.90
  -3  -2   4  326.17    8.30
   3   1  -4  953.10   31.30
   3   1  -4  962.80   24.20
   3  -1   4 1012.70   22.10
   3  -1   4  798.52   27.90
  -3  -1   4  955.20   20.70
  -3   1  -4  926.31   20.40
  -3  -1   4  981.10   20.90
  -3  -1   4  963.10   26.00
  -3  -1   4  965.00   25.30
  -3   1  -4  906.01   24.90
  -3   1  -4  964.90   20.30
   3   0  -4 2120.99   54.79
   3   0   4 2266.77   48.70
   3   0   4 2090.69   54.79
   3   0  -4 2143.49   50.39
  -3   0  -4 2201.08   46.60
  -3   0  -4 2153.48   46.50
  -3   0   4 2334.37   50.89
  -3   0   4 2234.18   46.80
  -3   0   4 2266.97   50.19
  -3   0   4 2282.87   51.19
  -3   0   4 2259.47   46.80
   3  -1  -4  974.90   28.90
   3   1   4  987.70   24.50
  -3   1   4 1040.50   21.60
  -3   1   4  965.30   21.50
  -3  -1  -4 1011.50   21.70
  -3   1   4  988.30   25.00
  -3   1   4  993.10   24.90
  -3  -1  -4  947.21   21.50
  -3   1   4 1013.20   24.60
   3   2   4  327.57   16.00
   3   2   4  333.07   11.80
   3  -2  -4  328.97   15.40
  -3   2   4  335.07    8.20
  -3   2   4  321.37   12.30
  -3   2   4  332.47    8.10
  -3   2   4  346.37   10.90
  -3   2   4  332.37   11.00
  -3  -2  -4  333.17    8.80
  -3  -2  -4  323.87    8.90
   3   3   4   98.59    8.00
   3   3   4  117.49   12.50
   3  -3  -4   94.19   13.60
  -3   3   4   99.09    4.00
  -3  -3  -4  108.99    5.00
  -3  -3  -4  101.39    5.20
  -3   3   4  104.79    8.40
   3   4   4 1003.30   28.40
  -3   4   4  994.60   22.80
  -3   4   4  989.30   28.70
  -3  -4  -4  989.20   23.90
  -3   4   4 1020.00   23.00
  -3  -4  -4 1014.90   23.90
  -3   4   4  946.01   21.90
  -3  -4  -4  969.70   22.40
   3   5   4   56.09    5.90
   3  -5  -4   61.29    3.70
   3   5   4   71.79   10.00
  -3   5   4   70.89    9.30
  -3  -5  -4   61.69    5.00
  -3   5   4   63.19    4.20
  -3  -5  -4   63.79    4.10
  -3   5   4   64.89    3.30
  -3   5   4   60.49    4.10
  -3  -5  -4   62.79    5.30
   3   6   4   41.40    8.50
   3  -6  -4   38.90    3.30
   3  -6  -4   38.60    5.60
   3   6   4   36.40    5.00
   3   6   4   34.60    3.70
  -3  -6  -4   35.90    5.00
  -3  -6  -4   35.40    5.30
  -3   6   4   36.20    2.90
  -3   6   4   32.00    4.10
  -3   6   4   28.90    3.90
  -3  -6  -4   39.80    3.70
  -3   6   4   37.70   10.90
   3  -7  -4  133.69    8.60
   3   7   4   86.59   15.30
   3  -7  -4  138.89    5.00
  -3  -7  -4  160.58   11.80
  -3  -7  -4  139.59    8.40
  -3   7   4  134.39    6.80
  -3  -7  -4  133.19    5.60
  -3   7   4  133.59    6.60
  -3   7   4  148.79   18.00
  -3  -7  -4  142.29    7.60
   3  -8  -4   -3.70    1.90
   3   8   4   31.50   12.90
   3  -8  -4   -0.20    3.20
   3   8   4   -1.10    2.50
  -3   8   4    0.10    2.70
  -3   8   4    5.90    3.40
  -3  -8  -4    3.60    3.80
  -3   8   4    3.10    1.60
  -3  -8  -4    1.60    2.00
  -3  -8  -4   -3.30    4.50
  -3  -8  -4   -5.60    4.40
   3   9   4  191.58   33.10
   3  -9  -4  115.39    8.30
   3   9   4  124.49    6.70
  -3  -9  -4  121.29    8.60
  -3  -9  -4  120.99    5.40
  -3   9   4  127.19    6.90
  -3   9   4  105.49    7.90
  -3  -9  -4  115.59    8.40
  -3   9   4  122.19    4.70
   3 -10  -4   50.89    6.20
   3 -10  -4   45.90    3.60
  -3  10   4   38.50    2.90
  -3  10   4   44.80    5.30
  -3 -10  -4   49.60    6.10
  -3 -10  -4   42.70    3.80
  -3  10   4   42.80    6.30
   3 -11  -4   12.90    1.80
   3 -11  -4   11.40    1.80
   3 -11  -4   16.40    3.60
  -3  11   4   15.10    2.30
  -3 -11  -4   11.00    3.00
  -3  11   4   -0.30    4.70
   3 -12  -4    8.80    1.30
   3 -12  -4   10.40    3.20
   3 -12  -4    8.60    1.40
   4 -11   4   63.79    5.10
   4 -11   4   59.99    3.20
   4 -11   4   63.99    2.90
  -4  11  -4   51.19    6.20
  -4  11  -4   63.09    2.70
   4 -10   4   61.29    3.20
   4 -10   4   55.59    5.60
   4 -10   4   52.69    3.30
  -4  10  -4   58.49    2.50
  -4  10  -4   52.29    5.50
  -4  10  -4   56.69    3.00
  -4 -10   4   53.49    2.80
  -4  10  -4   51.29    4.40
   4  -9   4   38.40    3.00
   4  -9   4   39.30    3.20
   4  -9   4   44.90    5.70
  -4  -9   4   30.80    2.70
  -4   9  -4   35.90    3.80
  -4  -9   4   33.70    5.40
  -4   9  -4   36.70    2.30
  -4  -9   4   43.30    4.80
  -4   9  -4   32.50    4.90
   4  -8   4   76.59    6.80
   4   8  -4  102.49   16.50
   4  -8   4   77.89    4.10
   4  -8   4   84.69    4.10
  -4   8  -4   81.69    5.10
  -4  -8   4   81.29    5.30
  -4   8  -4   76.99    3.30
  -4  -8   4   79.79    3.60
  -4  -8   4   73.99    6.50
  -4   8  -4   81.59    4.50
   4   7  -4    1.00    2.10
   4  -7   4   -0.80    1.90
   4  -7   4   -3.20    3.30
   4   7  -4    1.20    1.80
   4  -7   4   -4.40   15.30
   4  -7   4   -0.10    1.70
   4   7  -4  -12.40    9.80
  -4   7  -4    2.50    2.10
  -4   7  -4   -1.20    1.60
  -4  -7   4    0.60    1.50
  -4   7  -4    2.70    1.30
  -4  -7   4   -1.50    2.60
  -4  -7   4    0.50    2.30
   4  -6   4  162.18    8.20
   4   6  -4  163.68    5.50
   4   6  -4  112.39   13.20
   4  -6   4  164.18    5.60
   4  -6   4  138.49   18.60
   4  -6   4  156.38    5.60
  -4  -6   4  155.38    6.50
  -4   6  -4  145.79    4.70
  -4   6  -4  150.68    5.60
  -4   6  -4  156.18    5.80
  -4  -6   4  152.68    5.20
  -4  -6   4  157.68    6.40
  -4  -6   4  133.89   20.80
   4  -5   4   15.90    2.10
   4  -5   4   18.50    3.80
   4   5  -4   18.30    6.20
   4  -5   4   15.20    3.80
   4   5  -4   22.30    2.70
   4  -5   4   25.00    2.70
   4  -5   4   22.90    2.90
   4  -5   4   37.40    9.20
  -4  -5   4   23.20    3.30
  -4   5  -4   19.80    2.70
  -4  -5   4   24.50    3.20
  -4   5  -4   19.00    2.60
  -4  -5   4   19.10    2.60
  -4   5  -4   21.00    2.60
  -4  -5   4   44.30   10.40
   4  -4   4  103.69    4.50
   4  -4   4  107.29   12.20
   4   4  -4   95.79    9.00
   4  -4   4  101.69    4.00
   4  -4   4  108.69    6.80
   4  -4   4   93.49    7.90
  -4  -4   4  102.09    4.60
  -4   4  -4  104.49    4.10
  -4   4  -4  104.19    3.90
  -4  -4   4   81.39   12.60
  -4  -4   4  112.19    4.60
  -4  -4   4  109.09    4.20
  -4  -4   4   72.19    9.80
   4   3  -4  737.23   21.70
   4  -3   4  741.43   24.80
  -4  -3   4  748.73   24.70
  -4  -3   4  711.83   16.60
  -4  -3   4  716.33   17.20
  -4   3  -4  713.93   16.50
  -4   3  -4  737.53   16.40
  -4  -3   4  693.23   26.80
  -4  -3   4  726.73   17.00
   4   2  -4 1296.97   33.30
   4  -2   4 1266.57   36.30
  -4  -2   4 1330.07   28.50
  -4  -2   4 1336.47   28.70
  -4   2  -4 1303.97   27.90
  -4  -2   4 1265.27   36.60
  -4  -2   4 1306.97   35.40
  -4   2  -4 1274.67   28.00
   4   1  -4   27.40    4.50
   4  -1   4   20.80    6.00
  -4  -1   4   30.20    5.60
  -4  -1   4   29.20    2.10
  -4   1  -4   34.10    8.30
  -4  -1   4   27.80    6.30
  -4  -1   4   29.10    2.60
  -4   1  -4   29.00    2.50
  -4   1  -4   30.10    1.80
   4   0   4  735.43   19.40
   4   0   4  750.02   25.40
   4   0  -4  736.93   21.20
  -4   0   4  728.53   20.60
  -4   0   4  738.23   16.20
  -4   0  -4  729.93   16.00
  -4   0  -4  713.03   15.90
  -4   0   4  745.93   21.40
  -4   0   4  729.33   16.40
  -4   0   4  704.93   22.00
   4  -1  -4   18.50    3.90
   4   1   4   25.40    7.10
   4   1   4   32.10    4.70
  -4  -1  -4   29.50    2.50
  -4   1   4   31.60    4.80
  -4   1   4   30.10    2.20
  -4   1   4   31.20    4.70
  -4   1   4   36.00    2.10
  -4  -1  -4   30.60    2.60
  -4   1   4   33.60    5.00
   4   2   4 1308.17   33.50
   4   2   4 1305.47   40.40
  -4   2   4 1346.37   34.30
  -4   2   4 1334.77   32.90
  -4   2   4 1300.37   28.80
  -4   2   4 1359.46   32.40
  -4   2   4 1364.86   29.10
  -4  -2  -4 1318.97   29.80
   4   3   4  725.03   29.60
   4   3   4  747.23   22.50
  -4   3   4  708.23   16.90
  -4   3   4  701.53   22.70
  -4  -3  -4  696.93   17.00
  -4  -3  -4  760.72   18.20
  -4   3   4  703.43   16.30
  -4   3   4  731.53   17.10
  -4  -3  -4  759.92   18.10
   4   4   4  108.29    7.10
   4  -4  -4  108.29    4.10
   4   4   4  110.69   10.60
   4   4   4   98.99    5.90
  -4  -4  -4  103.99    5.90
  -4  -4  -4  111.29    6.10
  -4  -4  -4  106.89    5.00
  -4   4   4  105.79    4.80
  -4  -4  -4  100.79   16.40
  -4   4   4  101.59    4.20
  -4   4   4   98.19   11.90
  -4   4   4  105.99    4.90
   4   5   4   14.70    7.50
   4  -5  -4   23.00    4.90
   4  -5  -4   18.30    2.00
   4   5   4   23.80    3.50
   4   5   4   17.40    3.30
  -4   5   4    9.80    9.20
  -4  -5  -4   17.70    3.50
  -4  -5  -4   27.60    3.80
  -4  -5  -4   22.30    2.70
  -4   5   4   23.00    2.90
  -4   5   4   25.00    3.00
  -4   5   4   21.60    3.00
   4   6   4  156.78    7.00
   4  -6  -4  162.98    5.30
   4   6   4  162.08   16.00
   4  -6  -4  150.08    9.10
   4   6   4  161.78    7.10
  -4  -6  -4  160.48    8.30
  -4  -6  -4  161.68    8.00
  -4   6   4  158.88    7.00
  -4  -6  -4  154.48    6.20
  -4   6   4  156.08    5.40
  -4   6   4  174.28   23.90
  -4   6   4  158.28    6.90
   4  -7  -4    7.40    4.10
   4   7   4   -6.40   11.10
   4  -7  -4    4.50    1.60
   4   7   4   -1.70    2.50
  -4   7   4    1.30    1.80
  -4  -7  -4    4.80    4.10
  -4   7   4    3.80    2.70
  -4  -7  -4    1.80    5.40
  -4  -7  -4   -0.30    2.00
  -4   7   4    0.70    3.00
  -4  -7  -4    3.10    3.10
   4  -8  -4   75.99    3.70
   4  -8  -4   79.49    7.20
   4   8   4  119.49   18.50
   4   8   4   76.19    5.70
  -4  -8  -4   73.99    9.20
  -4  -8  -4   85.39    4.70
  -4  -8  -4   88.19    8.50
  -4   8   4   88.19    6.00
  -4   8   4   78.19    3.90
  -4  -8  -4   88.99    7.20
  -4   8   4   78.19    6.70
   4  -9  -4   31.50    4.50
  -4   9   4   39.20    3.00
  -4  -9  -4   35.00    4.90
  -4  -9  -4   39.00    5.20
  -4  -9  -4   38.60    3.80
  -4   9   4   50.29    6.90
  -4   9   4   35.40    5.10
  -4  -9  -4   37.50    6.90
   4 -10  -4   55.79    3.20
   4 -10  -4   66.99    6.20
   4 -10  -4   55.79    3.30
  -4 -10  -4   53.19    3.70
  -4 -10  -4   50.99    6.00
  -4 -10  -4   61.29    6.50
  -4  10   4   36.40    6.30
  -4  10   4   51.29    5.40
  -4  10   4   58.49    3.00
   4 -11  -4   78.49    5.70
   4 -11  -4   60.39    3.00
   4 -11  -4   63.29    3.00
  -4 -11  -4   59.29    5.70
  -4  11   4   62.99    2.80
   5 -10   4   10.40    1.70
   5 -10   4    8.40    2.80
  -5 -10   4    8.80    4.10
  -5  10  -4    7.90    2.60
  -5 -10   4    8.60    1.40
  -5  10  -4   10.40    1.60
  -5  10  -4    9.00    1.20
   5  -9   4    8.40    1.70
   5  -9   4   10.20    3.20
  -5  -9   4    9.90    1.60
  -5  -9   4    1.10    5.20
  -5   9  -4   10.60    1.40
  -5   9  -4    9.40    2.50
  -5   9  -4   11.70    3.70
   5   8  -4    5.20    1.70
   5  -8   4    5.90    1.70
   5  -8   4    4.00    3.10
  -5   8  -4    6.30    2.20
  -5  -8   4   -2.30    3.60
  -5  -8   4    4.60    2.50
  -5   8  -4   11.10    3.00
  -5   8  -4    6.60    1.40
  -5  -8   4    7.40    1.70
   5  -7   4   63.89    6.30
   5   7  -4   61.99   14.80
   5  -7   4   75.59    4.30
  -5   7  -4   73.79    4.80
  -5  -7   4   74.99    3.60
  -5   7  -4   77.09    3.20
  -5   7  -4   74.79    4.30
  -5  -7   4   74.69    5.00
  -5  -7   4   72.39    5.70
   5  -6   4  188.28    8.80
   5   6  -4  196.78   17.80
   5  -6   4  178.98    5.40
   5  -6   4  157.48    6.20
   5   6  -4  180.18    5.60
  -5   6  -4  176.88    6.40
  -5  -6   4  179.68    7.00
  -5   6  -4  179.58    5.30
  -5  -6   4  168.88    5.70
  -5  -6   4  173.18    7.10
  -5   6  -4  174.58    6.20
   5  -5   4   98.69    7.10
   5   5  -4   96.39   13.20
   5   5  -4   92.59    5.20
   5  -5   4   89.79    4.00
   5  -5   4   99.79    4.70
   5  -5   4   84.59   15.50
  -5  -5   4   88.49    4.90
  -5   5  -4   93.69    4.30
  -5  -5   4   75.09   13.90
  -5   5  -4   98.09    4.00
  -5  -5   4   95.89    5.10
  -5  -5   4   95.99    4.10
  -5   5  -4   92.99    4.40
   5  -4   4  100.49   13.90
   5  -4   4  110.09    4.70
   5   4  -4   93.99   11.20
   5  -4   4  107.69    3.80
   5   4  -4  103.19    4.00
   5  -4   4  110.79    7.00
   5  -4   4   97.09    6.30
  -5  -4   4  102.99    4.90
  -5   4  -4  108.29    4.30
  -5  -4   4  106.29   17.40
  -5  -4   4  101.19    4.40
  -5  -4   4  104.69    4.90
  -5   4  -4  101.49    4.30
   5  -3   4   22.90   10.00
   5  -3   4   14.90    3.70
   5   3  -4   20.20    2.60
   5   3  -4   11.10    5.90
   5  -3   4   18.80    2.10
   5  -3   4   22.20    3.00
   5  -3   4   18.40    3.40
   5  -3   4   15.10    2.10
  -5   3  -4   23.40    2.90
  -5  -3   4    9.80    8.50
  -5  -3   4   18.90    2.40
  -5  -3   4   19.70    2.90
   5   2  -4  748.23   16.90
   5  -2   4  730.73   17.10
   5  -2   4  755.72   29.00
   5  -2   4  734.63   16.50
   5   2  -4  739.83   23.30
   5  -2   4  733.63   17.40
   5  -2   4  722.93   19.50
   5  -2   4  748.13   18.50
  -5   2  -4  727.73   16.30
  -5  -2   4  709.43   31.40
  -5  -2   4  712.53   17.20
  -5  -2   4  761.32   17.30
  -5  -2   4  737.93   25.90
  -5   2  -4  710.33   16.50
   5   1  -4   64.79    5.60
   5  -1   4   73.29   11.60
   5   1  -4   66.29    3.30
   5  -1   4   67.99    2.90
   5  -1   4   61.99    4.00
   5  -1   4   68.39    5.50
   5  -1   4   69.29    7.10
   5  -1   4   67.29    4.10
   5   1  -4   65.79    8.40
  -5  -1   4   68.29    3.10
  -5   1  -4   67.99   13.50
  -5  -1   4   68.29    3.50
  -5   1  -4   69.09    2.70
  -5  -1   4   53.99   10.70
  -5  -1   4   80.39   11.30
   5   0  -4  610.94   14.30
   5   0   4  597.44   14.00
   5   0  -4  621.84   20.70
   5   0   4  624.34   26.80
   5   0  -4  592.84   16.40
   5   0  -4  625.84   14.40
   5   0   4  615.74   16.00
   5   0   4  606.34   17.30
   5   0   4  618.64   15.00
  -5   0   4  622.24   19.90
  -5   0  -4  599.04   29.00
  -5   0   4  618.24   14.00
  -5   0  -4  622.94   13.90
  -5   0   4  599.74   14.10
  -5   0   4  605.04   24.30
  -5   0   4  607.14   21.00
   5   1   4   64.69    5.60
   5  -1  -4   68.49    3.70
   5  -1  -4   65.09    3.40
   5   1   4   61.19    3.00
   5  -1  -4   52.89    6.50
   5   1   4   77.59   12.80
   5   1   4   63.99    7.20
   5   1   4   62.39    4.60
  -5  -1  -4   67.89   14.20
  -5   1   4   66.99    3.10
  -5   1   4   75.89    8.40
  -5   1   4   62.09   10.00
  -5   1   4   66.49    3.00
  -5  -1  -4   61.69    3.70
  -5  -1  -4   66.29    3.80
  -5   1   4   71.29    8.60
   5   2   4  724.03   31.90
   5   2   4  757.02   22.90
   5   2   4  745.73   16.60
   5  -2  -4  726.23   19.30
   5   2   4  725.03   17.90
   5   2   4  732.33   18.80
   5  -2  -4  734.13   16.80
   5   2   4  727.83   20.10
   5  -2  -4  754.02   17.20
  -5   2   4  737.93   16.80
  -5  -2  -4  762.52   18.00
  -5   2   4  718.13   23.60
  -5  -2  -4  638.04   36.20
  -5  -2  -4  751.52   18.10
  -5   2   4  744.63   17.00
   5   3   4   12.90   12.10
   5  -3  -4   20.70    3.10
   5   3   4   15.00    7.10
   5   3   4   18.90    3.90
   5  -3  -4   17.70    2.60
   5  -3  -4   21.00    2.40
   5   3   4   21.00    3.10
  -5   3   4   21.20    3.20
  -5   3   4   19.80    2.40
  -5  -3  -4   15.00    3.30
  -5   3   4   27.20    8.70
  -5  -3  -4   21.90    3.60
   5   4   4   90.39    7.80
   5  -4  -4  107.89    4.00
   5   4   4  107.89    6.00
   5   4   4  105.39   12.80
   5  -4  -4  102.59    5.10
   5  -4  -4  111.19    4.80
  -5   4   4  105.39    5.40
  -5  -4  -4  112.49    6.60
  -5   4   4  113.09   17.20
  -5  -4  -4   99.59    5.70
  -5  -4  -4  103.69    6.50
  -5   4   4  110.09    5.20
  -5   4   4  102.79    4.60
   5  -5  -4   99.09    4.90
   5  -5  -4   92.29    3.80
   5  -5  -4   74.29    8.40
   5   5   4   72.89   11.30
   5   5   4   80.39    9.00
   5   5   4   93.69    6.10
  -5   5   4   95.09    4.30
  -5   5   4   94.69    5.60
  -5   5   4   88.59   21.20
  -5  -5  -4   92.39    6.80
  -5  -5  -4   86.89    5.20
  -5   5   4   91.99    5.70
  -5  -5  -4  105.29    6.90
   5   6   4  169.78    7.30
   5   6   4  169.18   19.50
   5  -6  -4  180.78    9.40
   5  -6  -4  170.78    5.40
   5  -6  -4  162.98    6.50
   5  -6  -4  168.08    6.10
  -5   6   4  171.08    7.40
  -5  -6  -4  178.38    8.80
  -5   6   4  170.28    5.90
  -5   6   4  164.08    7.60
  -5  -6  -4  175.08    6.70
  -5  -6  -4  192.38    9.30
   5  -7  -4   78.09    3.40
   5   7   4   67.79    5.90
   5  -7  -4   69.39    7.40
   5  -7  -4   76.59    4.10
   5   7   4   85.09   16.10
  -5   7   4   77.49    5.90
  -5   7   4   77.09    6.40
  -5  -7  -4   73.19    7.80
  -5  -7  -4   77.59    4.70
  -5  -7  -4   69.29    6.80
  -5  -7  -4   74.39   10.00
   5  -8  -4    6.60    1.80
   5  -8  -4   14.10    3.90
   5  -8  -4    2.00    2.00
   5  -8  -4    5.50    1.50
  -5   8   4    6.70    4.00
  -5  -8  -4    8.10    3.60
  -5  -8  -4    5.20    5.30
  -5  -8  -4    5.80    4.80
  -5  -8  -4    7.70    2.40
  -5   8   4    5.20    3.00
  -5   8   4    5.90    1.80
   5  -9  -4   12.90    1.90
   5  -9  -4   10.60    1.80
   5  -9  -4   12.50    3.80
  -5   9   4   11.80    1.80
  -5  -9  -4    7.00    4.30
  -5  -9  -4   12.20    2.30
  -5   9   4    8.70    3.00
  -5  -9  -4   13.40    4.90
  -5  -9  -4   12.70    6.60
  -5   9   4   10.80    4.60
   5 -10  -4   11.30    3.50
   5 -10  -4    9.60    1.60
  -5  10   4   10.20    1.50
  -5 -10  -4    9.70    1.90
  -5 -10  -4   13.60    5.00
  -5 -10  -4    9.70    3.90
  -5  10   4   10.40    3.20
   6 -10   4   64.29    2.70
   6 -10   4   64.89    4.70
  -6 -10   4   62.69    2.60
  -6  10  -4   59.39    2.60
   6  -9   4   72.99    5.30
   6  -9   4   76.09    3.40
  -6   9  -4   73.89    4.60
  -6   9  -4   74.89    2.70
  -6  -9   4   71.29    5.20
  -6   9  -4   78.59    3.20
  -6  -9   4   74.89    2.90
   6  -8   4   34.60    5.10
   6  -8   4   36.70    2.90
  -6   8  -4   37.10    2.30
  -6  -8   4   39.70    2.60
  -6  -8   4   37.90    5.70
  -6  -8   4   46.40    5.10
  -6   8  -4   33.50    4.10
   6  -7   4  289.07    8.30
   6  -7   4  291.97   10.50
   6  -7   4  256.27    8.20
  -6   7  -4  298.47    8.60
  -6  -7   4  294.77    7.80
  -6  -7   4  286.47    9.20
  -6   7  -4  295.27    7.40
  -6  -7   4  284.87    9.90
  -6   7  -4  291.97    9.10
   6  -6   4   51.39    2.80
   6  -6   4   45.70    6.00
   6   6  -4   49.40    3.00
   6  -6   4   48.00    3.50
  -6   6  -4   47.90    4.30
  -6   6  -4   50.09    2.90
  -6   6  -4   48.30    3.90
  -6  -6   4   48.10    4.40
  -6  -6   4   54.79    5.30
  -6  -6   4   50.69    3.30
   6  -5   4   11.90    3.50
   6   5  -4   14.20    2.00
   6   5  -4    4.10   11.00
   6  -5   4   12.90    1.60
   6  -5   4    8.50   27.60
   6  -5   4   13.00    2.20
  -6   5  -4   15.70    2.10
  -6  -5   4   15.80    2.70
  -6   5  -4   17.30    2.30
  -6   5  -4   18.40    2.50
  -6  -5   4   17.60    3.00
  -6  -5   4   15.60    2.10
   6  -4   4  333.27   33.90
   6  -4   4  355.26    9.80
   6  -4   4  356.86    8.80
   6  -4   4  359.36   12.20
   6   4  -4  353.76   19.80
   6   4  -4  357.06    9.20
   6  -4   4  350.16   11.30
  -6   4  -4  357.46    9.50
  -6  -4   4  346.07   10.20
  -6   4  -4  337.57    9.30
  -6  -4   4  352.26   10.20
  -6  -4   4  347.97    9.20
   6  -3   4  562.54   14.00
   6  -3   4  523.75   34.40
   6  -3   4  568.84   13.80
   6  -3   4  576.04   16.60
   6   3  -4  610.44   23.50
   6   3  -4  569.34   13.50
   6  -3   4  534.05   13.00
   6  -3   4  565.14   15.30
  -6  -3   4  548.15   14.10
  -6   3  -4  545.25   13.30
  -6   3  -4  542.25   13.20
  -6  -3   4  563.94   14.00
  -6  -3   4  534.05   13.30
  -6  -3   4  565.14   31.70
   6   2  -4   42.20    8.20
   6  -2   4   48.70    3.50
   6  -2   4   48.30    5.90
   6  -2   4   44.70    4.80
   6  -2   4   65.89   15.00
  -6  -2   4   49.80    3.50
  -6  -2   4   49.00   13.50
  -6  -2   4   48.60    3.50
  -6   2  -4   41.90    3.10
   6  -1   4  209.58    9.20
   6  -1   4  213.18    5.90
   6   1  -4  216.58    6.40
   6  -1   4  218.68    7.00
   6   1  -4  205.78    6.30
   6  -1   4  201.38   24.10
   6   1  -4  202.08   14.00
   6  -1   4  211.98    6.60
   6  -1   4  212.48    8.30
  -6  -1   4  206.78    6.30
  -6   1  -4  209.88    6.00
  -6  -1   4  235.28   22.40
  -6  -1   4  222.28   14.20
  -6  -1   4  202.88    6.50
   6   0   4   -6.40   12.50
   6   0  -4   -1.90    6.40
   6   0   4    8.40    2.20
   6   0   4   12.10    3.60
   6   0   4   10.00    1.40
   6   0  -4    7.90    1.80
   6   0  -4    9.50    1.70
   6   0   4    9.70    2.80
   6   0   4   12.30    2.40
  -6   0   4    9.70    1.80
  -6   0   4   10.10    2.00
  -6   0   4    3.60    6.80
  -6   0  -4    6.60    2.40
   6   1   4  207.88   25.10
   6   1   4  221.88    8.50
   6  -1  -4  215.68    6.50
   6   1   4  210.78    7.30
   6  -1  -4  206.08    6.20
   6   1   4  213.88    5.90
   6   1   4  201.48    6.80
   6   1   4  208.68    9.50
  -6   1   4  206.98    6.30
  -6  -1  -4  210.98    7.80
  -6  -1  -4  224.18    9.20
  -6   1   4  207.88    6.40
  -6   1   4  217.48   15.50
   6   2   4   33.50   18.60
   6   2   4   46.10    6.40
   6  -2  -4   48.00    4.00
   6   2   4   45.90    4.40
  -6   2   4   60.59   11.20
  -6   2   4   50.39    3.90
  -6  -2  -4   51.09    5.60
  -6   2   4   47.60    3.70
  -6  -2  -4   43.00    6.20
   6  -3  -4  579.14   13.90
   6   3   4  555.34   15.60
   6   3   4  612.84   17.10
   6  -3  -4  553.54   13.40
  -6   3   4  585.44   29.60
  -6   3   4  560.04   14.60
  -6  -3  -4  554.54   15.90
  -6   3   4  552.74   14.30
  -6  -3  -4  547.75   15.80
   6   4   4  360.86   22.20
   6  -4  -4  355.26    9.10
   6  -4  -4  356.86    9.50
   6   4   4  363.86   11.70
  -6   4   4  338.57    9.60
  -6   4   4  352.16   10.70
  -6  -4  -4  335.07   10.40
  -6   4   4  360.46   10.90
  -6  -4  -4  351.16   12.20
  -6  -4  -4  348.37   12.10
   6  -5  -4    4.20    4.30
   6   5   4   17.30    4.20
   6  -5  -4   13.00    2.20
   6  -5  -4    9.30    1.50
   6  -5  -4   12.80    2.40
   6   5   4   10.70   13.10
  -6  -5  -4   15.40    3.00
  -6  -5  -4   12.90    3.90
  -6   5   4   16.10    2.40
  -6  -5  -4   13.40    4.20
  -6   5   4   24.30    3.80
   6  -6  -4   49.00    2.70
   6  -6  -4   52.89    3.60
  -6  -6  -4   60.79    7.50
  -6  -6  -4   45.50    7.70
  -6   6   4   52.49    3.90
  -6  -6  -4   42.50    4.40
  -6   6   4   40.30    5.40
  -6   6   4   39.60    5.80
  -6  -6  -4   51.79    6.50
   6  -7  -4  292.27    7.60
   6  -7  -4  291.27    8.20
  -6  -7  -4  308.07   11.20
  -6   7   4  286.37   10.10
  -6  -7  -4  296.97    8.90
  -6  -7  -4  286.87   12.10
  -6   7   4  294.67   10.50
  -6   7   4  290.47    8.30
   6  -8  -4   41.00    2.40
   6  -8  -4   37.80    2.90
  -6   8   4   34.00    3.00
  -6  -8  -4   43.00    7.70
  -6  -8  -4   33.20    5.60
  -6  -8  -4   28.10    6.00
  -6   8   4   56.09    7.10
  -6   8   4   34.70    6.20
  -6  -8  -4   40.20    3.70
   6  -9  -4   73.99    3.20
   6  -9  -4   77.79    6.30
   6  -9  -4   73.39    2.90
  -6  -9  -4   55.79    6.70
  -6   9   4   72.59    3.20
  -6  -9  -4   74.99    3.80
  -6   9   4   70.89    5.60
   6 -10  -4   55.99    6.10
   6 -10  -4   68.49    2.70
  -6  10   4   63.49    2.70
  -6 -10  -4   57.19    3.20
   7  -8   4   21.40    3.20
   7  -8   4   20.90    2.20
  -7  -8   4   16.30    2.90
  -7   8  -4   22.00    2.10
  -7   8  -4   25.10    2.90
  -7  -8   4   18.80    2.30
   7  -7   4   56.79    5.20
   7  -7   4   55.29    3.10
  -7   7  -4   56.89    4.40
  -7  -7   4   54.59    2.80
  -7   7  -4   52.59    2.70
  -7  -7   4   51.19    4.40
   7  -6   4    4.10    1.20
   7  -6   4    1.10    1.50
   7   6  -4    3.30    1.80
   7  -6   4    4.60    3.50
  -7  -6   4    4.30    1.60
  -7   6  -4    6.40    2.60
  -7  -6   4    5.70    2.30
  -7   6  -4    0.30    3.10
  -7  -6   4    5.00    3.40
  -7   6  -4    7.90    1.80
   7  -5   4  254.07    7.50
   7  -5   4  251.17    9.90
   7   5  -4  252.67    7.10
   7  -5   4  248.78    6.50
  -7  -5   4  251.67    8.70
  -7   5  -4  235.78    7.50
  -7   5  -4  236.08    7.90
  -7  -5   4  251.27    8.10
  -7  -5   4  242.88    6.90
   7  -4   4   22.10    3.60
   7  -4   4   25.60    2.10
   7  -4   4   23.30    2.90
   7  -4   4   23.40    4.00
   7   4  -4   21.90    2.60
  -7  -4   4   23.70    3.00
  -7  -4   4   27.80    3.70
  -7   4  -4   26.80    3.00
  -7  -4   4   27.40    3.90
   7  -3   4   60.09    6.60
   7  -3   4   19.70   32.00
   7  -3   4   65.39    4.00
   7   3  -4   71.49    3.60
   7  -3   4   63.09    2.90
   7  -3   4   69.59    5.70
   7   3  -4   77.89   14.00
  -7  -3   4   63.29   13.50
  -7  -3   4   73.89    4.60
  -7  -3   4   66.49    4.60
  -7   3  -4   70.59    4.70
  -7  -3   4   61.49    4.10
   7  -2   4   50.59    2.70
   7  -2   4   81.19   28.00
   7  -2   4   57.99    6.20
   7   2  -4   42.30   12.70
   7   2  -4   48.30    3.10
   7  -2   4   47.50    5.20
   7  -2   4   49.50    3.40
   7  -2   4   50.49    3.80
  -7  -2   4   54.39    4.00
  -7  -2   4   55.59    4.10
  -7  -2   4   52.39   12.70
   7  -1   4  210.68    8.40
   7  -1   4  206.68    5.90
   7  -1   4  208.68   30.30
   7  -1   4  220.08    9.80
   7  -1   4  214.68    6.60
   7   1  -4  190.68   19.70
   7   1  -4  209.88    6.50
   7  -1   4  210.68    7.10
  -7  -1   4  247.48   21.60
  -7  -1   4  208.18    6.70
  -7  -1   4  201.48    6.70
   7   0   4   -0.70    3.10
   7   0   4   23.70   22.60
   7   0   4    1.00    2.00
   7   0   4    1.30    1.10
   7   0  -4    0.40    1.60
   7   0   4    2.00    2.60
   7   0  -4   -1.20    1.30
   7   0   4    1.00    1.80
   7   0  -4    8.50    5.10
  -7   0   4    5.10   13.60
  -7   0   4    2.10    2.40
  -7   0   4    0.10    2.20
   7   1   4  210.18    8.50
   7   1   4  209.28    7.40
   7   1   4  240.28   31.30
   7   1   4  221.98    9.90
   7   1   4  219.78    6.10
   7  -1  -4  219.38    6.30
   7  -1  -4  220.28    6.80
  -7  -1  -4  216.18    9.90
  -7   1   4  225.28    7.30
  -7   1   4  207.68   27.40
  -7   1   4  205.58    7.20
   7   2   4   50.09    5.40
   7  -2  -4   53.79    3.00
   7   2   4   48.50    6.50
   7  -2  -4   47.40    3.20
  -7   2   4   58.99    5.30
  -7  -2  -4   64.49    7.30
  -7   2   4   45.50    5.20
  -7  -2  -4   54.09    5.90
   7  -3  -4   69.89    3.60
   7   3   4   72.59    5.80
   7  -3  -4   67.69    3.20
  -7   3   4   61.89    6.00
  -7   3   4   68.79    5.90
  -7  -3  -4   53.29    7.30
  -7  -3  -4   62.29    7.50
   7  -4  -4   27.70    2.30
   7   4   4   24.90    3.80
   7  -4  -4   21.10    2.90
  -7  -4  -4   24.80    4.60
  -7   4   4   24.90    4.00
  -7  -4  -4   27.60    4.00
   7   5   4  239.28    9.30
   7  -5  -4  241.78    6.60
   7  -5  -4  237.88    7.00
  -7   5   4  253.57    7.70
  -7  -5  -4  240.48   10.30
  -7  -5  -4  234.58   10.60
  -7  -5  -4  230.58    8.00
  -7   5   4  236.58    9.20
  -7   5   4  243.18    9.10
   7  -6  -4    3.60    1.80
   7  -6  -4    6.80    4.10
  -7  -6  -4    5.20    2.50
  -7  -6  -4    6.70    3.70
  -7   6   4    4.70    3.50
  -7  -6  -4   -1.80    4.90
  -7   6   4    5.00    3.90
   7  -7  -4   53.29    2.40
   7  -7  -4   59.19    3.30
  -7  -7  -4   51.89    6.20
  -7   7   4   35.80    5.50
  -7  -7  -4   58.89    4.00
  -7   7   4   52.09    3.40
   7  -8  -4   22.70    1.70
   7  -8  -4   22.30    2.60
  -7   8   4   22.20    2.60
  -7  -8  -4   22.30    4.10
  -7   8   4   14.70    3.40
   8  -7   4   -0.80    2.50
   8  -7   4    3.80    1.30
  -8  -7   4    3.30    1.10
   8  -6   4   51.49    4.90
   8   6  -4   45.30    2.90
   8  -6   4   45.30    2.80
  -8  -6   4   46.60    2.50
  -8  -6   4   44.20    4.40
   8  -5   4    5.30    1.70
   8  -5   4    4.40    2.80
   8  -5   4   -4.00    3.40
   8   5  -4    2.10    1.60
   8  -5   4    2.90    1.00
  -8  -5   4    4.50    1.50
  -8  -5   4    7.80    2.50
   8  -4   4    6.90    3.10
   8  -4   4   10.70    1.90
   8   4  -4    8.40    1.80
   8  -4   4    9.10    1.30
   8  -4   4    9.80    3.20
  -8  -4   4    7.50    3.40
  -8  -4   4    8.90    2.50
  -8  -4   4    7.00    1.80
   8  -3   4   98.89    5.10
   8  -3   4  103.39    6.90
   8  -3   4  107.69    3.60
   8  -3   4  103.19    8.00
   8   3  -4  103.89    4.10
  -8  -3   4  105.79    5.20
  -8  -3   4  108.29    6.10
  -8  -3   4  107.29    4.40
   8  -2   4   57.69    6.00
   8  -2   4   57.49    3.80
   8  -2   4   63.79    2.70
   8   2  -4   58.69    3.20
   8  -2   4   64.29    5.20
  -8  -2   4   59.89    4.80
  -8  -2   4   55.69    5.60
   8  -1   4   39.10    2.90
   8  -1   4   33.80    2.20
   8   1  -4   36.60    2.80
   8  -1   4   34.50    3.40
   8  -1   4   38.30    6.00
   8  -1   4   40.00    4.60
  -8  -1   4   31.10    3.90
  -8  -1   4   39.80    5.00
   8   0   4   67.29    6.40
   8   0   4   70.39    4.20
   8   0  -4   71.39    2.90
   8   0   4   65.79    5.30
   8   0   4   68.29    3.60
   8   0  -4   68.49    3.50
  -8   0   4   55.29    6.80
   8   1   4   42.10    4.50
   8   1   4   37.30    5.90
   8  -1  -4   35.30    2.80
   8  -1  -4   34.30    2.30
  -8   1   4   40.80    5.20
   8  -2  -4   61.59    2.80
   8   2   4   66.09    5.20
   8  -2  -4   64.19    3.40
  -8   2   4   62.19    8.80
   8  -3  -4  109.29    3.70
   8   3   4  100.49    7.90
   8  -3  -4  107.39    4.40
  -8   3   4   97.79    9.30
  -8  -3  -4  118.09   10.50
  -8  -3  -4  100.09   10.20
  -8   3   4  113.99    9.20
   8  -4  -4    8.80    1.30
   8   4   4   12.80    3.00
   8  -4  -4   11.50    1.90
  -8   4   4   10.60    4.90
  -8  -4  -4   10.20    5.90
  -8  -4  -4    6.30    4.70
   8  -5  -4    5.70    4.70
  -8   5   4    9.90    4.60
  -8  -5  -4    9.00    3.10
  -8  -5  -4    7.40    4.30
  -8   6   4   25.60    4.40
   8  -7  -4    6.60    0.90
   8  -7  -4    7.50    1.90
  -8   7   4    4.40    1.90
  -8  -7  -4    7.90    2.00
   9  -5   4    0.90    1.20
   9   5  -4   -0.50    1.50
   9  -5   4   -2.40    2.40
   9  -4   4   45.60    2.80
   9  -4   4   45.30    4.90
   9   4  -4   44.30    2.50
   9  -4   4   42.80    5.60
   9  -3   4   20.50    3.00
   9   3  -4   23.10    2.10
   9  -3   4   19.20    2.60
   9  -3   4   23.90    3.20
   9  -2   4   68.49    5.70
   9   2  -4   76.39    3.20
   9  -2   4   70.89    4.70
   9  -2   4   73.69    3.60
   9  -1   4    7.10    1.90
   9  -1   4    9.00    2.50
   9   1  -4    8.70    1.60
   9  -1   4    9.70    3.10
   9   0  -4    4.00    1.20
   9   0   4    5.50    2.30
   9   0  -4    6.40    1.50
   9   0   4    3.80    2.10
   9   1   4    3.00    2.80
   9  -1  -4    7.40    1.60
   9  -1  -4    6.60    1.10
   9   1   4    6.20    2.40
   9  -2  -4   69.89    2.60
   9  -2  -4   70.49    3.10
   9   2   4   78.89    4.80
   9  -3  -4   22.40    1.60
   9   3   4   29.50    4.00
   9  -3  -4   22.90    2.10
   9  -4  -4   47.20    2.00
   9  -5  -4    0.60    0.70
   0 -12   5   64.09    6.10
   0  12  -5   68.79    2.90
   0 -12   5   71.49    3.50
   0  11  -5   31.60    2.50
   0 -11   5   27.40    3.10
   0 -11   5   32.50    4.60
   0 -10   5   25.70    3.60
   0  10  -5   23.60    2.50
   0  -9   5   13.70    2.40
   0  -9   5    9.00   22.90
   0   9  -5   16.90    2.20
   0   7  -5  136.49    4.90
   0   7  -5  131.69    3.90
   0  -7   5  132.99    5.90
   0   6  -5  133.49    4.90
   0   6  -5  139.49    3.90
   0  -6   5  125.39    4.10
   0   6  -5  131.69   10.50
   0   6  -5  141.39    5.60
   0   6  -5  138.79    4.90
   0   5  -5   22.00    4.40
   0  -5   5   21.70    4.80
   0  -5   5   24.40    2.40
   0  -5   5   23.10    2.20
   0   5  -5   20.30    1.60
   0  -5   5   20.50    5.50
   0   5  -5   20.60    2.80
   0   5  -5   22.30    2.40
   0  -4   5 4438.66   95.59
   0  -4   5 4567.14   95.19
   0  -4   5 4264.07   91.09
   0   4  -5 4583.14   92.29
   0   4  -5 4357.46   91.29
   0  -4   5 4251.97   90.99
   0   4  -5 4284.77   90.99
   0   4  -5 4059.59   90.29
   0   4  -5 4195.98  100.39
   0   3  -5  620.94   14.70
   0  -3   5  624.74   14.30
   0   3  -5  635.74   14.30
   0  -3   5  624.74   17.90
   0   3  -5  641.24   14.20
   0  -3   5  610.74   17.40
   0  -3   5  623.84   14.30
   0   3  -5  620.64   21.80
   0   2  -5  654.13   14.80
   0   2  -5  660.93   15.00
   0  -2   5  634.34   14.70
   0  -2   5  673.13   17.70
   0   2  -5  649.04   14.70
   0   2  -5  639.04   20.00
   0  -2   5  667.93   18.10
   0  -2   5  653.63   16.10
   0  -2   5  676.03   14.80
   0   1  -5 1694.53   36.90
   0  -1   5 1664.23   40.80
   0  -1   5 1758.12   40.00
   0   1  -5 1762.12   41.30
   0   1  -5 1662.33   37.00
   0  -1   5 1746.63   36.90
   0  -1   5 1763.62   38.50
   0  -1   5 1775.02   39.80
   0   0  -5    1.30    1.30
   0   0   5   -0.20    1.10
   0   0   5    1.00    1.80
   0   0   5   -1.00    1.90
   0   0   5    2.10    1.90
   0   0   5    1.50    2.50
   0   0  -5    2.30    2.80
   0  -1  -5 1743.93   37.40
   0   1   5 1699.03   38.30
   0   1   5 1679.73   39.80
   0   1   5 1725.03   39.70
   0  -1  -5 1768.22   40.30
   0   1   5 1787.22   36.90
   0  -1  -5 1621.74   37.20
   0   1   5 1655.13   36.80
   0   2   5  628.94   15.30
   0   2   5  660.83   17.50
   0  -2  -5  648.04   18.60
   0   2   5  663.23   15.40
   0  -2  -5  680.43   16.10
   0   2   5  649.83   18.80
   0  -2  -5  654.13   16.10
   0  -3  -5  635.74   15.90
   0  -3  -5  609.14   15.80
   0   3   5  620.34   19.30
   0  -3  -5  633.34   19.20
   0   3   5  640.44   15.10
   0  -4  -5 4109.99   91.59
   0   4   5 4270.37   92.39
   0  -4  -5 4427.46   93.39
   0   4   5 4470.05   92.39
   0   4   5 4359.36   91.39
   0  -4  -5 4480.55   93.29
   0   4   5 4428.86   98.79
   0  -4  -5 4302.07   97.39
   0   5   5   15.00    2.80
   0  -5  -5   14.80    2.40
   0   5   5   21.30    2.90
   0   5   5   28.20    6.70
   0  -5  -5   16.40    3.40
   0  -5  -5   22.90    3.80
   0  -6  -5  124.59   10.50
   0   6   5  127.19   14.10
   0   6   5  143.69   11.60
   0   6   5  145.09    6.20
   0   6   5  136.49    4.60
   0  -6  -5  128.69    5.40
   0   8   5  260.87   25.60
   0   8   5  317.37   12.00
   0  -8  -5  281.67   11.80
   0   9   5   -2.10   15.80
   0 -10  -5   23.30    3.80
   0  10   5   28.90    4.10
   0 -11  -5   32.50    5.30
   0 -11  -5   31.30    3.80
   0 -12  -5   63.69    3.60
   1 -12   5   17.80    2.30
   1  12  -5   16.50    2.00
   1 -12   5   15.20    3.50
  -1  12  -5   17.40    1.90
  -1 -12   5   22.40    2.70
  -1 -12   5   11.00    4.30
   1 -11   5   18.80    3.80
   1  11  -5   22.10    2.40
   1 -11   5   22.00    2.80
  -1  11  -5   23.00    2.20
  -1 -11   5   25.00    3.40
   1  10  -5  138.09    4.80
   1 -10   5  140.99    5.50
   1 -10   5  124.49    8.20
  -1 -10   5  127.99    5.80
  -1  10  -5  134.39    4.70
   1   9  -5  100.69    4.20
   1  -9   5   79.99   23.70
   1  -9   5   96.19    4.90
  -1   9  -5  101.19    4.20
  -1  -9   5  100.19    5.50
  -1   9  -5  103.39    3.50
   1   8  -5   42.00    3.00
   1  -8   5   42.40   16.00
   1  -8   5   38.40    3.60
  -1  -8   5   37.50    4.50
  -1   8  -5   39.70    3.10
  -1   8  -5   35.90    3.80
  -1   8  -5   36.00    2.20
   1   7  -5  297.47    8.00
   1  -7   5  283.27   22.60
   1  -7   5  291.87    8.70
   1   7  -5  290.07   17.20
  -1  -7   5  285.27    7.30
  -1   7  -5  291.87    8.40
  -1  -7   5  293.97    9.20
  -1   7  -5  300.07    9.10
  -1   7  -5  297.97    7.20
   1   6  -5   70.79    3.70
   1  -6   5   73.09    4.50
   1  -6   5   75.59   11.40
   1   6  -5   73.39    2.90
   1   6  -5   82.49   10.10
  -1   6  -5   72.09    3.90
  -1  -6   5   78.59    5.70
  -1  -6   5   76.59    4.00
  -1  -6   5   73.09    2.90
  -1   6  -5   76.19    2.70
  -1  -6   5   81.09   11.60
  -1   6  -5   79.89    3.60
  -1  -6   5   76.79   10.90
   1   5  -5   53.29    2.50
   1  -5   5   62.19    8.90
   1   5  -5   60.79    6.90
   1   5  -5   57.79    3.90
  -1  -5   5   55.29    3.50
  -1   5  -5   59.79    3.10
  -1  -5   5   56.29    7.40
  -1  -5   5   59.79    8.60
  -1   5  -5   59.79    2.90
  -1  -5   5   56.99    3.20
  -1  -5   5   57.69    2.60
  -1   5  -5   56.39    2.30
   1  -4   5  423.16   17.70
   1   4  -5  394.96   11.00
   1   4  -5  426.86   10.50
   1   4  -5  437.56   12.80
   1  -4   5  424.16   14.20
   1  -4   5  449.95   13.80
  -1   4  -5  423.36   10.10
  -1  -4   5  407.76   10.40
  -1  -4   5  417.06   16.00
  -1   4  -5  424.16   20.20
  -1   4  -5  423.86   10.30
  -1   4  -5  416.66    9.50
  -1  -4   5  406.36    9.70
  -1  -4   5  413.36   10.30
  -1  -4   5  431.06   14.70
   1   3  -5 1630.54   35.20
   1  -3   5 1656.73   38.40
   1   3  -5 1669.83   36.80
   1  -3   5 1690.23   38.30
   1   3  -5 1613.74   35.30
   1  -3   5 1657.33   35.40
   1   3  -5 1559.94   44.50
   1  -3   5 1431.16   47.20
  -1   3  -5 1658.53   41.20
  -1  -3   5 1637.64   35.10
  -1  -3   5 1632.54   39.60
  -1  -3   5 1630.94   39.00
  -1  -3   5 1624.44   35.10
  -1   3  -5 1680.43   35.10
  -1   3  -5 1650.93   34.90
   1  -2   5  456.85   11.80
   1  -2   5  478.15   14.00
   1  -2   5  457.45   15.70
   1   2  -5  474.05   12.20
   1   2  -5  464.55   18.30
   1   2  -5  467.35   11.30
   1  -2   5  471.25   13.70
  -1  -2   5  456.65   13.90
  -1  -2   5  463.55   10.80
  -1   2  -5  458.85   10.70
  -1   2  -5  465.85   10.80
  -1  -2   5  450.15   14.40
  -1  -2   5  461.15   10.80
  -1   2  -5  482.85   15.70
   1   1  -5  435.96   15.70
   1  -1   5  439.16   11.90
   1  -1   5  450.85   13.30
   1   1  -5  438.26   11.00
   1   1  -5  440.46   11.80
   1  -1   5  456.95   14.20
  -1  -1   5  438.26   13.10
  -1   1  -5  439.16   14.00
  -1  -1   5  440.26   10.20
  -1  -1   5  430.46   10.20
  -1   1  -5  427.36   10.10
  -1  -1   5  448.96   12.20
  -1  -1   5  438.46   13.30
   1   0  -5 1493.55   36.50
   1   0   5 1487.35   35.60
   1   0  -5 1448.66   32.80
   1   0   5 1521.75   35.30
   1   0   5 1518.95   34.50
  -1   0   5 1504.25   34.70
  -1   0   5 1456.15   34.20
  -1   0  -5 1507.25   35.80
  -1   0   5 1457.65   31.90
  -1   0   5 1543.95   34.80
  -1   0  -5 1487.55   32.10
  -1   0  -5 1430.06   32.00
  -1   0   5 1461.85   32.00
  -1   0   5 1572.94   35.20
   1   1   5  401.56   13.30
   1   1   5  421.16   13.50
   1  -1  -5  417.26   11.60
   1   1   5  432.56   13.50
   1  -1  -5  439.06   14.30
  -1   1   5  463.55   13.40
  -1   1   5  452.25   10.50
  -1   1   5  460.55   10.50
  -1   1   5  448.36   13.20
  -1  -1  -5  444.36   10.90
  -1   1   5  459.75   13.10
  -1  -1  -5  468.95   14.70
  -1   1   5  455.85   11.20
  -1  -1  -5  450.95   10.90
   1  -2  -5  472.35   14.80
   1   2   5  474.15   15.30
   1  -2  -5  464.35   12.50
   1   2   5  479.95   15.50
   1   2   5  449.46   11.60
  -1  -2  -5  467.75   15.70
  -1   2   5  487.25   14.20
  -1  -2  -5  471.55   12.00
  -1   2   5  457.95   11.30
  -1   2   5  469.85   11.40
  -1   2   5  460.05   14.60
   1  -3  -5 1672.03   39.90
   1   3   5 1605.84   36.30
   1  -3  -5 1679.73   37.30
   1   3   5 1672.83   41.80
   1   3   5 1690.63   41.70
  -1   3   5 1657.03   36.50
  -1  -3  -5 1707.03   37.30
  -1   3   5 1635.04   36.40
  -1  -3  -5 1670.33   37.30
   1   4   5  389.16   11.20
   1   4   5  435.96   12.10
   1   4   5  435.26   16.80
   1  -4  -5  423.76   15.90
  -1   4   5  411.66   10.10
  -1  -4  -5  404.36   12.00
  -1  -4  -5  442.06   12.20
  -1   4   5  420.66   11.10
  -1   4   5  433.86   11.30
  -1  -4  -5  400.16   10.60
  -1   4   5  422.06   16.30
   1   5   5   51.79    5.50
   1   5   5   60.49    8.50
  -1   5   5   52.69    3.00
  -1   5   5   59.29    4.10
  -1  -5  -5   54.39    3.70
  -1  -5  -5   58.49    5.40
  -1  -5  -5   53.89    5.30
  -1   5   5   41.50    7.20
  -1   5   5   58.59    4.10
   1   6   5   71.49    7.50
   1   6   5   64.19   10.10
   1  -6  -5   74.99    9.80
  -1  -6  -5   76.99    6.10
  -1   6   5   81.59   10.80
  -1   6   5   72.49    5.20
  -1  -6  -5   83.29    6.60
  -1   6   5   75.89    5.00
   1   7   5  319.67   19.00
   1   7   5  286.97   10.90
   1  -7  -5  284.47   12.10
   1   7   5  285.37   20.70
  -1   7   5  262.97   20.30
  -1   7   5  296.47   10.20
  -1   7   5  275.77   13.40
  -1   7   5  282.77    9.50
  -1  -7  -5  274.17   12.60
  -1  -7  -5  281.27   10.70
  -1   7   5  298.37    7.90
  -1  -7  -5  285.27    8.40
   1   8   5   44.90    5.90
   1   8   5   27.80   12.10
   1  -8  -5   40.00    5.50
  -1   8   5   36.70   15.40
  -1  -8  -5   44.80    7.70
  -1   8   5   40.70    3.00
  -1  -8  -5   33.10    4.10
  -1   8   5   29.20    3.90
   1   9   5  107.79    7.10
   1  -9  -5  100.39    7.30
   1   9   5   70.99   18.30
  -1   9   5   96.89    4.10
  -1   9   5   94.59    9.30
  -1  -9  -5  106.79    8.00
   1 -10  -5  134.29    7.40
   1  10   5  139.89    7.20
  -1  10   5  140.89    9.30
  -1 -10  -5  134.29    7.70
   1 -11  -5   26.50    4.80
  -1 -11  -5   21.60    2.90
  -1 -11  -5   28.50    4.70
   1 -12  -5   16.00    2.60
   1 -12  -5   16.40    3.40
  -1 -12  -5   16.80    2.60
  -1 -12  -5   20.20    2.30
   2 -12   5   17.10    4.60
   2 -12   5   16.90    2.20
   2  12  -5   12.20    1.70
  -2  12  -5   15.20    1.70
  -2 -12   5   12.30    2.20
  -2  12  -5   18.40    2.60
   2  11  -5   18.20    2.40
   2 -11   5   17.70    3.80
   2 -11   5   16.00    2.60
  -2  11  -5   18.60    2.10
  -2 -11   5   16.10    2.60
   2  10  -5   25.50    2.60
   2 -10   5   25.80    4.20
   2 -10   5   27.40    3.20
  -2  10  -5   26.50    2.20
  -2  10  -5   27.80    2.40
  -2 -10   5   23.30    3.70
  -2  10  -5    7.70    6.10
  -2  10  -5   22.20    3.40
   2   9  -5   11.50    2.10
   2  -9   5    6.90    3.90
   2  -9   5    9.80    2.60
   2  -9   5    6.50   24.40
   2  -9   5   11.90    2.20
  -2   9  -5   13.00    2.60
  -2  -9   5   10.20    3.00
  -2   9  -5   12.60    1.80
  -2   9  -5   17.60    2.20
  -2   9  -5   13.50    3.80
   2  -8   5  156.68   25.70
   2  -8   5  142.99    6.00
   2  -8   5  149.59    8.90
   2  -8   5  144.89    5.60
   2   8  -5  157.28    5.20
  -2   8  -5  148.59    6.60
  -2  -8   5  134.99    7.10
  -2   8  -5  155.08    5.90
  -2  -8   5  144.29    4.60
  -2   8  -5  155.38    4.50
   2  -7   5    1.40    1.80
   2  -7   5    7.00    4.60
   2   7  -5   -2.30    1.70
   2  -7   5    1.80    2.40
   2   7  -5   -9.30    9.20
  -2  -7   5   -0.40    1.20
  -2  -7   5   -2.70    1.90
  -2   7  -5    0.30    1.00
  -2   7  -5   -0.60    2.00
  -2   7  -5   -0.40    1.50
  -2  -7   5    0.60    2.70
  -2  -7   5  -15.20   11.50
  -2  -7   5   -1.00    3.50
   2   6  -5  285.97   14.50
   2   6  -5  291.17    8.00
   2  -6   5  260.07   12.40
   2  -6   5  307.87   18.60
   2   6  -5  320.77   10.40
   2  -6   5  280.87    8.30
   2  -6   5  283.27    8.70
  -2  -6   5  299.27    8.50
  -2  -6   5  291.97    7.50
  -2   6  -5  291.97    8.40
  -2   6  -5  291.67    8.20
  -2  -6   5  284.97    8.70
  -2  -6   5  284.27   23.70
  -2  -6   5  302.97   17.30
  -2   6  -5  301.17    7.30
  -2  -6   5  318.37   12.80
   2  -5   5  153.38   12.90
   2   5  -5  151.78    9.70
  -2  -5   5  157.28    5.50
  -2  -5   5  146.69   14.80
  -2  -5   5  158.28    4.70
  -2  -5   5  167.68   11.80
  -2   5  -5  157.98    5.10
  -2   5  -5  163.48    5.20
  -2   5  -5  162.48    4.40
  -2  -5   5  158.58    5.60
   2   4  -5  213.98    9.40
   2  -4   5  215.68   12.60
  -2  -4   5  216.18   11.50
  -2  -4   5  213.68    6.30
  -2   4  -5  209.68    6.00
  -2  -4   5  220.28    5.70
  -2  -4   5  212.58   13.30
  -2  -4   5  204.98    6.30
  -2   4  -5  187.68   16.80
  -2   4  -5  225.88    6.00
   2  -3   5   36.10    5.70
   2   3  -5   40.00    4.90
  -2  -3   5   42.30    2.50
  -2  -3   5   41.80    2.50
  -2  -3   5   39.00    6.30
  -2  -3   5   44.60    4.00
  -2   3  -5   66.29   10.50
  -2   3  -5   40.90    2.20
  -2  -3   5   40.70    5.90
  -2   3  -5   40.50    2.30
   2   2  -5  770.92   19.90
  -2   2  -5  817.82   17.40
  -2   2  -5  778.82   22.20
  -2   2  -5  778.12   17.30
  -2  -2   5  784.92   17.50
  -2  -2   5  799.62   21.80
  -2  -2   5  770.52   17.50
  -2  -2   5  763.12   22.20
   2  -1   5  749.73   18.70
   2   1  -5  777.12   19.80
   2   1  -5  785.32   25.80
   2  -1   5  792.42   22.00
  -2  -1   5  786.52   20.90
  -2   1  -5  803.82   17.20
  -2  -1   5  764.72   20.00
  -2   1  -5  771.42   21.80
  -2   1  -5  772.82   17.20
  -2  -1   5  804.72   17.40
  -2  -1   5  787.42   17.40
  -2  -1   5  800.02   21.50
   2   0   5 5208.68  109.49
   2   0  -5 5053.09  109.69
   2   0   5 5230.48  111.69
   2   0   5 5178.08  107.49
   2   0  -5 5323.87  113.69
  -2   0  -5 4929.11  106.49
  -2   0   5 5214.18  110.19
  -2   0  -5 5117.19  111.39
  -2   0   5 5103.29  110.49
  -2   0   5 4952.70  106.69
  -2   0   5 4978.40  106.59
  -2   0  -5 4963.70  106.69
   2   1   5  808.12   21.50
   2  -1  -5  768.12   23.10
   2   1   5  805.72   19.80
   2   1   5  783.92   22.60
  -2   1   5  787.52   20.70
  -2   1   5  799.52   17.50
  -2   1   5  780.72   20.30
  -2  -1  -5  732.63   22.80
  -2   1   5  789.02   20.70
  -2  -1  -5  785.32   17.80
  -2  -1  -5  777.92   17.60
  -2   1   5  805.22   17.40
   2   2   5  805.92   21.10
   2   2   5  812.12   22.70
   2   2   5  767.52   23.80
   2  -2  -5  769.12   22.80
  -2   2   5  750.72   22.80
  -2   2   5  796.82   20.60
  -2  -2  -5  771.42   18.30
  -2   2   5  784.92   17.70
  -2   2   5  757.52   17.70
  -2  -2  -5  801.72   18.50
   2   3   5   37.10    7.00
   2   3   5   32.30    6.00
   2  -3  -5   39.20    6.20
   2   3   5   35.90    5.10
  -2  -3  -5   42.00    3.40
  -2   3   5   46.20    6.90
  -2   3   5   41.00    3.00
  -2   3   5   43.90    2.70
  -2  -3  -5   47.00    3.90
   2   4   5  210.28   11.70
   2   4   5  214.28   12.90
   2  -4  -5  239.18   19.00
  -2   4   5  204.58    6.00
  -2   4   5  214.28    7.00
  -2   4   5  210.28    6.90
  -2  -4  -5  213.68    6.50
  -2  -4  -5  218.78    7.90
  -2  -4  -5  224.48    8.00
  -2   4   5  209.38   12.10
   2   5   5  149.79   11.90
   2   5   5  184.08   13.90
  -2   5   5  148.69    6.20
  -2  -5  -5  166.58    5.80
  -2   5   5  159.28    5.10
  -2  -5  -5  163.58    7.40
  -2  -5  -5  157.28    7.30
  -2   5   5  172.88   13.00
   2   6   5  282.67   10.40
   2   6   5  301.07   17.00
   2   6   5  271.97    9.00
   2  -6  -5  274.77   12.90
  -2   6   5  295.27    9.40
  -2   6   5  292.97   18.50
  -2   6   5  282.77    7.80
  -2  -6  -5  286.47   10.40
  -2  -6  -5  297.67    8.50
  -2   6   5  292.37   10.90
  -2  -6  -5  285.77   14.90
   2   7   5   10.00    9.00
   2  -7  -5    1.70    4.10
   2  -7  -5   -2.20    2.20
   2   7   5    1.30    2.90
  -2   7   5   -0.70    2.90
  -2  -7  -5   -3.80    3.30
  -2  -7  -5   -0.40    1.90
  -2   7   5   11.50   11.70
  -2   7   5   -1.60    2.50
  -2  -7  -5    1.80    4.30
  -2   7   5    1.30    1.50
   2  -8  -5  148.69    8.50
   2   8   5  140.09    7.60
   2   8   5  119.69   16.50
  -2  -8  -5  149.39    9.00
  -2   8   5  151.38    7.50
  -2  -8  -5  144.49    6.00
  -2  -8  -5  149.79   10.10
  -2   8   5  160.78   21.20
  -2   8   5  148.69    5.20
  -2   8   5  155.28    8.20
   2  -9  -5    9.50    3.60
   2   9   5   18.20   14.90
   2   9   5   12.80    3.20
  -2   9   5    4.40    5.00
  -2  -9  -5   10.20    2.90
  -2   9   5   10.60    3.70
  -2  -9  -5   16.10    4.10
  -2   9   5   12.40    2.00
  -2  -9  -5   -1.90    5.70
   2 -10  -5   33.20    5.40
   2  10   5   26.20    3.60
  -2 -10  -5   20.00    3.70
  -2  10   5   26.00    2.80
   2 -11  -5   19.70    3.00
   2 -11  -5   26.70    4.10
  -2 -11  -5   24.10    3.20
  -2 -11  -5   27.30    4.90
   2 -12  -5   20.50    2.00
   2 -12  -5   13.00    3.20
   2 -12  -5   13.90    1.70
  -2 -12  -5   17.20    2.70
  -2 -12  -5   20.10    2.80
   3 -11   5   20.90    3.60
   3 -11   5   22.90    2.50
  -3  11  -5   23.00    2.00
  -3  11  -5   25.10    2.10
  -3  11  -5   24.50    4.70
   3  10  -5   86.59    3.90
   3 -10   5   93.19    7.00
   3 -10   5   98.19    4.80
  -3  10  -5   95.49    5.60
  -3  10  -5   92.79    9.00
  -3  10  -5   98.49    3.30
  -3  10  -5  103.99    5.30
   3  -9   5    2.30    3.60
   3  -9   5   -0.40    1.60
   3   9  -5    1.50    1.70
   3  -9   5   -3.70    2.20
  -3   9  -5    0.40    3.40
  -3  -9   5   -2.50    3.10
  -3   9  -5    0.70    1.10
  -3   9  -5   -2.70    1.60
  -3  -9   5    1.80    1.40
  -3   9  -5    0.70    2.20
  -3  -9   5    4.30    8.30
   3   8  -5  104.99    4.40
   3   8  -5  138.29   27.10
   3  -8   5  110.89    8.00
   3  -8   5  105.39    4.70
   3  -8   5   93.59   19.40
   3  -8   5   98.29    4.60
  -3   8  -5  104.59    4.90
  -3   8  -5   98.89    5.60
  -3  -8   5  110.29    5.60
  -3   8  -5  104.29    3.60
  -3  -8   5  109.09    4.00
   3  -7   5  288.47   23.30
   3  -7   5  277.67    8.00
   3   7  -5  280.07    7.70
   3  -7   5  275.57   11.00
   3   7  -5  213.68   24.70
   3  -7   5  268.57    8.20
  -3  -7   5  267.97    9.20
  -3   7  -5  268.97    8.60
  -3  -7   5  280.37    8.90
  -3  -7   5  276.97    7.40
  -3  -7   5  278.27   26.90
  -3   7  -5  281.87    7.10
   3   6  -5   92.89    4.00
   3  -6   5   74.79    8.20
   3  -6   5   81.19   11.50
   3   6  -5   95.29   11.70
   3  -6   5   88.89    4.60
   3  -6   5   89.79    4.40
  -3  -6   5   98.49    4.70
  -3  -6   5   90.59    4.90
  -3  -6   5   89.59    3.60
  -3  -6   5   87.39   12.50
  -3   6  -5   91.79    4.10
  -3   6  -5   89.09    4.30
  -3   6  -5   90.49    3.20
   3   5  -5  473.25   11.40
   3  -5   5  467.15   14.80
   3  -5   5  446.26   11.60
   3  -5   5  475.75   20.50
   3   5  -5  448.76   16.80
   3  -5   5  456.75   11.70
  -3  -5   5  414.46   14.30
  -3  -5   5  445.66   25.80
  -3  -5   5  471.45   20.40
  -3  -5   5  470.85   12.00
  -3   5  -5  464.95   11.40
  -3  -5   5  473.75   11.00
   3   4  -5   74.69    7.50
   3  -4   5   94.89    9.80
  -3  -4   5   82.79   10.00
  -3   4  -5   74.59    3.20
  -3  -4   5   59.09    9.10
  -3  -4   5   73.89    3.60
  -3  -4   5   72.99    3.60
  -3   4  -5   67.59    2.90
  -3  -4   5   71.19    3.20
  -3   4  -5   78.09    3.20
   3   3  -5  112.99    7.40
   3  -3   5  107.59    9.20
  -3  -3   5  102.99    9.30
  -3   3  -5  103.39    3.60
  -3  -3   5   94.09   11.70
  -3   3  -5  115.19    3.70
  -3  -3   5  112.39    4.10
  -3   3  -5  105.29    3.70
  -3  -3   5  102.99    3.80
  -3  -3   5  113.59    4.10
   3  -2   5  365.96   14.70
   3   2  -5  343.87   12.00
  -3   2  -5  355.56    8.40
  -3  -2   5  336.37    8.70
  -3  -2   5  337.77   13.70
  -3   2  -5  330.07   15.60
  -3  -2   5  346.47   15.00
  -3  -2   5  325.67    8.40
  -3   2  -5  362.46    8.40
  -3  -2   5  358.96    8.70
   3  -1   5 2062.59   49.50
   3   1  -5 1994.10   46.50
  -3  -1   5 1991.50   42.70
  -3   1  -5 1977.70   42.40
  -3   1  -5 1955.10   42.40
  -3   1  -5 1908.91   48.20
  -3  -1   5 2046.70   48.40
  -3  -1   5 2085.89   47.80
  -3  -1   5 1993.90   42.70
   3   0   5  237.68   12.10
   3   0   5  236.28    8.00
   3   0  -5  219.98    9.60
  -3   0   5  250.57   10.00
  -3   0   5  221.88    9.40
  -3   0   5  227.08    6.00
  -3   0  -5  244.58    6.10
  -3   0  -5  243.48    6.00
  -3   0   5  228.48   10.50
  -3   0   5  230.68    6.00
   3   1   5 1973.80   51.19
   3   1   5 2014.80   46.10
   3  -1  -5 1936.51   52.09
  -3  -1  -5 2038.80   43.40
  -3   1   5 2079.39   47.60
  -3   1   5 2098.59   47.10
  -3   1   5 2022.70   47.50
  -3   1   5 2025.50   43.30
  -3   1   5 2015.40   43.30
  -3  -1  -5 2102.19   43.70
   3   2   5  357.46   16.80
   3  -2  -5  339.17   19.40
   3   2   5  334.47   12.30
  -3   2   5  358.06   12.60
  -3  -2  -5  339.77    9.50
  -3  -2  -5  304.17   10.60
  -3   2   5  351.46    8.80
  -3   2   5  329.87   11.80
  -3   2   5  341.17    8.70
  -3   2   5  354.96   13.00
   3   3   5  117.09   13.50
   3   3   5  120.19    8.70
  -3  -3  -5  113.49    5.40
  -3   3   5  104.99    3.90
  -3   3   5  113.99    9.50
  -3   3   5  109.09    4.30
  -3  -3  -5  111.89    5.40
  -3   3   5  108.39    4.40
  -3  -3  -5  101.29    4.70
  -3   3   5  110.79    8.50
   3   4   5   78.49    9.50
  -3  -4  -5   77.69    4.10
  -3   4   5   76.09    4.20
  -3   4   5   80.99    3.50
  -3  -4  -5   75.39    5.20
  -3   4   5   70.19    9.90
  -3   4   5   81.29    4.40
  -3  -4  -5   76.19    5.20
   3   5   5  467.35   13.60
   3  -5  -5  448.46   11.30
   3   5   5  468.25   19.40
   3   5   5  456.95   12.60
  -3  -5  -5  465.15   14.00
  -3  -5  -5  457.55   12.00
  -3   5   5  472.95   20.80
  -3   5   5  458.35   11.30
  -3   5   5  474.35   12.70
   3  -6  -5   90.89    4.10
   3   6   5   87.49    6.20
   3   6   5   96.59    5.60
   3   6   5   86.79   11.50
  -3  -6  -5   88.39    7.00
  -3   6   5   91.99    5.70
  -3   6   5   84.89   13.10
  -3   6   5   81.89    3.90
  -3   6   5   85.09    5.30
  -3  -6  -5   87.59    4.80
  -3  -6  -5   89.69    6.60
   3   7   5  286.27   20.20
   3   7   5  268.37    9.80
  -3   7   5  284.37    8.10
  -3  -7  -5  269.57   11.70
  -3  -7  -5  281.77    8.60
  -3   7   5  277.67   10.00
   3   8   5  108.49   16.50
   3   8   5  102.99    6.50
   3  -8  -5  102.59    4.40
   3  -8  -5  104.79    8.60
  -3  -8  -5   95.29    9.00
  -3   8   5  105.99    4.40
  -3   8   5  102.89    6.60
  -3  -8  -5  104.19    7.80
  -3   8   5   94.69    7.30
  -3  -8  -5   97.69    9.50
  -3  -8  -5  106.19    5.10
   3  -9  -5    0.60    4.00
   3   9   5    4.50    2.60
  -3  -9  -5    1.60    4.50
  -3   9   5    2.80    4.60
  -3  -9  -5    0.80    2.20
  -3  -9  -5   11.80    7.70
  -3   9   5   -0.20    3.30
  -3   9   5    1.90    1.60
  -3  -9  -5    4.00    3.80
   3 -10  -5  102.99    7.40
  -3  10   5   83.89    8.60
  -3  10   5   87.79    8.50
  -3  10   5   93.29    3.80
  -3 -10  -5   92.19    7.40
  -3 -10  -5   97.69    4.70
   3 -11  -5   24.90    3.90
   3 -11  -5   23.80    2.40
   3 -11  -5   25.90    2.70
  -3 -11  -5   27.30    5.00
  -3  11   5   22.70    2.80
   4 -11   5   79.29    5.30
   4 -11   5   61.49    4.10
  -4  11  -5   71.89    2.80
  -4  11  -5   73.69    2.70
   4 -10   5    4.70    3.00
   4 -10   5    5.70    1.90
   4 -10   5    5.80    1.50
  -4  10  -5    2.90    2.50
  -4  10  -5    4.10    1.10
  -4  10  -5    4.80    1.40
  -4 -10   5    5.00    1.50
   4  -9   5   49.30    5.90
   4  -9   5   52.29    3.50
   4  -9   5   51.59    3.30
  -4   9  -5   47.50    3.10
  -4  -9   5   50.89    2.90
  -4   9  -5   52.49    2.50
  -4   9  -5   49.20    4.10
  -4  -9   5   53.59    5.00
  -4   9  -5   50.19    5.80
   4  -8   5  167.58    5.50
   4  -8   5  159.88    8.10
  -4   8  -5  158.48    5.10
  -4   8  -5  158.38    6.80
  -4  -8   5  158.88    8.10
  -4  -8   5  159.28    5.40
  -4  -8   5  164.48    6.70
  -4   8  -5  157.78    6.00
   4   7  -5  289.97   22.30
   4  -7   5  322.07   30.20
   4  -7   5  319.67    8.60
   4  -7   5  315.67    9.10
   4  -7   5  306.57   11.20
   4   7  -5  325.77    8.60
  -4  -7   5  322.67    8.40
  -4   7  -5  320.37    9.60
  -4   7  -5  310.47    9.10
  -4  -7   5  312.77   10.20
  -4  -7   5  304.17    9.70
  -4   7  -5  319.47    8.00
   4  -6   5  266.57   27.20
   4   6  -5  313.27   21.10
   4  -6   5  349.96    9.30
   4  -6   5  335.27   11.70
  -4   6  -5  332.67    9.50
  -4  -6   5  315.87   25.90
  -4  -6   5  342.07    8.70
  -4   6  -5  337.87    8.30
  -4   6  -5  325.97    9.20
  -4  -6   5  337.77   10.10
  -4  -6   5  326.17   10.50
   4  -5   5   36.30    3.70
   4   5  -5   32.80    7.60
   4  -5   5   35.50    5.40
   4  -5   5   40.70   10.00
   4  -5   5   40.50    3.70
   4  -5   5   40.20    5.00
   4  -5   5   34.50    3.20
  -4   5  -5   35.70    2.80
  -4  -5   5   21.80    9.50
  -4   5  -5   30.40    3.00
  -4  -5   5   34.60    3.70
  -4  -5   5   39.10    3.40
  -4   5  -5   33.90    2.40
  -4  -5   5   35.80    2.70
   4  -4   5  101.79    8.10
   4  -4   5   96.79    4.00
   4  -4   5   87.99    6.10
   4  -4   5   95.39    4.70
   4   4  -5   96.59    9.60
   4  -4   5   97.09    4.80
   4  -4   5   98.79   13.10
  -4   4  -5   97.29    3.90
  -4  -4   5  106.79   13.20
  -4  -4   5   92.59    3.70
  -4   4  -5   99.29    4.00
  -4  -4   5  101.49    4.50
  -4   4  -5   97.09    3.70
  -4  -4   5  106.59    4.60
   4  -3   5  506.75   20.80
   4  -3   5  491.25   13.20
   4  -3   5  479.45   11.60
   4   3  -5  495.55   17.30
   4  -3   5  470.95   14.80
   4  -3   5  489.05   12.40
  -4  -3   5  505.95   11.80
  -4  -3   5  513.15   12.30
  -4   3  -5  507.45   11.80
  -4   3  -5  513.45   11.80
  -4  -3   5  483.25   24.20
  -4  -3   5  489.85   12.30
   4   2  -5  254.67   11.40
   4  -2   5  261.47   15.10
  -4  -2   5  250.97    7.00
  -4  -2   5  252.57   17.10
  -4   2  -5  251.67    6.50
  -4  -2   5  260.57    7.00
  -4   2  -5  253.07    6.50
  -4  -2   5  257.47   13.60
  -4  -2   5  239.88    6.70
   4   1  -5  451.15   15.50
   4  -1   5  442.26   19.20
  -4  -1   5  416.16   10.40
  -4  -1   5  443.96   10.50
  -4  -1   5  422.86   15.00
  -4  -1   5  436.66   10.60
  -4  -1   5  431.36   18.30
  -4   1  -5  433.56   10.30
  -4  -1   5  427.96   16.40
  -4   1  -5  460.25   10.30
   4   0  -5  171.38    9.70
   4   0   5  168.98   13.90
  -4   0  -5  170.48    4.90
  -4   0   5  187.08   10.40
  -4   0   5  173.28    5.00
  -4   0   5  179.28    5.10
  -4   0  -5  177.18    5.10
  -4   0   5  194.38   12.10
  -4   0   5  174.28    9.50
   4   1   5  398.86   20.20
  -4   1   5  430.76   15.30
  -4  -1  -5  455.75   11.10
  -4   1   5  434.46   16.60
  -4   1   5  438.06   10.50
  -4   1   5  452.65   15.70
  -4  -1  -5  429.96   10.70
  -4   1   5  459.15   10.60
  -4   1   5  440.36   10.30
   4   2   5  249.68   18.10
   4   2   5  254.57   11.60
  -4   2   5  255.07    6.90
  -4   2   5  256.47   12.40
  -4  -2  -5  246.58    7.70
  -4  -2  -5  246.18    8.00
  -4   2   5  239.98    6.50
  -4   2   5  254.87    7.10
  -4   2   5  264.77   12.30
  -4   2   5  246.58   13.50
   4   3   5  517.05   18.30
   4   3   5  513.85   26.00
   4  -3  -5  497.25   11.90
   4   3   5  504.55   13.10
  -4  -3  -5  483.85   13.60
  -4   3   5  496.35   12.70
  -4   3   5  487.35   12.40
  -4  -3  -5  498.35   13.80
  -4   3   5  503.55   19.30
  -4   3   5  493.25   11.60
  -4  -3  -5  476.95   12.40
   4   4   5   94.29    5.30
   4   4   5   87.29    6.70
   4   4   5  105.29   11.10
   4  -4  -5   96.69    3.90
  -4   4   5   95.59    4.80
  -4   4   5   91.39   13.00
  -4  -4  -5   98.29    6.40
  -4   4   5   98.29    5.20
  -4  -4  -5   94.79    6.00
   4   5   5   43.40    9.10
   4   5   5   39.50    4.80
   4  -5  -5   38.10    2.90
   4   5   5   42.90    5.30
  -4   5   5   21.80   10.40
  -4  -5  -5   36.60    5.60
  -4   5   5   36.90    3.10
  -4   5   5   37.30    4.40
  -4  -5  -5   33.40    3.90
  -4   5   5   42.10    4.30
  -4  -5  -5   37.40    4.60
   4   6   5  294.37   20.40
   4  -6  -5  348.47    8.80
   4   6   5  334.97   10.60
  -4   6   5  253.17   26.80
  -4  -6  -5  352.96   12.40
  -4   6   5  333.77   10.90
  -4  -6  -5  335.47    9.80
  -4  -6  -5  337.97   13.10
  -4   6   5  338.77   11.60
  -4   6   5  314.17    8.90
   4  -7  -5  318.07    8.30
   4   7   5  313.57   10.20
   4   7   5  267.47   23.40
  -4   7   5  313.87    8.80
  -4  -7  -5  310.67   12.70
  -4  -7  -5  310.07   12.00
  -4   7   5  328.37   11.10
  -4  -7  -5  316.47    9.50
  -4   7   5  299.67   10.70
   4   8   5  158.08    7.00
   4   8   5  114.49   23.00
   4  -8  -5  155.48    5.00
  -4   8   5  159.08    6.10
  -4  -8  -5  142.89   10.50
  -4  -8  -5  163.68    8.80
  -4  -8  -5  150.98   10.20
  -4   8   5  159.68    8.50
  -4   8   5  155.78    7.70
  -4  -8  -5  154.98    6.80
   4  -9  -5   45.80    3.30
   4   9   5   32.90    5.10
  -4   9   5   55.39    3.30
  -4   9   5   40.90    5.50
  -4  -9  -5   55.09    7.40
  -4  -9  -5   48.90    4.00
  -4   9   5   54.39    5.70
  -4  -9  -5   56.19    7.40
  -4  -9  -5   46.30    8.10
   4 -10  -5    2.50    3.60
   4 -10  -5    3.20    1.70
   4 -10  -5    4.90    1.50
  -4 -10  -5    7.90    3.60
  -4  10   5    6.10    1.50
  -4  10   5    3.70    3.30
  -4 -10  -5    5.00    2.00
  -4 -10  -5    1.20    6.00
   4 -11  -5   67.39    7.10
   4 -11  -5   73.99    3.00
   4 -11  -5   70.49    3.00
  -4 -11  -5   72.59    6.00
  -4  11   5   68.59    3.00
   5 -10   5   30.30    4.80
   5 -10   5   32.90    2.50
  -5  10  -5   32.50    2.30
  -5 -10   5   33.20    2.30
  -5  10  -5   33.70    4.30
   5  -9   5    5.70    1.60
   5  -9   5    5.80    3.00
   5   9  -5    0.00    1.70
  -5   9  -5    2.80    1.00
  -5  -9   5    4.20    1.30
  -5  -9   5    4.10    2.90
  -5   9  -5    0.00    3.80
  -5   9  -5    1.80    1.60
  -5   9  -5    1.80    2.20
   5  -8   5   55.49    5.90
   5  -8   5   57.99    3.50
  -5   8  -5   54.69    2.70
  -5  -8   5   57.59    3.00
  -5   8  -5   52.99    4.00
  -5  -8   5   59.89    6.80
  -5  -8   5   54.09    4.60
  -5   8  -5   71.69    5.40
   5   7  -5   84.59    3.70
   5  -7   5   89.79    6.90
   5  -7   5   79.59    4.20
  -5   7  -5   93.59    4.50
  -5   7  -5   84.29    5.10
  -5  -7   5   82.99    3.90
  -5  -7   5   86.19    5.00
  -5  -7   5   72.29    6.00
  -5   7  -5   83.19    3.30
   5  -6   5  132.69    7.90
   5  -6   5  146.19    5.60
   5   6  -5  136.69   19.00
   5  -6   5  137.49    4.70
   5   6  -5  140.79    4.80
   5  -6   5  131.99   21.90
  -5  -6   5  146.09    4.90
  -5   6  -5  144.19    5.50
  -5  -6   5  144.09    6.50
  -5   6  -5  144.79    5.90
  -5  -6   5  138.49    6.10
  -5   6  -5  140.89    4.40
   5   5  -5  631.54   24.90
   5  -5   5  630.64   32.40
   5  -5   5  649.74   15.70
   5  -5   5  641.24   14.60
   5  -5   5  627.14   16.60
   5   5  -5  639.74   14.90
   5  -5   5  633.74   17.80
  -5  -5   5  630.04   16.20
  -5  -5   5  632.74   16.10
  -5  -5   5  658.23   15.00
  -5   5  -5  614.24   14.40
  -5   5  -5  640.14   16.70
  -5   5  -5  622.74   15.50
   5   4  -5  399.96   18.20
   5  -4   5  434.06   24.80
   5  -4   5  399.86   13.10
   5   4  -5  390.36   10.00
   5  -4   5  421.06    9.80
   5  -4   5  400.76   10.70
   5  -4   5  386.26   11.70
  -5  -4   5  406.16   11.00
  -5  -4   5  399.46   10.00
  -5   4  -5  389.16    9.60
  -5  -4   5  364.76   24.10
  -5  -4   5  415.46   11.00
  -5   4  -5  397.36   10.30
  -5   4  -5  396.46   10.20
   5   3  -5   69.49    3.40
   5  -3   5   66.69    6.70
   5  -3   5   69.49   11.90
   5   3  -5   81.49   10.50
   5  -3   5   70.79    4.00
   5  -3   5   62.89    5.20
   5  -3   5   64.69    3.00
  -5  -3   5   65.49    3.40
  -5  -3   5   68.69    3.90
  -5  -3   5   67.09    3.90
  -5   3  -5   75.39    3.40
  -5  -3   5   67.79   12.00
  -5   3  -5   71.19    3.40
   5  -2   5  296.97    8.40
   5  -2   5  279.17   10.80
   5   2  -5  292.47    7.80
   5  -2   5  291.37    8.20
   5  -2   5  300.97   20.30
   5  -2   5  287.77    9.40
   5   2  -5  288.27   14.30
   5  -2   5  301.07    7.50
  -5  -2   5  298.07    8.10
  -5  -2   5  291.87   17.30
  -5   2  -5  277.97    7.50
  -5  -2   5  286.67    8.10
  -5  -2   5  290.57    8.10
   5   1  -5   19.30    5.30
   5   1  -5   26.20    2.60
   5  -1   5   21.80    2.10
   5   1  -5   27.40    3.60
   5  -1   5   24.00    3.30
   5  -1   5   23.50    4.30
   5  -1   5   26.30    2.80
   5  -1   5   23.40   10.00
   5  -1   5   32.60    4.60
  -5  -1   5   15.90   11.20
  -5   1  -5   26.10    2.40
  -5  -1   5   24.50    7.50
  -5  -1   5   22.00    3.30
  -5   1  -5   27.80    2.60
  -5  -1   5   12.10    5.20
  -5  -1   5   29.30    2.60
  -5  -1   5   28.10    3.30
   5   0   5  146.79    5.70
   5   0   5  150.08    5.80
   5   0  -5  143.39    4.80
   5   0  -5  137.49   10.90
   5   0   5  147.49    6.70
   5   0   5  146.29    4.50
   5   0   5  146.49   17.20
   5   0  -5  145.29    5.00
   5   0   5  134.49    8.40
  -5   0   5  142.39    4.70
  -5   0  -5  138.79    4.70
  -5   0  -5  152.68    5.00
  -5   0   5  146.39   10.60
  -5   0   5  122.99   18.90
  -5   0   5  130.89    5.30
  -5   0   5  135.19   12.70
   5   1   5   18.00    4.10
   5   1   5   30.80    4.90
   5  -1  -5   25.20    2.90
   5   1   5   25.10    2.30
   5  -1  -5   29.90    3.10
   5   1   5   25.50   10.60
   5   1   5   22.80    2.80
  -5  -1  -5   23.50    3.20
  -5   1   5   22.60    2.50
  -5   1   5   26.40    6.40
  -5   1   5   26.50    8.40
  -5  -1  -5   26.80    3.60
   5   2   5  294.07    8.80
   5  -2  -5  288.87    7.80
   5   2   5  293.87   10.10
   5   2   5  302.47   23.70
   5  -2  -5  293.97    8.10
   5   2   5  280.97   11.40
  -5   2   5  297.97    8.40
  -5  -2  -5  294.97    9.70
  -5   2   5  280.27   15.40
  -5  -2  -5  297.97    9.40
  -5   2   5  296.57    8.00
   5  -3  -5   68.29    4.10
   5   3   5   76.39    6.80
   5   3   5   84.59   16.60
   5   3   5   65.49    4.80
   5  -3  -5   65.69    3.30
  -5   3   5   75.59   10.70
  -5  -3  -5   65.19    5.00
  -5   3   5   70.69    4.40
  -5  -3  -5   62.39    5.80
  -5  -3  -5   71.39    5.60
  -5   3   5   67.19    3.70
  -5   3   5   69.19    4.00
   5  -4  -5  411.36   10.00
   5  -4  -5  401.26   10.40
   5   4   5  406.16   11.30
   5   4   5  402.26   19.70
   5   4   5  383.26   12.70
  -5   4   5  385.66   11.50
  -5  -4  -5  398.96   12.90
  -5   4   5  383.86   10.00
  -5  -4  -5  393.36   10.80
  -5   4   5  383.66   23.50
  -5  -4  -5  389.76   12.70
  -5   4   5  387.56   11.30
   5   5   5  614.64   16.00
   5   5   5  639.94   16.10
   5  -5  -5  642.24   14.70
   5   5   5  638.74   26.40
   5  -5  -5  547.55   17.20
   5  -5  -5  635.54   15.40
  -5  -5  -5  637.54   18.30
  -5   5   5  597.64   37.30
  -5   5   5  623.04   16.80
  -5  -5  -5  630.94   18.20
  -5   5   5  625.74   15.00
  -5   5   5  633.84   16.70
  -5  -5  -5  627.14   15.80
   5   6   5  141.69    6.60
   5  -6  -5  136.89    4.70
   5   6   5  142.09   21.00
   5  -6  -5  136.59    5.60
  -5   6   5  145.99    5.30
  -5  -6  -5  138.39    8.70
  -5  -6  -5  139.89    8.40
  -5  -6  -5  133.39    6.00
  -5   6   5  138.99    7.30
  -5   6   5  146.79    7.10
   5   7   5   96.69   24.80
   5  -7  -5   84.39    3.50
   5   7   5   88.49    5.60
   5  -7  -5   84.89    4.30
  -5  -7  -5   83.99    4.90
  -5  -7  -5   78.69    8.40
  -5   7   5   85.79    6.40
  -5   7   5   91.59    6.90
  -5  -7  -5   82.99    7.30
  -5   7   5   75.69    4.30
  -5  -7  -5   79.69    9.60
   5  -8  -5   57.29    2.90
   5  -8  -5   57.09    3.50
  -5  -8  -5   47.00    6.60
  -5  -8  -5   52.49    6.90
  -5   8   5   54.29    3.50
  -5  -8  -5   53.79    4.30
  -5  -8  -5   75.69    9.00
  -5   8   5   49.80    7.30
  -5   8   5   53.09    5.70
   5  -9  -5    1.90    1.70
   5  -9  -5    2.40    1.40
   5  -9  -5    1.10    1.60
   5  -9  -5    1.60    4.10
  -5   9   5    2.00    3.20
  -5   9   5    3.60    1.50
  -5  -9  -5   -0.10    8.40
  -5   9   5   14.70    5.00
  -5  -9  -5    4.20    2.00
  -5  -9  -5    5.40    4.00
  -5  -9  -5    2.30    4.00
   5 -10  -5   34.00    2.40
  -5 -10  -5   39.10    6.30
  -5  10   5   28.70    3.00
  -5  10   5   46.80    5.70
  -5 -10  -5   29.70    3.40
   6  -9   5   16.80    2.20
   6  -9   5   21.00    3.10
  -6  -9   5   19.10    2.10
  -6   9  -5   16.30    2.10
  -6  -9   5   16.70    3.40
  -6   9  -5   17.00    2.70
   6   8  -5   -0.10    1.60
   6  -8   5    2.20    3.00
   6  -8   5    3.10    1.50
  -6  -8   5   -1.40    2.40
  -6   8  -5    8.50    3.60
  -6  -8   5    2.90    1.30
  -6   8  -5    3.00    1.10
  -6   8  -5    3.80    1.90
  -6  -8   5    1.40    4.70
  -6   8  -5    1.20    2.10
   6  -7   5   56.09    5.70
   6   7  -5   56.89    3.40
   6  -7   5   54.19    3.40
  -6   7  -5   51.99    2.70
  -6  -7   5   52.49    3.00
  -6  -7   5   57.09    4.40
  -6  -7   5   59.09    6.20
  -6   7  -5   46.70    5.20
  -6   7  -5   47.90    3.90
   6   6  -5   21.30    2.40
   6  -6   5   17.60    2.30
   6  -6   5   20.30    2.80
   6  -6   5   21.50    3.90
  -6  -6   5   18.90    2.80
  -6  -6   5   22.00    3.90
  -6  -6   5   22.20    2.60
  -6   6  -5   16.80    2.90
  -6   6  -5   16.00    2.50
  -6   6  -5   19.10    2.30
   6  -5   5  325.17    9.40
   6   5  -5  281.87   23.70
   6  -5   5  349.17   47.30
   6  -5   5  339.27    8.40
   6   5  -5  340.07    8.80
   6  -5   5  327.17   11.70
  -6  -5   5  336.47    8.70
  -6  -5   5  348.07   10.20
  -6   5  -5  317.57    8.30
  -6  -5   5  346.17   10.00
  -6   5  -5  341.27    9.20
  -6   5  -5  332.07    9.50
   6  -4   5   98.29    7.20
   6  -4   5  142.09   24.20
   6   4  -5  109.09   16.90
   6   4  -5   99.49    4.00
   6  -4   5   96.59    6.20
   6  -4   5   99.09    4.50
   6  -4   5   98.39    3.60
  -6  -4   5   90.29    4.90
  -6   4  -5   96.99    4.70
  -6  -4   5  102.19    4.00
  -6  -4   5  103.29    5.20
  -6   4  -5   98.59    4.40
   6  -3   5  467.85   14.50
   6   3  -5  433.36   21.60
   6  -3   5  406.36   33.60
   6   3  -5  470.65   11.60
   6  -3   5  463.85   12.10
   6  -3   5  476.35   11.20
   6  -3   5  473.35   13.40
  -6  -3   5  474.95   12.20
  -6  -3   5  475.85   12.30
  -6   3  -5  460.95   11.60
  -6  -3   5  461.15   11.30
  -6  -3   5  489.85   21.70
   6  -2   5  354.06    8.80
   6  -2   5  329.27   29.10
   6  -2   5  365.36   12.50
   6  -2   5  365.36    9.90
   6   2  -5  341.47   19.10
   6  -2   5  359.16    9.50
   6  -2   5  369.26   11.20
   6   2  -5  360.96    9.30
  -6  -2   5  358.66    9.60
  -6  -2   5  292.17   26.70
  -6   2  -5  344.37    9.10
  -6  -2   5  342.67   18.30
  -6   2  -5  367.76    9.30
  -6  -2   5  343.37    9.10
  -6  -2   5  364.96    9.60
   6   1  -5   74.19   10.40
   6  -1   5   65.79    6.40
   6  -1   5   63.39   15.00
   6  -1   5   76.09    4.30
   6  -1   5   73.09    3.10
   6  -1   5   74.09    4.20
   6   1  -5   72.39    3.60
   6  -1   5   76.29    5.60
  -6  -1   5   63.39   15.70
  -6  -1   5   73.59    3.80
  -6  -1   5   75.79    3.80
  -6   1  -5   73.39    4.10
  -6   1  -5   75.69    3.90
  -6  -1   5   68.49    9.50
   6   0   5   62.39   10.00
   6   0  -5   75.39    4.60
   6   0   5   83.99    4.40
   6   0   5   79.99    3.60
   6   0   5   86.99   18.10
   6   0   5   85.99    6.00
   6   0  -5   82.19    3.80
  -6   0  -5   79.59    4.50
  -6   0   5   77.79    3.90
  -6   0   5   80.99    4.00
  -6   0  -5   75.79    5.00
  -6   0   5   96.79   14.00
   6  -1  -5   79.19    3.80
   6   1   5   75.69   17.50
   6   1   5   70.39    6.80
   6   1   5   74.99    5.70
  -6  -1  -5   69.79    5.70
  -6   1   5   77.69   12.90
  -6   1   5   72.69    3.90
  -6  -1  -5   64.29    5.60
  -6   1   5   75.39    4.20
   6   2   5  374.56   34.30
   6   2   5  352.26   10.20
   6   2   5  351.06   11.40
   6  -2  -5  370.46    9.60
   6   2   5  356.86   12.90
   6  -2  -5  362.76    9.20
  -6  -2  -5  361.36   11.70
  -6  -2  -5  363.76   11.70
  -6   2   5  349.07   10.10
  -6   2   5  360.06    9.90
  -6   2   5  325.07   21.70
   6  -3  -5  480.15   11.40
   6   3   5  477.95   12.60
   6   3   5  468.95   13.70
   6  -3  -5  474.35   11.70
  -6   3   5  448.96   12.60
  -6   3   5  449.66   11.40
  -6  -3  -5  446.06   12.50
  -6  -3  -5  465.75   14.20
  -6   3   5  417.66   29.10
  -6  -3  -5  481.25   14.40
  -6   3   5  450.25   12.80
   6  -4  -5   94.79    3.80
   6  -4  -5  105.59    4.50
   6   4   5  102.19    7.20
   6   4   5   97.59    5.50
  -6  -4  -5  108.89    7.80
  -6  -4  -5  108.19    5.80
  -6   4   5   95.19    4.70
  -6  -4  -5   97.99    7.50
  -6   4   5  102.29    5.90
  -6   4   5   84.49    6.20
   6   5   5  329.57   11.80
   6  -5  -5  325.87    8.50
   6  -5  -5  336.07    9.10
   6   5   5  270.67   28.30
  -6   5   5  321.27    9.00
  -6  -5  -5  334.07   12.20
  -6  -5  -5  330.17    9.80
  -6  -5  -5  330.07   12.30
  -6   5   5  319.27   10.90
   6  -6  -5   17.90    2.00
   6  -6  -5   21.50    2.50
  -6   6   5   18.60    2.50
  -6  -6  -5   19.70    4.30
  -6  -6  -5   22.80    3.00
  -6   6   5   22.10    4.70
  -6   6   5   23.90    3.80
  -6  -6  -5   19.40    5.60
   6  -7  -5   52.29    2.70
   6  -7  -5   53.69    3.50
  -6   7   5   55.19    6.00
  -6  -7  -5   54.19    4.20
  -6  -7  -5   46.90    6.50
  -6  -7  -5   54.79    6.70
  -6   7   5   56.89    3.70
  -6  -7  -5   79.49   10.20
  -6   7   5   47.10    7.00
   6  -8  -5    6.10    4.40
   6  -8  -5    0.80    1.10
   6  -8  -5    5.20    1.60
  -6   8   5    0.00    4.90
  -6  -8  -5    6.80    5.40
  -6   8   5   -1.20    3.10
  -6  -8  -5   -8.50    6.30
  -6  -8  -5    5.80    3.70
  -6   8   5    3.20    1.60
  -6  -8  -5    2.10    2.00
   6  -9  -5   18.40    2.20
   6  -9  -5   18.00    1.90
  -6   9   5   19.50    3.50
  -6  -9  -5   13.70    4.20
  -6  -9  -5   20.80    3.00
  -6   9   5   20.70    2.80
   7  -8   5   29.50    2.30
   7  -8   5   30.50    4.60
  -7   8  -5   29.90    2.10
  -7  -8   5   35.00    4.60
  -7  -8   5   32.80    2.10
   7  -7   5   43.40    2.80
   7   7  -5   38.50    2.70
   7  -7   5   33.60    5.00
  -7   7  -5   42.00    4.20
  -7  -7   5   40.30    2.40
  -7  -7   5   46.90    4.20
   7  -6   5   85.39    6.50
   7  -6   5   85.59    4.10
   7   6  -5   91.79    3.70
  -7   6  -5   97.19    6.40
  -7  -6   5   94.39    6.60
  -7  -6   5   90.09    3.50
  -7   6  -5   95.19    4.90
  -7  -6   5   98.19    5.00
  -7   6  -5   94.89    3.50
   7  -5   5   83.29    6.40
   7  -5   5   73.89    3.00
   7   5  -5   76.79    3.50
   7  -5   5   72.79    3.80
  -7  -5   5   77.79    4.60
  -7   5  -5   78.99    4.60
  -7   5  -5   69.79    5.60
  -7  -5   5   69.69    3.40
  -7  -5   5   84.79    5.60
   7  -4   5    2.70    1.20
   7  -4   5    2.10    2.90
   7  -4   5    8.00    3.20
   7   4  -5    2.80    1.50
   7  -4   5    2.20    1.60
  -7  -4   5    1.80    2.60
  -7   4  -5    1.70    2.90
  -7  -4   5    0.50    2.10
  -7   4  -5    3.40    2.40
  -7  -4   5    4.80    1.70
   7  -3   5    7.30    1.90
   7  -3   5    9.20    3.20
   7   3  -5    7.60    1.70
   7  -3   5    5.60    3.20
   7  -3   5    7.70    1.30
  -7   3  -5   13.10    2.70
  -7   3  -5    9.20    2.90
  -7  -3   5    6.60    2.20
  -7  -3   5   11.00    2.00
  -7  -3   5   11.10    2.50
   7   2  -5   26.40    2.70
   7  -2   5   28.40    3.30
   7  -2   5   -7.10   26.70
   7  -2   5   25.40    2.10
   7   2  -5   18.80   13.10
   7  -2   5   27.30    4.10
   7  -2   5   24.80    3.70
  -7   2  -5   29.60    3.70
  -7  -2   5   30.20    3.20
  -7  -2   5    2.10   13.20
  -7  -2   5   27.60    3.80
  -7  -2   5   28.50    3.50
   7   1  -5   19.60    2.50
   7  -1   5   17.80    2.00
   7  -1   5   24.50    3.30
   7  -1   5   18.80    3.50
   7  -1   5   23.70    4.20
   7  -1   5   20.90    3.00
   7  -1   5   20.00   24.00
  -7   1  -5   19.50    4.20
  -7  -1   5   18.60    2.70
  -7  -1   5   33.80   13.90
  -7  -1   5   17.80    2.40
   7   0   5   46.40    3.80
   7   0  -5   36.50    3.10
   7   0   5   26.70   24.30
   7   0   5   35.40    6.20
   7   0  -5   37.30    2.80
   7   0   5   33.30    4.80
   7   0   5   38.40    2.40
  -7   0   5   32.20   15.50
  -7   0  -5   53.29    7.40
  -7   0   5   36.80    4.10
  -7   0   5   34.70    3.80
   7  -1  -5   17.00    2.40
   7   1   5   14.40    3.10
   7  -1  -5   22.10    2.50
   7   1   5   23.60    3.60
   7   1   5   44.30   26.10
   7   1   5   22.80    4.20
  -7   1   5   20.80    2.80
  -7  -1  -5   22.40    5.20
  -7   1   5   41.00   18.40
  -7  -1  -5   27.40    4.90
  -7   1   5   19.70    3.10
   7  -2  -5   24.60    2.30
   7   2   5   25.20    3.10
   7   2   5   27.60    3.80
   7  -2  -5   27.20    2.90
  -7  -2  -5   28.70    5.20
  -7  -2  -5   27.30    5.20
  -7   2   5   25.70    3.70
  -7   2   5   28.10    3.40
   7   3   5    4.00    3.00
   7  -3  -5   11.40    1.60
   7  -3  -5   10.10    2.00
  -7   3   5   10.90    3.60
  -7  -3  -5    7.00    4.60
  -7  -3  -5   12.10    4.30
  -7   3   5   10.80    3.20
   7  -4  -5    4.50    1.90
   7   4   5    2.50    3.10
   7   4   5    0.70    2.60
   7  -4  -5    1.50    1.10
  -7  -4  -5    5.40    3.20
  -7   4   5    7.90    3.40
  -7   4   5   -0.90    3.70
  -7   4   5    2.50    2.60
  -7  -4  -5    4.90    4.60
  -7  -4  -5    0.60    4.00
   7  -5  -5   68.89    3.00
   7  -5  -5   73.49    4.20
   7   5   5   65.49    9.90
  -7  -5  -5   57.29    8.50
  -7  -5  -5   68.99    4.90
  -7   5   5   76.59    4.40
  -7   5   5   77.29    6.40
  -7   5   5   74.09    7.30
  -7  -5  -5   69.19    7.20
   7  -6  -5   87.89    3.30
  -7  -6  -5   90.29    5.00
  -7  -6  -5  106.99   11.10
  -7  -6  -5  109.49    9.60
  -7   6   5   78.59    7.60
  -7   6   5   91.19    4.50
  -7   6   5   89.79    7.60
   7  -7  -5   42.60    2.20
   7  -7  -5   43.50    3.30
  -7   7   5   42.60    3.30
  -7  -7  -5   43.70    3.80
  -7   7   5   36.20    4.10
  -7  -7  -5   54.99    6.50
   7  -8  -5   31.10    2.70
   7  -8  -5   31.50    1.80
  -7   8   5   31.90    2.60
  -7  -8  -5   23.90    4.30
  -7  -8  -5   34.30    3.20
  -7   8   5   22.70    3.80
   8   7  -5   17.70    2.30
   8  -7   5   15.40    1.90
   8  -7   5   15.40    2.80
  -8  -7   5   15.00    1.40
   8  -6   5    6.10    2.80
   8   6  -5    6.70    1.70
   8  -6   5    7.00    1.40
  -8  -6   5    6.10    1.20
  -8  -6   5    5.10    2.70
   8   5  -5   31.80    2.50
   8  -5   5   29.80    5.10
   8  -5   5   35.30    2.70
  -8  -5   5   27.60    2.30
  -8  -5   5   31.50    4.10
   8  -4   5   21.60    2.70
   8  -4   5   18.90    3.30
   8   4  -5   16.90    2.30
   8  -4   5   20.90    3.70
  -8  -4   5   16.90    2.70
  -8  -4   5   22.80    4.60
  -8  -4   5   20.10    2.40
   8  -3   5   92.19    4.30
   8   3  -5   88.69    3.80
   8  -3   5   90.09    5.90
   8  -3   5   85.79    6.60
  -8  -3   5   98.89    6.50
  -8  -3   5   80.69    4.90
  -8  -3   5   95.79    3.80
   8   2  -5   17.20    2.10
   8  -2   5   11.70    2.10
   8  -2   5   15.80    3.10
   8  -2   5   14.60    3.50
  -8  -2   5   18.70    3.60
  -8  -2   5   19.40    2.90
  -8  -2   5   15.30    2.30
   8   1  -5    0.30    1.50
   8   1  -5    3.50    1.50
   8  -1   5    2.10    2.60
   8  -1   5    3.10    1.80
   8  -1   5    1.30    3.00
  -8  -1   5    1.00    3.50
  -8  -1   5   -2.70    2.80
   8   0   5   99.29    4.60
   8   0  -5   99.39    4.00
   8   0   5  100.39    5.90
   8   0  -5   90.79    3.50
   8   0   5  105.19    7.10
  -8   0   5  104.29    6.10
  -8   0   5  106.19    7.10
   8   1   5    0.80    2.30
   8  -1  -5    2.00    1.50
   8  -1  -5    1.90    1.10
   8   1   5   -1.20    2.10
  -8   1   5    1.50    3.80
  -8   1   5   11.00    4.80
   8  -2  -5   13.20    1.80
   8   2   5   11.00    2.90
   8  -2  -5   14.10    1.80
  -8   2   5   14.00    5.90
  -8   2   5    8.80    5.50
   8  -3  -5   86.09    3.30
   8   3   5   89.69    5.80
   8  -3  -5   90.89    3.90
  -8   3   5   94.99    8.40
  -8  -3  -5   83.09    9.50
  -8  -3  -5   83.09   11.10
  -8   3   5   94.89    9.30
   8  -4  -5   14.00    1.70
   8  -4  -5   18.50    2.50
   8   4   5   19.80    3.20
  -8  -4  -5   24.40    5.20
  -8   4   5   32.10    4.70
  -8  -4  -5   23.20    3.80
   8  -5  -5   28.70    1.90
  -8  -5  -5   34.30    5.00
  -8  -5  -5   30.70    4.60
  -8   5   5   27.10    5.00
   8  -6  -5    7.20    1.00
  -8  -6  -5    9.60    4.40
  -8   6   5   10.80    2.20
  -8  -6  -5    7.50    2.40
   8  -7  -5   15.30    1.30
  -8  -7  -5   12.20    2.20
  -8   7   5   20.60    3.00
   9  -4   5   11.60    2.80
   9   4  -5    4.80    1.40
   9  -4   5    4.00    1.40
   9  -4   5    7.80    2.60
   9   3  -5    3.90    1.40
   9  -3   5    3.30    1.50
   9  -3   5    2.20    2.60
   9  -3   5    8.20    2.40
   9  -2   5   29.90    2.60
   9  -2   5   27.20    4.70
   9  -2   5   30.90    3.90
   9   2  -5   29.10    2.10
   9  -1   5    3.20    2.70
   9   1  -5   -0.70    1.20
   9  -1   5   -0.10    2.00
   9  -1   5    1.90    1.60
   9   0   5   27.70    3.70
   9   0  -5   27.60    2.20
   9   0   5   23.90    3.00
   9  -1  -5   -1.10    1.00
   9   1   5   -1.60    2.10
   9  -1  -5    1.20    1.30
   9   1   5   -0.10    2.00
   9   2   5   29.00    3.90
   9  -2  -5   31.00    1.80
   9  -2  -5   27.10    2.20
   9  -3  -5    2.50    1.30
   9   3   5    0.80    2.30
   9  -3  -5    4.20    0.90
   9  -4  -5    5.90    0.90
   0  12  -6    9.90    1.40
   0 -12   6    8.70    1.60
   0  11  -6    1.50    1.90
   0  11  -6    3.60    1.40
   0 -11   6    6.10    1.90
   0 -11   6    2.30    4.60
   0 -10   6   63.39    4.10
   0  10  -6   64.99    3.30
   0  -9   6   37.80   24.90
   0   9  -6    9.10    1.80
   0  -9   6    5.80    2.30
   0  -8   6   10.20   17.00
   0  -8   6   29.90    3.90
   0   8  -6   25.60    2.70
   0   8  -6   21.90    2.30
   0  -7   6  369.46   10.30
   0  -7   6  366.66   26.00
   0   7  -6  367.86    8.70
   0   7  -6  366.36    9.50
   0   6  -6   51.49    4.50
   0   5  -6  240.48    5.80
   0  -5   6  222.98    5.90
   0  -5   6  236.38   14.60
   0   5  -6  246.18    6.80
   0  -5   6  227.98   12.40
   0   5  -6  221.68    7.10
   0  -4   6  442.16   15.10
   0   4  -6  429.76    9.70
   0  -4   6  416.86   10.80
   0  -4   6  417.96    9.70
   0   4  -6  434.16   10.80
   0   4  -6  428.76   10.50
   0  -4   6  426.86   10.60
   0  -3   6 2114.09   45.80
   0   3  -6 2094.09   44.10
   0   3  -6 2019.70   43.80
   0  -3   6 2020.40   51.39
   0  -3   6 2091.59   44.00
   0  -3   6 2046.60   48.40
   0  -3   6 2040.40   47.80
   0   3  -6 1981.00   43.10
   0  -3   6 2022.90   43.80
   0  -2   6  980.20   23.40
   0  -2   6 1007.00   25.80
   0   2  -6  997.60   21.70
   0  -2   6  974.80   21.60
   0  -2   6  976.30   27.40
   0   2  -6  920.81   28.90
   0  -2   6  931.91   21.50
   0  -2   6 1007.80   25.20
   0   2  -6  970.30   21.80
   0  -1   6  263.67    7.00
   0   1  -6  250.27    7.00
   0  -1   6  280.07   10.50
   0  -1   6  265.17    9.10
   0  -1   6  255.37    9.90
   0   1  -6  269.57   12.90
   0  -1   6  267.17   11.00
   0  -1   6  259.07    7.00
   0   1  -6  270.47    7.30
   0   0   6 1255.17   27.90
   0   0  -6 1312.47   28.40
   0   0   6 1297.47   30.80
   0   0   6 1258.27   30.60
   0   0  -6 1270.67   28.20
   0   0   6 1265.67   31.30
   0   0  -6 1258.57   32.90
   0   0   6 1283.87   27.90
   0   1   6  251.37    9.10
   0   1   6  256.17    7.20
   0  -1  -6  257.47    7.80
   0   1   6  261.07   10.40
   0   1   6  257.77   10.30
   0  -1  -6  266.87   12.10
   0  -1  -6  266.77    7.90
   0   1   6  251.87    7.30
   0  -2  -6  962.00   22.80
   0  -2  -6  933.21   27.00
   0   2   6  978.20   24.60
   0   2   6  940.61   22.00
   0  -2  -6  994.00   22.80
   0   2   6  964.70   26.20
   0   2   6  966.20   22.00
   0  -3  -6 2066.69   45.90
   0   3   6 2083.79   50.69
   0  -3  -6 2042.00   46.00
   0  -3  -6 1971.50   44.30
   0   3   6 2100.99   44.30
   0   3   6 2135.29   45.10
   0   3   6 2075.09   45.20
   0  -4  -6  462.65   13.20
   0   4   6  426.96   11.60
   0  -4  -6  417.06   11.10
   0   4   6  419.06   10.50
   0   4   6  464.55   18.30
   0  -4  -6  453.35   12.80
   0   4   6  434.16   11.90
   0  -5  -6  233.28    9.20
   0   5   6  235.78    8.00
   0   5   6  218.78   15.10
   0  -5  -6  228.88    7.10
   0   5   6  226.88    8.30
   0   7   6  347.57   23.30
   0   7   6  345.97    9.10
   0  -7  -6  377.06   14.10
   0   7   6  372.26   13.30
   0   8   6   25.30    4.50
   0   8   6   28.00   15.30
   0  -8  -6   18.50    4.70
   0  -9  -6    6.50    3.80
   0   9   6    9.10    3.70
   0   9   6   17.40   19.80
   0 -10  -6   61.59    5.90
   0  10   6   75.59    6.70
   0  11   6    1.90    3.70
   0 -11  -6    5.70    2.90
   0 -12  -6   11.80    1.80
   1  12  -6   38.60    2.20
   1 -12   6   39.90    2.60
   1 -12   6   38.20    7.10
  -1 -12   6   36.50    3.00
  -1  12  -6   39.60    2.10
   1 -11   6   -1.60    4.10
   1 -11   6    1.60    1.50
   1  11  -6    2.60    1.40
  -1 -11   6   -1.40    5.60
  -1  11  -6    1.70    1.30
  -1 -11   6    1.30    1.90
  -1  11  -6    4.10    1.70
   1  10  -6   70.09    3.40
   1 -10   6   68.49    4.00
  -1 -10   6   65.29    4.30
  -1  10  -6   69.29    3.30
   1  -9   6   38.10    5.30
   1   9  -6   42.40    3.00
   1  -9   6   39.50    3.80
   1  -9   6   44.50   24.30
  -1   9  -6   38.30    2.90
  -1  -9   6   46.20   27.60
  -1   9  -6   34.70    2.80
  -1  -9   6   35.00    4.30
   1   8  -6    8.50    1.80
   1  -8   6    8.10    2.20
   1  -8   6   -3.60   16.10
  -1  -8   6    9.10    2.60
  -1   8  -6    7.20    1.30
  -1   8  -6   -0.30    3.50
  -1   8  -6    6.60    2.40
  -1   8  -6    9.30    1.90
   1   7  -6  108.19    4.30
   1  -7   6  116.19   15.80
   1  -7   6  110.69    4.90
  -1   7  -6  105.69    3.50
  -1  -7   6  102.89    3.70
  -1  -7   6  107.89    5.90
  -1   7  -6  107.69    4.30
  -1   7  -6  105.09    4.70
  -1   7  -6  111.69    5.80
   1  -6   6   56.39    4.00
   1   6  -6   57.39    3.40
   1  -6   6   80.89   11.80
  -1  -6   6   52.39   12.60
  -1   6  -6   60.09    4.90
  -1   6  -6   61.19    2.40
  -1  -6   6   49.20    5.50
  -1  -6   6   71.29   10.60
  -1  -6   6   54.49    3.90
  -1   6  -6   58.59    3.50
  -1   6  -6   53.69    3.30
  -1  -6   6   59.29    2.60
   1   5  -6  641.44   18.40
   1  -5   6  679.33   25.50
   1   5  -6  655.93   14.40
   1  -5   6  636.64   15.80
   1   5  -6  633.04   15.10
  -1   5  -6  666.63   15.40
  -1  -5   6  627.74   23.60
  -1  -5   6  668.93   14.50
  -1   5  -6  661.03   14.40
  -1  -5   6  672.53   21.70
  -1   5  -6  658.03   15.70
  -1  -5   6  656.33   15.50
  -1  -5   6  635.84   15.70
   1  -4   6  389.06   14.00
   1  -4   6  374.46   14.80
   1   4  -6  377.76   10.00
   1   4  -6  375.76    8.90
   1  -4   6  407.46   18.00
   1   4  -6  371.66   11.90
  -1  -4   6  382.06    9.60
  -1  -4   6  379.16   15.80
  -1  -4   6  383.16    8.90
  -1  -4   6  388.86   14.60
  -1   4  -6  390.76    9.50
  -1   4  -6  385.76    9.80
  -1   4  -6  379.06    8.80
  -1  -4   6  379.96    9.80
   1  -3   6  747.83   23.80
   1  -3   6  743.03   21.30
   1   3  -6  743.03   18.50
   1  -3   6  751.32   20.80
   1   3  -6  749.73   17.20
   1   3  -6  789.52   19.10
  -1  -3   6  738.33   16.20
  -1  -3   6  709.83   21.10
  -1   3  -6  729.23   16.10
  -1   3  -6  717.03   26.20
  -1   3  -6  724.03   16.90
  -1  -3   6  771.22   16.90
  -1  -3   6  738.33   16.90
  -1   3  -6  729.03   16.70
   1  -2   6  345.87   14.40
   1  -2   6  350.56   10.60
   1   2  -6  356.06   10.40
   1   2  -6  340.17    9.30
   1   2  -6  349.77    9.40
   1  -2   6  351.26   12.30
  -1  -2   6  352.46    8.60
  -1  -2   6  344.67   10.90
  -1  -2   6  356.96   12.50
  -1  -2   6  339.37   13.00
  -1   2  -6  349.67    8.70
  -1  -2   6  346.07    8.60
  -1   2  -6  353.86    8.50
  -1   2  -6  321.77   16.00
   1  -1   6  273.97    9.50
   1   1  -6  272.17    8.10
   1  -1   6  278.77   10.70
   1   1  -6  246.58   14.80
   1   1  -6  274.27    8.20
   1  -1   6  271.87   11.00
  -1  -1   6  276.77   10.90
  -1   1  -6  254.87   12.80
  -1  -1   6  272.27    7.00
  -1  -1   6  270.67   10.30
  -1  -1   6  277.97    6.90
  -1  -1   6  261.27    9.20
   1   0   6   68.39    6.00
   1   0  -6   56.49    9.80
   1   0   6   66.09    6.20
   1   0  -6   68.69    4.90
   1   0   6   69.89    6.00
  -1   0   6   67.79    6.10
  -1   0  -6   60.99    8.70
  -1   0   6   67.09    2.80
  -1   0   6   68.29    5.50
  -1   0  -6   71.09    3.10
  -1   0   6   64.59    5.10
  -1   0   6   73.79    6.30
  -1   0   6   68.49    2.90
  -1   0  -6   69.29    3.20
   1   1   6  279.67   11.00
   1   1   6  264.17    8.30
   1   1   6  279.37   10.90
   1  -1  -6  265.37   13.40
   1  -1  -6  266.97    8.90
  -1   1   6  261.57    8.50
  -1   1   6  263.47    7.20
  -1  -1  -6  251.87   12.80
  -1   1   6  275.57   10.80
  -1   1   6  278.17   10.40
  -1   1   6  273.27   10.30
  -1  -1  -6  286.57    7.70
  -1  -1  -6  272.27    7.80
  -1   1   6  276.97    7.20
   1  -2  -6  277.57   12.60
   1   2   6  345.57   13.50
   1  -2  -6  356.06   14.90
   1  -2  -6  352.76   10.70
   1   2   6  348.87   13.60
   1   2   6  322.57    9.60
  -1   2   6  305.27   14.00
  -1   2   6  342.87    9.00
  -1   2   6  342.47    8.90
  -1  -2  -6  345.97    9.70
  -1  -2  -6  345.47    9.80
  -1   2   6  341.17   12.50
   1  -3  -6  716.83   23.40
   1   3   6  737.33   23.20
   1   3   6  693.23   17.50
   1  -3  -6  703.13   18.80
   1  -3  -6  743.83   18.80
   1   3   6  712.93   23.00
  -1  -3  -6  729.83   16.60
  -1  -3  -6  724.23   18.20
  -1   3   6  739.13   22.60
  -1   3   6  730.93   16.30
  -1   3   6  722.53   17.40
   1   4   6  364.76   16.50
  -1   4   6  366.56    9.30
  -1   4   6  382.26   10.50
  -1   4   6  379.66   16.30
  -1  -4  -6  386.76   11.60
  -1   4   6  385.66   10.70
  -1  -4  -6  383.46   11.70
   1   5   6  636.34   24.60
   1   5   6  606.54   16.10
  -1  -5  -6  665.43   15.70
  -1   5   6  650.93   15.10
  -1  -5  -6  693.43   18.20
  -1   5   6  651.23   16.70
  -1   5   6  645.94   16.50
  -1  -5  -6  663.83   17.70
  -1   5   6  645.24   24.30
   1   6   6   78.79   11.50
   1   6   6   55.49    7.20
   1  -6  -6   60.49    9.70
  -1  -6  -6   58.89    6.30
  -1   6   6   58.09    5.50
  -1   6   6   56.69    5.10
  -1   6   6   61.59    3.50
  -1  -6  -6   60.79    4.00
  -1   6   6   65.19    7.40
  -1   6   6   66.59   11.50
  -1  -6  -6   68.29    7.10
   1   7   6  141.79   19.70
   1  -7  -6   97.69    9.00
   1   7   6  110.69    7.70
   1   7   6  104.79   16.10
  -1   7   6   95.69    6.50
  -1  -7  -6  109.59    5.10
  -1  -7  -6  102.19    9.50
  -1   7   6  103.59    4.30
  -1   7   6   91.99   10.20
  -1   7   6   93.29   14.00
   1  -8  -6    3.50    4.00
   1   8   6    6.10    3.50
   1   8   6   28.60   13.70
  -1   8   6    6.90   16.00
  -1   8   6    9.20    5.10
  -1  -8  -6   -0.80    2.50
  -1  -8  -6    7.50    4.40
  -1   8   6    7.50    1.80
  -1   8   6    2.30    5.30
  -1   8   6   -2.30    3.70
  -1  -8  -6   -3.00    9.90
   1  -9  -6   36.10    6.10
   1   9   6   36.30    5.80
   1   9   6   40.70   20.40
  -1   9   6   51.09    7.90
  -1  -9  -6   32.40    4.80
   1  10   6   76.79    6.00
   1 -10  -6   70.49    6.20
  -1 -10  -6   65.39    6.20
   1 -11  -6   -2.10    2.30
   1  11   6   -1.50    2.90
  -1 -11  -6    2.80    2.50
  -1 -11  -6    0.00    2.30
   1 -12  -6   40.40    2.90
  -1 -12  -6   43.20    4.20
  -1 -12  -6   43.40    4.80
   2 -12   6   38.60    6.70
   2 -12   6   34.80    2.30
  -2 -12   6   36.10    3.70
  -2  12  -6   34.20    2.20
  -2  12  -6   34.80    2.00
   2 -11   6    5.50    3.60
   2 -11   6    4.20    1.50
   2  11  -6    6.00    1.50
  -2 -11   6    1.90    2.10
  -2  11  -6    5.30    1.40
   2 -10   6   43.50    6.80
   2 -10   6   42.50    3.40
   2  10  -6   47.10    3.50
  -2  10  -6   45.90    2.80
  -2  10  -6   43.10    2.40
  -2 -10   6   45.90    4.60
   2  -9   6   31.40    3.40
   2  -9   6   29.60    4.80
   2   9  -6   31.30    2.80
  -2   9  -6   28.70    6.50
  -2   9  -6   30.60    2.70
  -2   9  -6   36.80    4.40
  -2   9  -6   31.70    2.30
  -2  -9   6   40.00    4.90
   2  -8   6   51.89    7.90
   2  -8   6   57.19    4.00
   2  -8   6   44.10   17.40
   2   8  -6   61.29    3.40
  -2   8  -6   55.59    5.40
  -2  -8   6   61.29    2.90
  -2   8  -6   58.99    2.70
  -2   8  -6   56.39    3.40
  -2   8  -6   61.69    4.30
  -2  -8   6   71.89    5.60
   2   7  -6  224.68    6.70
   2  -7   6  209.38   10.60
   2  -7   6  211.18    7.10
   2  -7   6  221.88    8.00
   2  -7   6  224.28   22.00
  -2   7  -6  229.08    7.90
  -2  -7   6  217.58   24.60
  -2  -7   6  221.78    6.00
  -2   7  -6  217.08    7.00
  -2  -7   6  225.98    7.40
  -2   7  -6  232.08    7.80
  -2   7  -6  216.68    5.80
  -2  -7   6  208.08    8.50
   2   6  -6   17.90    2.80
   2  -6   6   20.10    5.60
   2   6  -6   18.50    7.40
   2   6  -6   18.00    2.20
   2  -6   6   20.70    3.40
   2  -6   6   18.10    9.00
   2  -6   6   15.90    3.10
  -2  -6   6   10.90    8.40
  -2  -6   6   14.60    2.80
  -2   6  -6   12.40    1.90
  -2  -6   6   13.60    4.10
  -2  -6   6   14.90    2.20
  -2  -6   6   13.50    1.90
  -2   6  -6   12.90    1.60
  -2   6  -6   17.40    2.40
   2  -5   6  105.19    4.80
   2   5  -6  103.09    4.20
   2   5  -6  111.99    9.40
   2  -5   6  105.39   12.60
  -2   5  -6  100.79    4.00
  -2  -5   6  109.29    4.40
  -2   5  -6  102.39    4.30
  -2   5  -6  107.29    3.80
  -2  -5   6  106.09    4.60
  -2  -5   6  113.39   17.20
  -2  -5   6  106.99    3.50
   2   4  -6  238.28   10.40
   2  -4   6  245.98   14.30
  -2  -4   6  252.17    6.30
  -2  -4   6  240.78    7.00
  -2  -4   6  244.48    6.90
  -2   4  -6  247.38    6.70
  -2   4  -6  241.28    6.90
  -2   4  -6  245.68    6.00
  -2  -4   6  245.88   15.30
  -2  -4   6  248.18   12.80
   2   3  -6  146.29    7.50
   2  -3   6  139.89   10.50
  -2  -3   6  142.29   10.70
  -2  -3   6  149.49    9.30
  -2   3  -6  143.79   17.20
  -2  -3   6  139.49    4.70
  -2   3  -6  143.19    4.50
  -2  -3   6  136.69    4.00
  -2  -3   6  141.69    4.60
  -2   3  -6  144.49    4.40
  -2   3  -6  132.79    3.80
   2   2  -6  285.57   10.10
   2  -2   6  292.27   12.70
  -2   2  -6  267.57   16.00
  -2  -2   6  295.67    7.00
  -2  -2   6  294.07    7.40
  -2  -2   6  272.37   12.60
  -2   2  -6  291.27    7.40
  -2  -2   6  290.47   11.80
  -2  -2   6  300.57    7.50
   2  -1   6 1019.90   25.00
   2  -1   6 1055.39   28.30
   2   1  -6 1076.09   26.00
  -2  -1   6 1007.00   26.10
  -2  -1   6 1025.20   22.90
  -2  -1   6 1074.39   27.30
  -2   1  -6  986.90   29.00
  -2   1  -6 1018.60   22.70
  -2  -1   6 1052.79   22.90
  -2   1  -6 1053.59   22.90
  -2  -1   6 1077.69   27.90
   2   0   6  277.37   10.90
   2   0   6  275.97    8.00
   2   0   6  270.27   12.60
  -2   0   6  256.07   10.10
  -2   0  -6  280.27    7.10
  -2   0   6  271.97   11.30
  -2   0   6  272.47    7.10
  -2   0  -6  278.37    7.30
  -2   0   6  279.97    7.00
  -2   0   6  273.17   10.60
   2  -1  -6  999.00   31.30
   2   1   6 1054.49   29.20
   2   1   6 1059.59   25.70
   2   1   6 1019.60   27.70
  -2   1   6 1080.89   23.50
  -2   1   6 1077.69   27.20
  -2  -1  -6 1051.09   23.70
  -2   1   6 1032.40   27.30
  -2   1   6 1085.99   23.30
  -2   1   6 1081.69   27.70
  -2  -1  -6 1074.39   24.00
   2   2   6  304.57   15.70
   2   2   6  308.07   13.30
   2  -2  -6  308.87   16.90
   2   2   6  293.47   11.40
  -2  -2  -6  280.17    7.50
  -2   2   6  294.07   11.60
  -2   2   6  295.17    7.90
  -2   2   6  286.37    7.20
  -2  -2  -6  293.87    8.90
  -2   2   6  283.47   12.00
  -2  -2  -6  293.57    8.70
  -2   2   6  286.27    8.00
   2   3   6  162.48   11.40
   2  -3  -6  130.29   15.60
   2   3   6  151.78    9.80
   2   3   6  151.48   13.90
  -2   3   6  146.29    5.40
  -2   3   6  133.89   10.00
  -2  -3  -6  135.89    5.00
  -2  -3  -6  147.19    6.20
  -2   3   6  145.19    5.30
  -2  -3  -6  143.89    6.20
   2   4   6  255.07   13.20
   2   4   6  241.48   14.60
  -2   4   6  252.17   14.00
  -2   4   6  248.88    7.90
  -2  -4  -6  241.78    8.80
  -2   4   6  239.18    6.70
  -2  -4  -6  243.28    7.20
  -2  -4  -6  235.18    8.90
  -2   4   6  241.28    7.90
   2   5   6   90.09   11.70
   2   5   6  105.29    5.80
   2   5   6  101.19    6.80
   2   5   6  125.59   13.80
  -2   5   6  103.59    4.00
  -2   5   6  103.49    5.50
  -2   5   6  100.49   12.80
  -2  -5  -6  100.19    6.70
  -2  -5  -6  100.09    6.50
  -2  -5  -6  100.89    4.80
   2   6   6   14.50    2.60
   2   6   6   19.60    8.30
   2   6   6   12.60    3.60
   2  -6  -6   10.90    6.20
  -2   6   6   14.60    2.00
  -2  -6  -6   17.50    2.60
  -2   6   6    7.10    9.50
  -2  -6  -6   10.20    3.40
  -2   6   6   19.60    3.00
  -2   6   6   18.60    3.40
  -2  -6  -6   15.20    4.30
   2   7   6  238.98   19.60
   2  -7  -6  221.98   11.10
   2  -7  -6  221.28    6.70
   2   7   6  210.68    9.20
  -2   7   6  227.68    8.90
  -2  -7  -6  197.68   11.00
  -2  -7  -6  214.18    9.80
  -2  -7  -6  220.28    7.30
  -2   7   6  219.48    9.30
   2   8   6   54.19    5.70
   2  -8  -6   55.39    4.00
   2   8   6   38.90   15.90
   2  -8  -6   61.69    7.30
  -2   8   6   55.49    6.40
  -2   8   6   55.79    7.50
  -2   8   6   41.80   20.30
  -2   8   6   59.29    3.60
  -2  -8  -6   62.19    4.40
  -2  -8  -6   59.29    8.20
   2   9   6   32.20    5.20
  -2  -9  -6   -2.80    6.50
  -2  -9  -6   16.40    2.90
   2 -10  -6   46.40    7.30
  -2  10   6   28.20    3.00
   2 -11  -6    3.80    1.80
   2 -11  -6   12.00    3.60
  -2 -11  -6    8.20    2.90
  -2 -11  -6    4.10    2.80
   2 -12  -6   39.70    2.50
   2 -12  -6   33.90    5.40
   2 -12  -6   40.90    2.30
  -2 -12  -6   43.20    4.50
  -2 -12  -6   44.00    4.40
   3 -11   6    9.00    3.60
   3 -11   6   12.20    1.60
  -3  11  -6   15.20    1.90
  -3  11  -6   13.90    2.00
   3  10  -6   39.10    2.80
   3 -10   6   45.40    6.10
   3 -10   6   40.90    3.10
  -3 -10   6   51.89    6.70
  -3  10  -6   29.10    9.10
  -3  10  -6   43.30    5.00
  -3  10  -6   47.20    2.70
  -3  10  -6   43.20    2.30
   3   9  -6  107.89    4.30
   3  -9   6  119.19    5.20
   3  -9   6  117.29    7.50
   3  -9   6  113.09    4.70
  -3   9  -6  111.99    4.30
  -3   9  -6  116.79    5.50
  -3   9  -6  115.89    7.40
  -3   9  -6  115.99    3.80
  -3  -9   6  115.29    4.00
   3  -8   6  233.58    7.20
   3   8  -6  231.78    6.80
   3  -8   6  210.28    9.90
   3  -8   6  220.98   31.80
   3  -8   6  227.58    7.50
  -3  -8   6  236.78    6.40
  -3  -8   6  233.48    8.10
  -3   8  -6  238.68    6.20
  -3   8  -6  226.08    6.80
  -3   8  -6  240.38    8.60
  -3   8  -6  234.08    7.60
   3  -7   6  131.09   21.20
   3   7  -6  184.78   20.50
   3  -7   6  191.98    6.80
   3  -7   6  182.68    9.60
   3   7  -6  196.28    6.00
   3  -7   6  193.08    6.30
  -3  -7   6  188.78    7.00
  -3  -7   6  188.68    7.70
  -3   7  -6  191.88    7.10
  -3   7  -6  186.88    6.50
  -3  -7   6  191.98    5.50
  -3   7  -6  188.68    5.20
   3  -6   6  322.67   21.50
   3  -6   6  337.37   12.60
   3   6  -6  355.06    9.20
   3   6  -6  347.17   17.50
   3  -6   6  350.46    9.50
   3  -6   6  346.47    9.80
  -3  -6   6  355.36    9.90
  -3   6  -6  357.06    8.50
  -3   6  -6  348.77    9.50
  -3  -6   6  343.17   10.20
  -3  -6   6  362.86    8.80
  -3   6  -6  349.17    9.90
  -3  -6   6  337.77   22.70
   3  -5   6   52.09    3.70
   3   5  -6   40.20    6.80
   3  -5   6   47.20    9.20
   3  -5   6   37.80    5.30
   3  -5   6   55.19    4.50
   3  -5   6   53.09    8.10
   3   5  -6   50.99    3.30
  -3  -5   6   48.90    2.60
  -3   5  -6   48.80    3.00
  -3  -5   6   47.30    3.40
  -3   5  -6   50.69    3.20
  -3  -5   6   48.30    3.80
  -3  -5   6   42.20    8.80
  -3   5  -6   48.70    2.30
   3  -4   6  185.28   13.60
   3   4  -6  170.98   10.50
   3   4  -6  183.98    5.80
   3  -4   6  184.38    6.10
   3  -4   6  184.68    6.50
  -3   4  -6  187.48    4.90
  -3   4  -6  176.68    5.50
  -3  -4   6  169.28   12.90
  -3  -4   6  181.28    6.00
  -3  -4   6  159.58   17.10
  -3   4  -6  182.58    5.70
  -3  -4   6  180.98    5.90
   3   3  -6  871.31   24.20
   3  -3   6  893.61   27.70
  -3  -3   6  850.61   28.50
  -3   3  -6  873.51   19.80
  -3  -3   6  882.01   26.70
  -3  -3   6  885.81   19.50
  -3  -3   6  914.31   20.20
  -3   3  -6  857.01   19.20
  -3   3  -6  900.61   20.00
  -3  -3   6  911.81   20.30
   3  -2   6  163.28   10.90
   3   2  -6  148.99    8.50
  -3  -2   6  156.98    4.90
  -3   2  -6  142.99    4.20
  -3  -2   6  153.18    4.80
  -3  -2   6  152.48    4.40
  -3   2  -6  152.78    4.70
  -3  -2   6  151.08   10.00
  -3  -2   6  142.79   12.10
  -3   2  -6  158.68    4.60
   3  -1   6 1326.57   36.30
   3   1  -6 1345.67   33.30
  -3  -1   6 1334.97   34.40
  -3  -1   6 1352.06   29.20
  -3  -1   6 1303.37   33.20
  -3  -1   6 1332.67   35.30
  -3  -1   6 1276.77   28.50
  -3   1  -6 1364.16   29.10
  -3  -1   6 1345.17   29.10
  -3   1  -6 1366.96   28.90
   3   0   6   48.50    7.10
   3   0  -6   53.99    6.40
  -3   0   6   55.59    2.70
  -3   0   6   52.29    2.50
  -3   0  -6   60.89    3.00
  -3   0   6   54.59    6.70
  -3   0   6   61.19    6.30
  -3   0  -6   52.19    2.70
  -3   0   6   49.99    8.30
  -3   0   6   60.99    2.70
   3   1   6 1324.77   37.90
  -3   1   6 1308.37   28.60
  -3  -1  -6 1298.97   29.40
  -3   1   6 1368.86   29.40
  -3   1   6 1341.67   34.30
  -3   1   6 1368.66   29.20
  -3   1   6 1353.46   34.10
  -3  -1  -6 1353.76   29.90
  -3   1   6 1337.77   33.50
   3   2   6  148.09    9.20
   3   2   6  160.48   13.90
  -3   2   6  165.18    5.20
  -3  -2  -6  169.78    5.90
  -3   2   6  164.78    5.30
  -3  -2  -6  161.18    6.20
  -3  -2  -6  157.28    5.10
  -3   2   6  156.58   10.10
  -3   2   6  145.29    4.50
  -3   2   6  154.08   10.70
  -3   2   6  159.48    9.40
   3   3   6  868.91   25.40
   3   3   6  887.81   31.60
  -3  -3  -6  885.21   21.70
  -3   3   6  887.41   26.90
  -3  -3  -6  875.11   21.90
  -3   3   6  858.91   20.60
  -3  -3  -6  903.61   20.10
  -3   3   6  876.71   19.50
  -3   3   6  892.61   20.80
   3   4   6  179.28    8.20
   3   4   6  182.58    6.90
   3   4   6  187.08   12.90
  -3   4   6  174.68   13.50
  -3   4   6  181.88    5.60
  -3  -4  -6  187.88    8.10
  -3   4   6  187.78    6.70
  -3  -4  -6  179.08    6.30
  -3   4   6  182.28    6.90
  -3  -4  -6  183.28    7.80
   3   5   6   48.70    5.70
   3   5   6   35.20    8.40
   3   5   6   51.39    4.60
  -3   5   6   40.10    4.50
  -3  -5  -6   49.90    5.90
  -3   5   6   47.10    3.10
  -3   5   6   46.60    4.30
  -3  -5  -6   43.30    5.70
  -3  -5  -6   46.40    4.00
  -3   5   6   33.50    9.80
   3   6   6  360.16   10.50
   3  -6  -6  342.37    9.10
   3   6   6  341.37   20.40
   3   6   6  358.66   11.40
  -3   6   6  343.27    9.30
  -3   6   6  349.47   11.40
  -3  -6  -6  345.47   12.70
  -3  -6  -6  347.47   10.10
  -3  -6  -6  360.66   12.60
  -3   6   6  323.47   23.40
  -3   6   6  349.77   11.10
   3   7   6  181.78    8.20
   3  -7  -6  192.38    5.90
   3   7   6  190.28   20.50
  -3   7   6  194.18    8.50
  -3  -7  -6  194.68   10.60
  -3  -7  -6  192.68    9.60
  -3   7   6  186.88    6.40
  -3   7   6  186.78   21.70
  -3   7   6  193.48    8.80
  -3  -7  -6  196.38    7.00
   3   8   6  229.68    9.00
   3   8   6  182.78   26.40
   3  -8  -6  229.58    6.60
  -3   8   6  223.98    6.90
  -3  -8  -6  239.48   12.50
  -3   8   6  225.48   10.10
  -3   8   6  195.38   32.40
  -3  -8  -6  244.98   10.70
  -3   8   6  225.08    9.30
  -3  -8  -6  224.18    7.60
  -3  -8  -6  219.58   11.20
   3   9   6  110.09    6.40
  -3  -9  -6  114.29    8.30
  -3   9   6  116.19    4.50
  -3   9   6  111.79    9.70
  -3   9   6  115.69    7.30
  -3  -9  -6  111.99    5.30
   3  10   6   35.40    4.80
  -3  10   6   44.60    3.00
  -3  10   6   38.30    4.70
  -3 -10  -6   57.79    6.10
   3 -11  -6   12.70    1.80
   3 -11  -6   14.00    1.80
  -3 -11  -6   12.60    2.90
  -3  11   6    7.70    1.90
   4 -11   6   48.30    5.20
  -4  11  -6   52.29    2.30
  -4  11  -6   51.89    2.40
   4 -10   6    7.60    1.60
   4  10  -6    3.70    1.70
   4 -10   6   -0.10    3.20
   4 -10   6    4.10    2.10
  -4  10  -6    6.80    1.20
  -4  10  -6    3.80    1.40
  -4  10  -6    5.70    2.70
   4  -9   6  134.19    5.00
   4  -9   6  136.99    7.70
   4  -9   6  138.79    5.10
  -4   9  -6  135.69    7.90
  -4  -9   6  124.39    7.40
  -4   9  -6  141.49    4.10
  -4  -9   6  135.69    4.30
  -4   9  -6  127.99    5.70
  -4   9  -6  134.99    4.60
   4  -8   6   26.60    3.10
   4   8  -6   26.10    2.60
   4  -8   6   30.80    3.30
   4  -8   6   21.70    4.10
  -4  -8   6   21.60    4.50
  -4   8  -6   24.40    2.10
  -4  -8   6   27.00    2.50
  -4   8  -6   27.10    2.80
  -4  -8   6   31.50    4.30
  -4   8  -6   26.60    4.00
  -4   8  -6   25.60    3.50
   4  -7   6  124.79    4.90
   4  -7   6  124.69    5.20
   4  -7   6  106.99   20.50
   4  -7   6  124.19    8.30
   4   7  -6  146.79   18.20
  -4   7  -6  122.89    4.00
  -4  -7   6  124.89    6.70
  -4  -7   6  123.89    5.70
  -4   7  -6  132.29    6.00
  -4  -7   6  128.49    4.40
  -4   7  -6  125.59    5.20
   4  -6   6   54.89   14.20
   4  -6   6   32.10    4.50
   4  -6   6   26.40    3.20
   4   6  -6   10.60   10.20
   4  -6   6   30.00    3.60
  -4   6  -6   31.30    3.50
  -4   6  -6   34.10    3.20
  -4  -6   6   33.70    3.70
  -4   6  -6   30.60    2.20
  -4  -6   6   32.10    2.60
  -4  -6   6   28.30    3.40
   4  -5   6  974.30   21.90
   4  -5   6  946.91   25.00
   4  -5   6  985.60   35.00
   4  -5   6 1016.50   22.90
   4  -5   6 1008.10   22.30
   4   5  -6  960.50   30.00
   4  -5   6 1022.80   23.70
  -4   5  -6 1002.90   22.60
  -4  -5   6  971.50   35.30
  -4   5  -6  967.70   22.80
  -4  -5   6  998.10   23.20
  -4  -5   6  993.90   22.10
  -4  -5   6 1000.60   23.40
  -4   5  -6  996.50   21.70
   4  -4   6   34.50    3.80
   4  -4   6   37.90    5.00
   4  -4   6   42.90    4.80
   4  -4   6   28.90    9.30
   4   4  -6   48.40    7.60
   4  -4   6   42.90    3.60
   4  -4   6   41.20    2.90
  -4  -4   6   37.90    2.60
  -4   4  -6   41.30    2.80
  -4  -4   6   41.00    3.10
  -4   4  -6   39.70    3.10
  -4  -4   6   36.10    3.30
  -4   4  -6   40.80    2.30
  -4  -4   6   39.80    8.60
   4  -3   6  371.16   10.10
   4  -3   6  375.26   10.10
   4  -3   6  376.46   10.90
   4  -3   6  373.16    9.30
   4  -3   6  376.56   13.20
   4   3  -6  369.56   15.30
   4  -3   6  398.26   19.70
  -4  -3   6  469.15   39.70
  -4  -3   6  381.06   18.30
  -4  -3   6  378.06    9.20
  -4   3  -6  378.36    9.50
  -4  -3   6  376.26   10.00
  -4   3  -6  375.16    8.90
  -4  -3   6  386.46   10.10
   4  -2   6  125.29    4.20
   4   2  -6  134.49    9.60
   4  -2   6  128.29    6.00
   4  -2   6  123.59   13.60
   4   2  -6  123.49    4.60
   4  -2   6  124.29    5.10
  -4  -2   6  124.99    9.40
  -4  -2   6  130.49    4.60
  -4  -2   6  144.99   16.70
  -4   2  -6  130.49    4.20
  -4  -2   6  127.79    4.20
  -4   2  -6  129.49    4.40
  -4  -2   6  121.39   18.00
  -4   2  -6  147.09    4.80
  -4  -2   6  132.89    4.60
   4  -1   6  316.37    9.70
   4   1  -6  308.47    8.20
   4  -1   6  336.77   18.00
   4   1  -6  324.77   13.60
   4  -1   6  324.87    9.10
  -4  -1   6  325.17    8.40
  -4  -1   6  322.27   14.80
  -4  -1   6  321.77    7.80
  -4   1  -6  318.27    8.00
  -4   1  -6  320.87    8.30
  -4  -1   6  298.47   17.70
  -4  -1   6  330.77    8.40
  -4  -1   6  331.37   13.40
   4   0   6  129.09   14.20
   4   0   6  118.59    5.90
   4   0   6  113.49    5.10
   4   0  -6  112.29    9.00
  -4   0  -6  118.89    4.50
  -4   0   6  120.09    4.10
  -4   0   6  123.59    4.20
  -4   0  -6  120.49    4.10
  -4   0   6  111.79    3.80
  -4   0   6  116.69   13.10
  -4   0   6  115.49    9.00
  -4   0   6  107.79   10.00
   4   1   6  299.17   10.60
   4   1   6  312.07    9.10
   4   1   6  300.67   19.10
  -4   1   6  330.97    8.40
  -4   1   6  329.07   14.10
  -4   1   6  308.37    7.70
  -4   1   6  332.47    8.50
  -4   1   6  327.27   16.40
  -4   1   6  329.67   14.10
  -4  -1  -6  334.87    9.20
  -4  -1  -6  308.37    7.90
  -4  -1  -6  325.87    8.70
   4  -2  -6  129.79    4.60
   4   2   6  122.19    5.40
   4   2   6  131.79    7.20
   4   2   6  117.59    9.50
   4   2   6  107.79   16.80
  -4  -2  -6  118.69    5.90
  -4   2   6  134.49   12.00
  -4   2   6  122.09    4.00
  -4   2   6  113.49   10.60
  -4  -2  -6  125.79    4.90
  -4   2   6  122.39    4.50
  -4   2   6  126.39   15.00
  -4  -2  -6  129.99    5.60
  -4   2   6  132.49    4.90
   4   3   6  378.86   12.30
   4   3   6  376.36   10.60
   4  -3  -6  367.56    9.60
   4   3   6  372.76   11.80
   4   3   6  389.16   25.10
  -4  -3  -6  383.16   12.00
  -4   3   6  379.66   10.60
  -4   3   6  371.26   10.30
  -4   3   6  375.26   17.90
  -4  -3  -6  381.46   11.60
  -4   3   6  365.16    9.60
  -4  -3  -6  386.66   10.10
   4   4   6   40.50    4.40
   4  -4  -6   41.60    3.00
   4   4   6   33.00    8.40
   4   4   6   46.60    5.90
  -4  -4  -6   47.00    5.60
  -4   4   6   44.50    3.00
  -4  -4  -6   43.60    5.20
  -4   4   6   42.20    3.90
  -4   4   6   48.60    9.70
  -4   4   6   36.40    4.30
  -4  -4  -6   37.80    3.70
   4   5   6 1004.10   32.50
   4   5   6  973.90   23.90
   4  -5  -6 1003.00   22.00
   4   5   6 1004.50   23.40
  -4   5   6  972.60   23.90
  -4  -5  -6  993.80   23.00
  -4   5   6  943.71   22.20
  -4  -5  -6  971.50   25.70
  -4   5   6 1004.50   24.30
  -4   5   6  923.11   35.40
  -4  -5  -6  955.10   25.40
   4   6   6   29.50    4.40
   4  -6  -6   33.10    2.80
   4   6   6   27.60   12.20
   4   6   6   35.80    5.00
  -4   6   6   30.50    4.20
  -4  -6  -6   34.90    4.10
  -4  -6  -6   46.30    6.80
  -4   6   6   37.60   16.50
  -4   6   6   34.00    5.00
  -4   6   6   22.80    3.00
  -4  -6  -6   37.80    5.50
   4  -7  -6  122.99    4.50
   4   7   6  106.99   17.30
   4   7   6  126.19    6.70
  -4   7   6  128.29    7.40
  -4  -7  -6  129.19    8.40
  -4   7   6  122.79    5.10
  -4  -7  -6  127.89    5.70
  -4  -7  -6  128.89    9.60
  -4   7   6  137.69    7.90
   4  -8  -6   25.50    2.60
   4   8   6   22.30    3.30
  -4   8   6   26.40    5.00
  -4   8   6   24.30    3.10
  -4  -8  -6   25.90    3.70
  -4  -8  -6   31.60    5.20
  -4  -8  -6   30.20    5.30
  -4  -8  -6   23.30    6.30
  -4   8   6   28.60    4.10
   4  -9  -6  132.99    4.50
  -4   9   6  130.89   10.10
  -4  -9  -6  111.89   14.40
  -4   9   6  129.29    4.70
  -4  -9  -6  131.39    9.20
  -4  -9  -6  133.69    5.50
  -4   9   6  135.09    7.30
  -4  -9  -6  115.09   12.70
   4 -10  -6    7.10    4.50
   4 -10  -6    5.50    1.70
   4 -10  -6    4.40    1.50
  -4  10   6    5.70    1.50
  -4 -10  -6    4.70    2.20
  -4 -10  -6    4.40    7.50
  -4  10   6    3.30    3.80
  -4 -10  -6    2.40    3.30
   4 -11  -6   53.29    2.50
  -4 -11  -6   55.39    5.50
  -4  11   6   54.99    3.00
   5 -10   6    5.00    2.90
   5 -10   6    3.60    2.10
  -5  10  -6    4.90    1.40
  -5  10  -6    3.20    3.90
  -5  10  -6    3.90    1.00
  -5 -10   6    1.80    1.50
   5  -9   6   50.89    5.70
   5  -9   6   52.79    3.10
  -5   9  -6   50.69    2.80
  -5   9  -6   55.29    2.40
  -5   9  -6   51.79    4.20
  -5  -9   6   49.20    2.60
  -5  -9   6   51.29    5.50
   5   8  -6   18.90    2.70
  -5   8  -6   12.30    2.40
  -5  -8   6   15.30    2.20
  -5   8  -6   10.50    3.30
  -5  -8   6   12.80    2.70
  -5  -8   6   16.00    4.40
  -5   8  -6   11.10    1.40
  -5   8  -6   13.80    2.10
   5  -7   6   83.19    6.60
   5   7  -6   79.79    3.50
   5  -7   6   84.59    4.10
  -5   7  -6   73.49    5.80
  -5  -7   6   79.59    4.90
  -5   7  -6   86.09    4.50
  -5  -7   6   87.99    3.50
  -5   7  -6   75.29    3.90
  -5   7  -6   85.59    3.10
  -5  -7   6   74.39    6.00
   5  -6   6   66.69   21.80
   5  -6   6   76.99    6.80
   5  -6   6   75.59    4.10
   5   6  -6   81.29   14.50
   5   6  -6   78.19    3.40
  -5   6  -6   72.09    4.10
  -5   6  -6   70.89    4.80
  -5   6  -6   71.69    3.00
  -5  -6   6   72.49    3.40
  -5  -6   6   78.09    5.40
  -5  -6   6   75.09    4.60
   5  -5   6  282.67    8.10
   5   5  -6  259.17   19.10
   5  -5   6  253.57   10.50
   5  -5   6  267.27    7.20
   5   5  -6  274.27    7.40
   5  -5   6  263.47    9.20
   5  -5   6  263.27   28.50
  -5   5  -6  272.97    6.90
  -5   5  -6  270.57    7.90
  -5  -5   6  271.37    8.50
  -5   5  -6  264.17    8.20
  -5  -5   6  280.27    8.80
  -5  -5   6  273.87    7.30
   5  -4   6  333.07    8.40
   5   4  -6  331.37    8.60
   5  -4   6  332.17    9.30
   5  -4   6  331.37   10.30
   5  -4   6  342.77   11.90
   5  -4   6  348.27   25.00
   5   4  -6  313.67   18.10
  -5   4  -6  332.97    8.90
  -5   4  -6  348.97    9.30
  -5   4  -6  324.77    8.10
  -5  -4   6  280.57   24.20
  -5  -4   6  330.17    9.60
  -5  -4   6  335.27    8.50
   5  -3   6  185.98    9.00
   5  -3   6  183.78    5.40
   5   3  -6  190.68   13.70
   5   3  -6  186.88    5.80
   5  -3   6  191.98    6.40
   5  -3   6  172.48   20.10
   5  -3   6  188.78    7.50
  -5  -3   6  188.68    6.40
  -5   3  -6  181.08    5.70
  -5  -3   6  188.48   18.80
  -5   3  -6  184.88    6.00
  -5  -3   6  191.28    5.50
  -5  -3   6  187.48    6.20
  -5   3  -6  207.58    6.00
   5  -2   6  255.77    8.80
   5   2  -6  256.27   14.70
   5  -2   6  257.97   21.30
   5   2  -6  268.07    7.30
   5  -2   6  263.77    7.90
   5  -2   6  257.37    6.90
   5  -2   6  256.87   10.50
  -5  -2   6  252.77    7.50
  -5  -2   6  254.87    6.80
  -5   2  -6  263.77    7.40
  -5  -2   6  249.28   18.30
  -5  -2   6  266.57    7.70
  -5  -2   6  283.17   14.50
  -5   2  -6  251.17    7.00
   5   1  -6  611.24   22.10
   5  -1   6  610.44   28.80
   5  -1   6  622.04   17.60
   5   1  -6  606.34   14.40
   5  -1   6  620.14   14.10
   5   1  -6  620.94   14.40
   5  -1   6  613.34   15.10
   5  -1   6  610.14   15.80
  -5   1  -6  611.24   14.60
  -5  -1   6  592.54   13.80
  -5  -1   6  607.44   14.60
  -5  -1   6  593.34   14.50
  -5  -1   6  610.74   21.50
  -5   1  -6  602.24   14.20
  -5  -1   6  603.24   24.00
   5   0   6   38.30    3.50
   5   0   6   28.00   10.40
   5   0  -6   34.90    2.80
   5   0   6   35.30    5.00
   5   0   6   31.70    4.60
   5   0   6   34.90    3.40
   5   0  -6   29.00    3.20
  -5   0  -6   33.10    3.00
  -5   0   6   32.30    7.10
  -5   0   6   36.60   14.60
  -5   0   6   32.80    2.70
  -5   0   6   30.50    2.80
  -5   0   6   31.30    8.90
  -5   0  -6   32.00    3.60
   5   1   6  619.54   16.10
   5  -1  -6  613.84   14.40
   5   1   6  604.84   30.80
   5   1   6  589.34   17.70
   5  -1  -6  598.24   14.20
   5   1   6  613.64   15.10
  -5   1   6  586.64   24.00
  -5  -1  -6  600.34   15.00
  -5   1   6  606.94   14.50
  -5   1   6  589.24   14.00
  -5  -1  -6  621.34   15.70
  -5   1   6  612.64   22.20
  -5   1   6  601.84   14.70
   5   2   6  244.18   24.90
   5  -2  -6  254.27    7.10
   5   2   6  249.38    8.00
   5   2   6  264.57    9.30
   5  -2  -6  254.07    7.40
   5   2   6  242.48   10.90
  -5   2   6  257.07    7.50
  -5  -2  -6  245.38    7.70
  -5   2   6  259.07    7.90
  -5  -2  -6  255.27    8.90
  -5  -2  -6  245.28    9.20
  -5   2   6  252.97    6.70
  -5   2   6  245.18   16.00
   5  -3  -6  180.98    5.70
   5  -3  -6  180.58    6.30
   5   3   6  185.78    8.50
   5   3   6  220.88   28.50
   5   3   6  188.68    6.90
  -5  -3  -6  175.98    6.60
  -5   3   6  194.88   17.30
  -5   3   6  182.98    5.60
  -5  -3  -6  190.28    8.60
  -5   3   6  191.88    7.20
  -5  -3  -6  185.88    8.20
  -5   3   6  187.78    6.70
   5   4   6  307.37   14.40
   5  -4  -6  337.07    9.20
   5  -4  -6  332.07    8.70
   5   4   6  337.67    9.90
  -5  -4  -6  331.07    9.50
  -5   4   6  334.57   10.70
  -5  -4  -6  313.07   12.00
  -5  -4  -6  342.97   12.10
  -5   4   6  324.77    8.80
  -5   4   6  296.67   27.70
  -5   4   6  325.77   10.70
   5   5   6  266.57    9.10
   5   5   6  277.17    8.90
   5  -5  -6  274.27    7.50
   5   5   6  281.07   22.90
  -5  -5  -6  274.57   11.10
  -5  -5  -6  256.87   11.20
  -5  -5  -6  262.97    8.60
  -5   5   6  272.77    9.60
  -5   5   6  261.17    9.80
  -5   5   6  270.17    7.80
  -5   5   6  253.77   24.60
   5   6   6   65.39    5.00
   5   6   6   79.29   17.70
   5  -6  -6   72.39    3.50
   5   6   6   68.79    5.40
  -5   6   6   79.09    6.60
  -5   6   6   75.49    4.10
  -5  -6  -6   73.09    8.00
  -5   6   6   76.59    6.00
  -5  -6  -6   75.59    7.40
  -5  -6  -6   70.09    4.90
   5  -7  -6   87.19    4.30
   5  -7  -6   81.19    3.50
   5   7   6   82.79    5.40
  -5  -7  -6   91.29    5.00
  -5   7   6   87.79    4.40
  -5  -7  -6   72.69    9.20
  -5   7   6   83.29    6.70
  -5  -7  -6   82.29    7.50
  -5   7   6   75.79    7.50
   5  -8  -6   13.00    1.60
   5  -8  -6   13.30    2.20
  -5   8   6   16.50    4.90
  -5  -8  -6   11.30    2.40
  -5  -8  -6   12.90    7.30
  -5   8   6   12.50    2.00
  -5  -8  -6    7.50    4.00
  -5  -8  -6    4.70    6.30
   5  -9  -6   44.70    2.80
   5  -9  -6   53.89    3.10
  -5  -9  -6   53.89    3.80
  -5   9   6   55.79    5.90
  -5   9   6   49.70    3.00
  -5  -9  -6   65.09    7.80
  -5  -9  -6   57.49    7.50
   5 -10  -6    2.30    1.20
  -5  10   6    3.80    1.40
  -5 -10  -6    1.30    3.30
  -5 -10  -6    5.60    1.90
   6  -9   6   11.10    3.00
   6  -9   6   12.20    1.60
  -6   9  -6   12.60    2.90
  -6   9  -6   13.80    1.60
  -6  -9   6   13.50    1.80
   6  -8   6   13.00    1.80
   6   8  -6   19.30    2.10
   6  -8   6   11.40    3.20
  -6  -8   6   16.70    2.90
  -6  -8   6   17.40    2.00
  -6   8  -6   15.50    1.80
  -6   8  -6   14.20    2.50
   6  -7   6   17.80    3.40
   6  -7   6   19.10    2.70
   6   7  -6   15.80    2.20
  -6  -7   6   14.50    2.10
  -6   7  -6   21.20    3.60
  -6   7  -6   19.80    2.10
  -6   7  -6   16.80    2.50
  -6  -7   6   18.90    2.70
  -6  -7   6   14.70    4.00
   6   6  -6   23.30    2.30
   6  -6   6   22.90    2.80
   6  -6   6   21.20    3.80
  -6  -6   6   17.70    3.40
  -6   6  -6   18.90    3.20
  -6  -6   6   20.90    2.90
  -6   6  -6   26.00    3.40
  -6  -6   6   22.00    2.30
  -6   6  -6   18.00    2.10
   6  -5   6   49.70    3.50
   6   5  -6   52.09    3.00
   6  -5   6   46.60    6.10
   6  -5   6   55.59    5.50
  -6  -5   6   53.09    3.00
  -6   5  -6   49.40    4.50
  -6   5  -6   48.40    3.70
  -6  -5   6   57.29    4.20
  -6   5  -6   56.89    2.90
  -6  -5   6   55.49    4.90
   6   4  -6   63.79   13.20
   6  -4   6   71.29   24.10
   6   4  -6   55.99    3.10
   6  -4   6   54.59    6.20
   6  -4   6   49.30    3.60
   6  -4   6   57.09    2.80
   6  -4   6   54.49    5.30
  -6   4  -6   58.79    3.00
  -6  -4   6   54.29    4.00
  -6  -4   6   60.59    4.40
  -6  -4   6   81.89   13.30
  -6  -4   6   55.69    3.00
  -6   4  -6   55.49    3.70
  -6   4  -6   48.00    4.30
   6  -3   6    0.60    3.40
   6   3  -6    0.90    1.30
   6  -3   6    0.90    1.10
   6  -3   6  -32.50   17.90
   6  -3   6   -1.00    2.50
   6   3  -6   16.50   10.70
   6  -3   6    2.90    1.70
  -6  -3   6    0.90    1.90
  -6  -3   6   -0.10    1.40
  -6  -3   6   -0.10    9.60
  -6   3  -6    3.70    2.20
  -6  -3   6   -1.50    2.10
  -6   3  -6   -0.20    1.80
   6  -2   6   52.19    2.70
   6   2  -6   53.39   10.10
   6  -2   6   52.79    3.80
   6  -2   6   58.29    6.70
   6  -2   6   49.80    5.10
   6   2  -6   54.19    3.20
   6  -2   6   45.80   16.20
  -6  -2   6   53.09    3.00
  -6  -2   6   57.89    3.70
  -6   2  -6   54.19    4.20
  -6  -2   6   40.90    9.20
  -6   2  -6   53.99    3.90
  -6  -2   6   55.89    3.80
   6  -1   6   50.89   16.50
   6   1  -6   41.90    3.00
   6   1  -6   44.50    9.60
   6  -1   6   48.70    6.70
   6  -1   6   45.60    4.90
   6  -1   6   43.60    2.60
   6  -1   6   48.00    3.70
  -6   1  -6   43.10    4.40
  -6  -1   6   28.70   18.10
  -6  -1   6   43.00    3.60
  -6  -1   6   42.80    2.90
  -6  -1   6   45.80    4.00
  -6   1  -6   42.70    3.60
  -6  -1   6   49.00   10.30
   6   0   6  289.97    8.80
   6   0   6  270.97   29.70
   6   0  -6  296.87    8.10
   6   0   6  291.67   11.20
   6   0   6  299.37    9.90
   6   0  -6  301.07    7.80
  -6   0   6  277.97    7.30
  -6   0  -6  296.77    9.50
  -6   0   6  279.97    8.40
  -6   0   6  271.17   18.50
  -6   0   6  280.17    8.90
  -6   0  -6  271.57    8.60
   6  -1  -6   46.30    3.20
   6   1   6   41.40    6.50
   6   1   6   48.20    4.00
   6  -1  -6   46.80    3.00
   6   1   6   54.29    5.40
   6   1   6   65.69   18.20
  -6  -1  -6   48.50    5.90
  -6  -1  -6   45.60    5.20
  -6   1   6   43.10    3.00
  -6   1   6   41.60    4.00
  -6   1   6   62.49   12.30
   6   2   6   53.29    7.00
   6  -2  -6   58.59    3.70
   6   2   6   54.29    5.70
   6  -2  -6   55.09    3.10
   6   2   6   59.79    4.30
   6   2   6   77.89   20.70
  -6  -2  -6   47.30    6.30
  -6   2   6   56.29    4.70
  -6  -2  -6   58.19    6.50
  -6   2   6   58.19    4.30
  -6   2   6   68.09   13.70
  -6   2   6   50.19    3.30
   6  -3  -6    2.20    1.30
   6   3   6    2.00    2.10
   6  -3  -6   -2.10    1.90
   6   3   6    1.20    3.00
  -6   3   6    3.10    2.90
  -6  -3  -6   -1.30    3.50
  -6  -3  -6   -1.80    3.70
  -6   3   6   -0.40    1.80
  -6   3   6    1.60    2.60
  -6  -3  -6    0.30    2.80
  -6   3   6   12.50   16.30
   6  -4  -6   53.29    3.00
   6   4   6   55.39    4.50
   6   4   6   53.89    6.50
   6  -4  -6   54.29    3.70
  -6  -4  -6   58.99    7.40
  -6   4   6   50.99    5.80
  -6   4   6   55.79    4.00
  -6  -4  -6   54.19    6.80
  -6   4   6   56.99    5.30
  -6  -4  -6   48.70    4.80
   6   5   6   52.49    5.40
   6  -5  -6   49.20    2.80
   6  -5  -6   47.80    4.00
   6   5   6   60.59    4.70
  -6  -5  -6   49.50    6.20
  -6   5   6   51.79    3.90
  -6  -5  -6   63.79    5.10
  -6  -5  -6   54.99    7.10
  -6   5   6   50.39    6.30
   6  -6  -6   18.90    2.00
  -6   6   6   22.20    3.80
  -6  -6  -6   10.10    5.50
  -6   6   6   20.30    4.50
  -6   6   6   23.80    3.30
  -6  -6  -6   20.50    2.90
  -6  -6  -6   17.90    4.50
   6  -7  -6   17.40    2.00
   6  -7  -6   24.10    3.00
  -6   7   6   17.10    4.70
  -6  -7  -6   24.60    5.90
  -6   7   6   15.10    3.70
  -6  -7  -6   19.00    2.60
  -6  -7  -6   22.60    5.20
  -6  -7  -6   20.50    4.60
   6  -8  -6   15.50    1.90
   6  -8  -6    9.80    1.40
  -6  -8  -6   17.50    4.00
  -6  -8  -6   11.40    2.20
  -6   8   6   11.40    1.80
  -6  -8  -6   10.10    4.90
  -6   8   6   12.10    3.40
   6  -9  -6   14.00    1.70
   6  -9  -6   14.90    1.50
  -6   9   6    5.00    3.50
  -6  -9  -6    5.90    4.80
  -6   9   6   15.20    2.30
  -6  -9  -6   16.20    2.00
   7  -8   6    8.60    2.90
   7   8  -6    4.90    1.90
   7  -8   6    9.50    1.50
  -7  -8   6    9.50    1.20
  -7   8  -6   10.30    1.30
   7  -7   6   17.70    3.40
   7   7  -6   16.80    2.20
   7  -7   6   19.90    2.40
  -7   7  -6   20.00    2.00
  -7  -7   6   17.80    1.90
  -7  -7   6   19.60    2.70
  -7   7  -6   15.10    2.80
   7  -6   6   81.49    6.10
   7   6  -6   80.49    3.30
   7  -6   6   82.59    3.80
  -7  -6   6   75.09    3.10
  -7   6  -6   81.59    4.70
  -7   6  -6   76.29    3.10
  -7  -6   6   61.09    6.60
  -7  -6   6   74.39    4.60
   7  -5   6   26.60    3.80
   7  -5   6   33.20    3.00
   7   5  -6   27.00    3.50
  -7   5  -6   25.10    2.90
  -7  -5   6   26.60    2.40
  -7   5  -6   22.80    3.80
  -7  -5   6   21.30    3.60
  -7  -5   6   28.50    3.70
  -7   5  -6   26.60    2.70
   7   4  -6   89.29    3.80
   7  -4   6   83.99    6.60
   7  -4   6   83.79    5.80
   7  -4   6   91.79    4.30
  -7  -4   6   98.19    5.70
  -7  -4   6   90.59    4.70
  -7   4  -6   88.39    5.00
  -7   4  -6   87.49    6.00
  -7  -4   6   91.69    3.60
   7  -3   6   39.60    3.40
   7   3  -6   38.90    2.80
   7  -3   6   43.80    5.90
   7  -3   6   33.70    4.90
  -7  -3   6   43.80    4.40
  -7  -3   6   35.70    3.70
  -7   3  -6   39.80    5.40
  -7  -3   6   36.20    2.70
  -7   3  -6   38.30    4.50
   7   2  -6  228.48    6.80
   7  -2   6  223.58    9.70
   7  -2   6  228.98    8.60
   7  -2   6  227.38    7.20
  -7   2  -6  188.78   12.50
  -7   2  -6  227.48    7.80
  -7  -2   6  220.38    7.50
  -7  -2   6  211.48    7.10
  -7  -2   6  221.48    6.10
   7  -1   6    1.50    3.20
   7   1  -6    5.50    1.60
   7  -1   6   52.29   28.80
   7  -1   6    7.00    2.00
   7  -1   6    9.20    3.10
   7   1  -6    2.70    1.60
  -7  -1   6    5.90   15.90
  -7  -1   6    4.70    2.10
  -7   1  -6   -1.20    3.30
  -7  -1   6    2.90    2.20
  -7  -1   6    5.10    2.50
  -7   1  -6    0.20    3.90
   7   0   6  365.66   13.00
   7   0   6  379.36   10.60
   7   0   6  375.46   11.80
   7   0  -6  369.86    9.90
   7   0  -6  378.76    9.40
   7   0   6  384.76   47.10
  -7   0   6  376.66   10.70
  -7   0   6  348.57   30.70
  -7   0  -6  365.56   12.60
  -7   0  -6  374.46   12.40
  -7   0   6  378.06   10.30
   7   1   6   -1.30   30.10
   7  -1  -6    4.20    1.30
   7   1   6    4.20    1.90
   7   1   6    1.30    3.30
   7  -1  -6    3.90    1.80
   7   1   6    1.20    2.60
  -7   1   6    4.70    2.90
  -7   1   6    0.40    2.40
  -7   1   6  -16.20   20.50
  -7  -1  -6    8.90    4.70
  -7   1   6    5.30    2.30
  -7  -1  -6    1.50    4.80
   7   2   6  221.28    8.60
   7  -2  -6  228.28    6.40
   7   2   6  221.48    7.40
   7  -2  -6  215.48    6.70
  -7   2   6  224.18    8.60
  -7   2   6  221.58    6.70
  -7  -2  -6  215.58   10.30
  -7   2   6  232.88    8.10
  -7  -2  -6  225.28   10.70
   7   3   6   39.00    5.20
   7  -3  -6   39.20    3.10
   7   3   6   40.50    3.90
   7  -3  -6   33.30    2.50
  -7  -3  -6   30.90    5.70
  -7   3   6   47.30    6.10
  -7   3   6   42.80    5.30
  -7  -3  -6   41.70    5.40
  -7  -3  -6   42.10    5.90
  -7   3   6   39.20    4.20
   7   4   6   90.09    6.50
   7  -4  -6   88.49    3.40
   7  -4  -6   91.89    4.10
  -7   4   6   90.49    6.80
  -7   4   6   81.69    7.20
  -7  -4  -6   90.09    5.80
  -7  -4  -6   72.39    8.60
  -7  -4  -6   79.49    7.80
  -7   4   6   84.29    4.60
   7   5   6   26.90    4.30
   7  -5  -6   26.40    3.20
   7  -5  -6   20.90    2.10
  -7  -5  -6   27.40    6.10
  -7  -5  -6   17.30    4.50
  -7   5   6   28.30    4.80
  -7   5   6   25.00    2.70
  -7  -5  -6   22.40    3.20
  -7   5   6   22.60    3.90
   7  -6  -6   75.69    3.10
  -7   6   6   87.69    8.10
  -7  -6  -6  100.39   11.30
  -7   6   6   77.79    4.20
  -7  -6  -6   92.09    4.80
  -7   6   6   79.79    6.90
  -7  -6  -6   71.39   10.50
  -7  -6  -6   75.19    7.30
   7  -7  -6   14.60    1.60
  -7  -7  -6   23.30    4.40
  -7  -7  -6   18.40    2.50
  -7   7   6   16.50    2.10
  -7   7   6   14.80    3.80
   7  -8  -6   10.80    1.40
   7  -8  -6    9.40    1.90
  -7  -8  -6    8.50    2.00
  -7   8   6   11.30    1.60
   8  -6   6   25.40    2.30
   8  -6   6   22.20    3.20
  -8  -6   6   27.20    2.00
   8  -5   6   81.59    3.40
   8  -5   6   72.89    5.60
   8   5  -6   73.59    3.20
   8  -5   6   71.19    5.40
  -8  -5   6   73.79    4.80
  -8  -5   6   72.89    3.20
   8  -4   6   29.60    5.00
   8  -4   6   23.10    3.30
   8  -4   6   19.70    2.50
   8   4  -6   19.80    2.20
  -8  -4   6   18.40    2.20
  -8  -4   6   16.00    2.70
   8  -3   6   10.70    1.90
   8  -3   6   14.00    2.80
   8   3  -6    8.20    1.60
   8  -3   6    9.50    3.20
  -8  -3   6    9.10    3.90
  -8  -3   6   11.00    2.60
  -8  -3   6    9.70    1.60
   8  -2   6  190.18    6.20
   8   2  -6  177.28    5.70
   8  -2   6  185.78    8.70
   8  -2   6  184.08    7.40
  -8  -2   6  173.78    6.70
  -8  -2   6  184.78    5.40
  -8  -2   6  175.18    7.90
   8   1  -6   10.70    2.80
   8  -1   6    7.90    2.00
   8  -1   6   12.20    4.70
  -8  -1   6   11.20    3.90
  -8  -1   6   10.40    2.10
   8   0   6  195.38    7.90
   8   0   6  186.78    6.70
   8   0   6  196.18   11.70
   8   0  -6  192.38    6.10
  -8   0   6  189.68    8.90
   8  -1  -6    9.00    1.50
   8   1   6   10.60    2.20
   8  -1  -6   10.90    2.70
  -8   1   6    9.40    4.80
  -8   1   6   -0.10    3.50
   8   2   6  183.58    7.40
   8   2   6  182.68    6.20
   8  -2  -6  180.08    5.10
   8  -2  -6  182.78    5.60
  -8   2   6  167.88    8.50
  -8  -2  -6  159.48   11.30
  -8   2   6  159.38    9.90
  -8  -2  -6  212.38   20.80
   8  -3  -6    8.70    1.20
   8  -3  -6   11.60    1.90
   8   3   6    9.10    2.90
  -8   3   6   14.80    4.30
  -8  -3  -6   13.70    5.50
  -8   3   6    9.10    2.90
   8  -4  -6   20.90    1.70
   8  -4  -6   18.80    2.50
   8   4   6   21.60    3.30
  -8   4   6   18.60    2.90
  -8  -4  -6   23.90    3.80
  -8   4   6   14.90    4.50
  -8  -4  -6   18.10    5.40
   8  -5  -6   75.09    2.80
  -8  -5  -6   83.79    5.10
  -8   5   6   92.49    4.60
  -8  -5  -6   75.69    8.40
  -8   5   6   78.59    8.10
   8  -6  -6   27.70    1.60
  -8   6   6   29.70    3.50
  -8  -6  -6   24.90    2.70
   9   3  -6   24.20    2.00
   9  -3   6   26.90    2.30
   9  -3   6   19.60    3.20
   9  -3   6   23.40    3.70
   9  -2   6   15.80    3.10
   9  -2   6   15.00    2.50
   9   2  -6   19.00    1.80
   9  -2   6   15.30    2.30
   9  -1   6   36.10    2.80
   9  -1   6   34.30    3.70
   9   1  -6   36.90    2.20
   9   0  -6    1.20    1.30
   9   0   6    2.60    2.00
   9   0   6    2.90    1.70
   9   0  -6    3.00    1.30
   9   1   6   43.00    3.20
   9   1   6   38.50    3.80
   9  -1  -6   41.90    2.00
   9  -1  -6   40.60    2.40
   9  -2  -6   16.30    1.90
   9  -2  -6   17.30    1.50
   9   2   6   16.00    2.60
   9  -3  -6   24.30    1.50
   9   3   6   31.30    3.90
   9  -3  -6   26.80    2.10
   0  12  -7   20.90    1.80
   0 -12   7   24.60    2.50
   0 -11   7    0.30    1.60
   0  11  -7    1.20    1.30
   0  10  -7   49.50    2.90
   0  10  -7   36.00    2.90
   0 -10   7   46.20    4.80
   0   9  -7   63.19    3.40
   0  -9   7   59.89    4.20
   0  -8   7  198.78   31.40
   0  -8   7  201.28    7.00
   0   8  -7  198.78    6.10
   0  -7   7   90.09   16.50
   0   7  -7   72.89    3.00
   0  -7   7   68.89    6.10
   0   7  -7   75.39    3.50
   0  -6   7  100.39   14.40
   0   5  -7  425.16   10.70
   0  -5   7  463.35   21.90
   0  -5   7  487.65   23.50
   0   5  -7  460.45   11.20
   0   5  -7  465.95   12.20
   0  -5   7  445.16   12.00
   0   5  -7  464.75   11.60
   0  -5   7  447.66   18.20
   0  -4   7  114.79    3.70
   0   4  -7  117.69    4.50
   0   4  -7  119.59    3.50
   0  -4   7  140.09   12.30
   0  -4   7  110.29   13.30
   0   4  -7  113.99    5.00
   0  -4   7  121.79    9.70
   0  -3   7    5.50    2.00
   0  -3   7    7.50    4.20
   0  -3   7   -1.80    5.70
   0  -3   7    3.50    3.80
   0   3  -7    5.10    1.50
   0   3  -7    6.00    1.00
   0  -3   7    5.50    1.30
   0  -3   7   10.00    5.00
   0   3  -7    2.50    1.80
   0  -3   7    2.60    2.00
   0  -2   7  493.05   14.60
   0   2  -7  517.95   12.20
   0   2  -7  488.65   11.20
   0  -2   7  520.85   12.30
   0  -2   7  476.05   18.20
   0  -2   7  493.75   12.10
   0   2  -7  503.75   12.40
   0  -2   7  498.05   16.30
   0  -1   7  724.73   21.50
   0  -1   7  738.73   16.90
   0   1  -7  739.33   17.40
   0  -1   7  744.03   17.00
   0  -1   7  745.23   19.80
   0  -1   7  734.13   21.00
   0   1  -7  687.93   16.00
   0  -1   7  730.93   21.50
   0   1  -7  750.02   17.10
   0   0   7    1.50    1.90
   0   0   7   -2.50    1.70
   0   0  -7    1.40    1.80
   0   0  -7   -0.30    1.70
   0   0   7    0.10    2.90
   0   0   7   -1.20    3.30
   0   0   7   -1.90    3.40
   0  -1  -7  767.72   18.30
   0   1   7  706.43   21.20
   0   1   7  745.63   17.50
   0  -1  -7  700.93   16.60
   0   1   7  727.03   21.90
   0   1   7  756.32   17.50
   0   1   7  740.63   20.10
   0  -1  -7  765.62   18.20
   0  -2  -7  492.15   12.00
   0  -2  -7  511.25   13.60
   0  -2  -7  502.15   13.80
   0   2   7  488.05   17.40
   0   2   7  510.65   12.70
   0   2   7  481.45   11.60
   0   2   7  492.55   12.80
   0   2   7  500.25   16.50
   0  -3  -7    3.80    2.00
   0   3   7    6.10    1.70
   0   3   7    5.30    2.50
   0  -3  -7    4.80    3.20
   0   3   7    9.40    5.30
   0  -3  -7   10.70    3.20
   0  -4  -7  128.69    5.20
   0   4   7  128.99   12.30
   0   4   7  117.89    4.50
   0  -4  -7  125.89    7.30
   0  -4  -7  122.89    7.70
   0   4   7  123.19    5.90
   0   4   7  119.09    6.30
   0  -6  -7   51.19    4.50
   0   8   7  170.28   22.00
   0  -8  -7  195.88   10.20
   0  -9  -7   64.79    7.20
   0   9   7   52.99    6.60
   0  10   7   60.29    6.80
   0 -10  -7   53.69    5.90
   0 -11  -7    4.70    2.80
   0  11   7    0.90    3.50
   0 -12  -7   19.90    3.70
   0 -12  -7   20.20    2.60
   1  11  -7   11.10    1.60
   1 -11   7   12.10    1.90
  -1  11  -7   12.40    1.80
  -1  11  -7   11.00    1.60
  -1 -11   7   11.10    2.00
   1  10  -7   29.30    3.40
   1 -10   7   27.80    5.60
  -1  10  -7   28.40    3.10
  -1 -10   7   24.80    3.70
   1  -9   7   -1.30    5.00
   1  -9   7    1.00    1.90
   1   9  -7   -1.60    1.90
   1   9  -7    0.90    1.60
  -1  -9   7   -0.90    2.20
  -1   9  -7    1.10    1.40
  -1   9  -7    3.20    3.70
  -1   9  -7    0.30    1.30
   1  -8   7   -2.70    5.50
   1   8  -7    2.00    1.60
   1  -8   7  -18.40   17.20
   1   8  -7   -1.10    1.80
   1  -8   7   -0.40    1.80
  -1   8  -7   -2.20    1.00
  -1   8  -7   -0.40    2.60
  -1  -8   7    1.60    2.30
  -1  -8   7   33.40   21.30
  -1   8  -7    0.30    1.60
  -1   8  -7    0.00    4.30
   1  -7   7   82.69   15.70
   1  -7   7   85.19    4.50
   1   7  -7   76.89    3.70
  -1   7  -7   78.09    3.60
  -1   7  -7   71.29    5.80
  -1   7  -7   76.79    3.00
  -1   7  -7   73.79    4.40
   1  -6   7   58.89    4.10
   1   6  -7   64.69    3.40
   1  -6   7   64.19   12.00
  -1   6  -7   59.09    3.60
  -1  -6   7   61.79    2.70
  -1  -6   7   67.89    5.00
  -1   6  -7   61.99    4.70
  -1   6  -7   62.09    3.50
  -1  -6   7   50.29   11.10
  -1   6  -7   62.59    2.50
   1   5  -7  190.68    5.80
   1  -5   7  181.38   16.20
   1   5  -7  185.28    6.40
   1  -5   7  188.48    6.60
   1   5  -7  194.18    5.20
  -1  -5   7  192.98    6.20
  -1   5  -7  192.28    5.00
  -1  -5   7  170.48   22.10
  -1   5  -7  191.38    6.50
  -1  -5   7  180.98   18.90
  -1   5  -7  183.58    5.90
  -1  -5   7  198.48    7.70
  -1   5  -7  194.98    6.00
   1   4  -7  404.56   13.50
   1  -4   7  408.06   15.90
   1   4  -7  401.06    9.50
   1  -4   7  406.96   19.10
  -1  -4   7  388.56   13.70
  -1   4  -7  420.06   10.30
  -1  -4   7  420.86   16.60
  -1  -4   7  417.26   18.80
  -1  -4   7  402.76   10.60
  -1  -4   7  413.26    9.40
  -1   4  -7  410.66   10.60
  -1   4  -7  415.36    9.40
  -1  -4   7  400.66   10.30
   1   3  -7  379.36   10.30
   1  -3   7  391.66   14.60
   1  -3   7  375.46   16.40
   1   3  -7  385.96   12.20
   1   3  -7  384.66    8.90
  -1  -3   7  376.46    9.50
  -1   3  -7  390.16    8.70
  -1  -3   7  382.16   14.70
  -1  -3   7  352.56    8.70
  -1  -3   7  376.16   12.90
  -1   3  -7  381.96    9.80
  -1  -3   7  384.46   16.30
  -1  -3   7  378.36    9.80
   1   2  -7  156.48    6.30
   1  -2   7  158.38    9.40
   1  -2   7  153.08   10.30
   1   2  -7  153.38    6.40
  -1   2  -7  161.38    5.20
  -1   2  -7  158.48    4.20
  -1  -2   7  154.08    4.20
  -1  -2   7  160.78    9.00
  -1  -2   7  169.28   10.40
  -1  -2   7  163.48    5.10
  -1   2  -7  158.68    4.90
   1  -1   7 1431.86   34.20
   1   1  -7 1354.16   31.70
   1  -1   7 1305.17   39.00
   1  -1   7 1457.65   36.20
   1   1  -7 1434.56   32.00
  -1  -1   7 1401.86   35.80
  -1  -1   7 1511.05   35.60
  -1   1  -7 1407.86   30.00
  -1  -1   7 1283.97   38.30
  -1  -1   7 1416.66   30.00
  -1  -1   7 1467.35   36.30
  -1   1  -7 1396.06   31.10
  -1  -1   7 1445.86   30.80
  -1  -1   7 1450.55   30.90
   1   0  -7 1704.23   39.20
   1   0   7 1770.52   42.00
   1   0  -7 1828.72   39.50
   1   0   7 1837.02   42.70
  -1   0   7 1739.63   42.40
  -1   0  -7 1755.42   38.60
  -1   0   7 1788.32   38.20
  -1   0   7 1799.82   43.10
  -1   0   7 1701.73   37.20
  -1   0   7 1665.53   43.10
  -1   0  -7 1752.62   38.30
  -1   0  -7 1662.43   37.20
  -1   0   7 1808.62   41.30
  -1   0   7 1813.72   38.10
   1   1   7 1424.86   36.10
   1  -1  -7 1345.47   32.50
   1   1   7 1473.95   36.00
   1  -1  -7 1420.76   32.80
  -1  -1  -7 1474.95   33.20
  -1   1   7 1426.26   32.80
  -1   1   7 1379.36   30.40
  -1   1   7 1461.45   31.50
  -1   1   7 1428.96   35.90
  -1   1   7 1413.06   35.70
  -1  -1  -7 1433.06   32.20
  -1   1   7 1408.46   31.30
   1  -2  -7  148.59    8.50
   1   2   7  165.38   11.10
   1   2   7  171.98   11.20
   1  -2  -7  148.59    8.30
  -1  -2  -7  150.78    5.00
  -1   2   7  165.48    9.80
  -1   2   7  159.08    9.90
  -1  -2  -7  155.78    6.30
  -1   2   7  154.38    5.60
  -1   2   7  159.68    5.50
  -1   2   7  159.08    4.60
  -1  -2  -7  157.98    6.60
   1   3   7  383.76   16.90
   1   3   7  399.56   17.90
  -1   3   7  349.96   15.70
  -1  -3  -7  375.16   11.50
  -1  -3  -7  377.66    9.80
  -1   3   7  399.96    9.40
  -1  -3  -7  376.46   11.70
  -1   3   7  372.86   10.70
  -1   3   7  393.16   10.50
   1   4   7  424.86   19.00
  -1  -4  -7  387.86   10.50
  -1   4   7  408.76   11.60
  -1   4   7  398.26   11.30
  -1   4   7  393.66   10.00
  -1  -4  -7  409.56   12.60
  -1  -4  -7  407.66   12.70
  -1   4   7  411.26   18.20
   1   5   7  184.38    8.60
   1  -5  -7  193.28   13.10
   1   5   7  180.68    7.00
   1   5   7  200.38   16.10
  -1   5   7  190.58   15.90
  -1   5   7  181.18    7.30
  -1  -5  -7  187.18    6.50
  -1   5   7  187.18    7.80
  -1   5   7  189.08    5.80
  -1  -5  -7  195.18    8.80
  -1  -5  -7  196.38    9.40
   1   6   7   62.79    6.90
   1   6   7   50.79   11.40
   1  -6  -7   62.89   10.30
  -1  -6  -7   61.79    4.20
  -1   6   7   66.69    3.70
  -1   6   7   64.29    5.70
  -1   6   7   62.29    7.30
  -1  -6  -7   68.99    7.00
  -1   6   7   62.49   12.50
   1   7   7   92.19   13.80
   1  -7  -7   81.19   11.80
   1   7   7   60.19   13.90
   1   7   7   77.29    7.20
  -1   7   7   72.19   15.40
  -1  -7  -7   75.99    9.70
  -1   7   7   64.39    9.10
  -1   7   7   74.39    3.80
  -1  -7  -7   77.89    4.80
   1  -8  -7    1.20    4.10
   1   8   7   -5.30    3.20
   1   8   7   -7.60   15.60
  -1  -8  -7    1.00    4.30
  -1   8   7   21.60   18.60
  -1   8   7    0.90    1.70
  -1   8   7   -1.50    4.60
  -1  -8  -7   -1.20    2.70
  -1   8   7    3.80    4.70
   1  -9  -7    1.40    3.40
   1   9   7   -1.80    2.90
  -1  -9  -7    4.00    3.70
  -1   9   7    0.00    1.90
  -1   9   7   -1.40    4.20
   1 -10  -7   32.00    4.90
   1  10   7   33.70    6.10
  -1 -10  -7   30.80    5.50
   1 -11  -7   10.40    4.00
   1  11   7    9.50    3.20
   1 -11  -7   14.00    2.90
  -1  11   7   16.40    5.00
  -1 -11  -7    9.00    2.80
  -1 -11  -7    9.50    2.40
   2  11  -7   22.50    2.10
   2 -11   7   26.70    2.50
   2 -11   7   12.70    9.30
  -2 -11   7   25.10    2.70
  -2  11  -7   25.00    2.00
  -2  11  -7   26.80    2.20
   2 -10   7   24.30    5.10
   2  10  -7   16.20    2.30
  -2 -10   7   19.10    2.80
  -2  10  -7   18.80    2.20
  -2  10  -7   20.20    2.30
   2  -9   7   38.20    3.40
   2  -9   7   38.40    5.20
   2   9  -7   36.90    2.80
  -2   9  -7   38.60    2.70
  -2   9  -7   39.70    2.40
  -2  -9   7   37.10    4.60
  -2   9  -7   34.20    4.80
   2  -8   7   12.40    2.20
   2  -8   7   19.80   17.60
   2   8  -7   18.70    2.50
   2  -8   7   14.30    5.20
  -2  -8   7   12.80    3.10
  -2   8  -7   13.40    3.80
  -2   8  -7   17.00    1.90
  -2   8  -7   13.30    2.60
  -2   8  -7   17.20    2.10
   2  -7   7  107.49    5.00
   2   7  -7  115.79    4.40
   2  -7   7  105.59   16.10
   2  -7   7  112.19   10.20
  -2   7  -7  112.89    6.00
  -2  -7   7  112.79    3.80
  -2   7  -7  115.49    3.70
  -2  -7   7  104.09    6.50
  -2   7  -7  116.09    5.10
  -2   7  -7  116.59    4.40
  -2  -7   7  147.19   31.60
   2  -6   7   47.10    3.90
   2   6  -7   55.29    3.10
   2  -6   7   32.00    6.50
   2   6  -7   57.39    4.00
   2  -6   7   44.80   10.80
  -2   6  -7   49.50    3.30
  -2  -6   7   41.60    6.20
  -2   6  -7   46.70    3.30
  -2  -6   7   51.99    2.60
  -2  -6   7   56.29    3.80
  -2  -6   7   41.70   11.90
  -2   6  -7   53.39    4.20
  -2   6  -7   50.79    2.40
   2   5  -7  173.48    6.20
   2  -5   7  195.28    7.40
   2   5  -7  166.18   12.60
   2  -5   7  177.68    6.20
   2  -5   7  173.18   15.50
   2   5  -7  176.38    5.60
  -2  -5   7  192.68   14.80
  -2   5  -7  180.28    6.30
  -2  -5   7  188.08    8.70
  -2  -5   7  182.48    5.00
  -2  -5   7  178.98    6.00
  -2   5  -7  181.88    4.90
  -2   5  -7  180.38    5.80
  -2   5  -7  173.18    5.80
  -2  -5   7  181.18    6.40
   2  -4   7   81.99   11.40
   2   4  -7   50.19    6.10
   2  -4   7   57.39    4.10
   2   4  -7   57.79    3.30
  -2   4  -7   54.59    3.30
  -2  -4   7   71.39   10.20
  -2  -4   7   63.19    3.60
  -2  -4   7   59.69    3.30
  -2   4  -7   55.19    2.30
  -2  -4   7   54.29    8.30
  -2   4  -7   59.89    3.10
   2  -3   7  362.26   16.10
   2   3  -7  334.27   12.40
  -2   3  -7  339.97    9.00
  -2  -3   7  338.07   12.80
  -2  -3   7  346.07    9.10
  -2  -3   7  342.57   16.60
  -2   3  -7  343.77    8.70
  -2  -3   7  335.87   14.60
  -2  -3   7  350.46    8.10
  -2   3  -7  341.57    8.00
  -2  -3   7  346.27    8.90
   2  -2   7  139.29   10.30
   2   2  -7  148.89    8.20
  -2  -2   7  146.29    4.60
  -2  -2   7  148.29   11.50
  -2  -2   7  149.59    9.60
  -2   2  -7  148.89    4.90
  -2  -2   7  144.69    8.40
  -2  -2   7  147.49    4.80
  -2   2  -7  139.59    4.50
  -2  -2   7  147.09    4.10
   2  -1   7   52.19    7.70
  -2   1  -7   57.19    2.80
  -2  -1   7   55.49    6.10
  -2  -1   7   51.79    2.30
  -2  -1   7   44.40    6.20
  -2  -1   7   56.19    2.80
  -2  -1   7   63.39    7.00
  -2   1  -7   56.49    3.10
  -2   1  -7   53.89    2.30
  -2  -1   7   56.29    2.90
   2   0   7 1583.54   39.80
   2   0   7 1505.75   37.40
  -2   0  -7 1516.45   33.50
  -2   0   7 1547.25   37.70
  -2   0   7 1539.45   32.60
  -2   0  -7 1493.95   32.60
  -2   0   7 1532.15   33.30
  -2   0   7 1484.45   37.90
  -2   0   7 1533.35   37.10
  -2   0  -7 1542.25   33.90
  -2   0   7 1585.54   33.50
  -2   0   7 1535.85   39.00
   2   1   7   50.59    7.10
   2   1   7   53.39    6.80
  -2   1   7   60.19    7.00
  -2   1   7   62.29    3.00
  -2   1   7   54.09    2.40
  -2  -1  -7   52.59    2.60
  -2  -1  -7   59.49    3.80
  -2   1   7   55.59    3.10
  -2   1   7   54.99    6.90
  -2   1   7   49.20    6.30
  -2  -1  -7   58.09    3.50
   2   2   7  154.48    9.40
   2   2   7  147.29   11.30
   2   2   7  153.18   13.00
  -2   2   7  150.48    5.20
  -2  -2  -7  148.59    6.30
  -2   2   7  136.09    9.80
  -2   2   7  138.79    9.80
  -2  -2  -7  146.39    6.00
  -2   2   7  150.98    5.40
  -2  -2  -7  143.39    4.80
  -2   2   7  138.09    4.30
   2   3   7  330.97   16.70
   2   3   7  351.26   14.70
   2   3   7  369.46   19.60
  -2   3   7  351.16    9.90
  -2  -3  -7  357.76    9.30
  -2  -3  -7  361.06   11.00
  -2   3   7  350.56   10.10
  -2   3   7  364.66   16.10
  -2  -3  -7  355.66   11.20
   2   4   7   51.39    8.30
   2   4   7   61.39    4.60
   2   4   7   54.29    6.00
   2   4   7   50.69    9.00
  -2   4   7   52.89    4.40
  -2   4   7   64.59    4.30
  -2   4   7   73.99   11.10
  -2  -4  -7   55.19    5.60
  -2  -4  -7   60.39    5.30
   2   5   7  184.78   16.60
   2   5   7  170.68   14.90
   2   5   7  176.48    8.40
   2   5   7  180.68    7.00
  -2   5   7  180.18    7.70
  -2  -5  -7  177.38    8.50
  -2   5   7  184.28    5.70
  -2  -5  -7  169.38    9.10
  -2  -5  -7  181.08    6.50
  -2   5   7  190.98   16.50
   2   6   7   63.89    4.60
   2   6   7   59.39   11.50
   2   6   7   60.69   13.30
   2   6   7   49.10    5.90
  -2   6   7   57.69    5.90
  -2   6   7   57.49    5.40
  -2  -6  -7   47.80    7.60
  -2   6   7   48.70    3.40
  -2   6   7   48.40   12.10
  -2  -6  -7   42.60    4.10
  -2  -6  -7   49.70    6.60
   2   7   7   99.79   14.80
   2   7   7  114.69    7.20
  -2   7   7  123.39    8.10
  -2  -7  -7  115.19    8.60
  -2  -7  -7  106.89    5.40
  -2   7   7  134.89   18.40
  -2   7   7  114.89    7.40
   2  -8  -7   15.80    4.50
   2   8   7   46.90   18.30
   2  -8  -7   12.50    2.10
   2   8   7   14.10    3.40
  -2   8   7   15.40    2.10
  -2  -8  -7   -9.60    7.70
  -2   8   7   15.40    4.20
  -2  -8  -7    9.80    4.60
  -2  -8  -7   -0.80    5.10
  -2  -8  -7   15.70    2.70
  -2   8   7  -14.60   22.60
  -2   8   7    3.50    5.20
   2   9   7   39.50    5.20
   2  -9  -7   41.70    6.70
  -2   9   7   36.50    3.30
  -2  -9  -7   37.30    6.70
   2 -10  -7   -1.00    4.50
   2 -10  -7   13.70    3.40
   2  10   7   15.40    3.10
  -2 -10  -7   17.40    3.90
   2  11   7   17.50    3.30
  -2 -11  -7   26.30    3.30
  -2 -11  -7   21.60    3.10
   3 -11   7   91.59    3.40
   3 -11   7   84.59    7.40
  -3  11  -7   79.29    3.30
  -3  11  -7   84.09    3.00
   3 -10   7   31.20    2.70
   3 -10   7   31.60    4.70
  -3  10  -7   23.60    3.90
  -3  10  -7   33.30    2.40
  -3 -10   7   33.50    4.50
  -3  10  -7   32.90    2.10
   3  -9   7  118.39    4.70
   3   9  -7  109.29    4.30
  -3  -9   7  133.89    7.70
  -3   9  -7  116.39    4.20
  -3   9  -7  114.99    3.80
  -3   9  -7  118.19    5.80
  -3   9  -7  122.39    8.60
   3  -8   7   52.59    4.40
   3  -8   7   47.50    3.60
   3  -8   7   53.49    7.80
   3   8  -7   50.79    3.20
  -3  -8   7   49.80    2.90
  -3   8  -7   50.99    2.60
  -3   8  -7   61.19    5.70
  -3   8  -7   51.79    3.00
  -3   8  -7   54.19    4.10
   3  -7   7  560.74   14.10
   3  -7   7  540.35   16.60
   3   7  -7  554.64   13.60
   3  -7   7  573.64   31.40
   3  -7   7  572.94   13.90
  -3  -7   7  532.75   15.20
  -3  -7   7  570.84   13.10
  -3   7  -7  575.84   13.00
  -3   7  -7  565.04   14.30
  -3   7  -7  560.64   15.00
  -3  -7   7  562.74   14.60
  -3   7  -7  570.64   13.50
   3   6  -7  342.07    9.00
   3  -6   7  332.77   10.40
   3  -6   7  338.87   22.70
   3   6  -7  333.37   21.00
   3  -6   7  332.17   13.30
   3  -6   7  344.47    9.20
  -3   6  -7  338.17    9.90
  -3  -6   7  341.07    9.70
  -3   6  -7  339.27    8.20
  -3  -6   7  330.77   10.20
  -3  -6   7  299.07   24.90
  -3  -6   7  340.47    8.40
   3  -5   7  266.67   12.60
   3  -5   7  288.67    9.20
   3  -5   7  295.57    8.60
   3   5  -7  299.77    8.00
   3   5  -7  266.67   15.40
   3  -5   7  291.87    8.20
   3   5  -7  291.27    8.80
   3  -5   7  275.47   18.70
  -3   5  -7  289.77    8.10
  -3  -5   7  288.17    8.40
  -3  -5   7  297.17    7.30
  -3   5  -7  284.97    8.10
  -3   5  -7  281.87    8.50
  -3  -5   7  277.27   19.50
  -3  -5   7  288.07    8.70
  -3   5  -7  286.97    7.10
   3  -4   7  920.51   25.50
   3   4  -7  974.30   27.50
   3  -4   7  936.51   22.30
   3   4  -7 1055.39   22.00
   3  -4   7  947.91   22.00
   3  -4   7  958.40   31.70
   3   4  -7  975.80   22.60
  -3   4  -7  987.70   22.40
  -3   4  -7  969.60   21.10
  -3  -4   7  960.30   22.50
  -3   4  -7  963.20   22.00
  -3  -4   7  983.10   21.30
  -3  -4   7  978.00   30.90
  -3  -4   7  989.10   22.40
   3   3  -7  919.61   25.80
   3   3  -7  984.70   23.10
   3  -3   7  904.21   29.50
   3  -3   7  916.61   21.20
   3  -3   7  876.81   20.90
  -3  -3   7  914.21   26.00
  -3   3  -7  930.21   20.80
  -3   3  -7  941.71   21.10
  -3   3  -7  931.31   20.00
  -3  -3   7  906.01   28.40
  -3  -3   7  858.31   31.30
  -3  -3   7  945.71   21.30
  -3  -3   7  955.20   21.10
   3  -2   7  418.16   17.90
   3   2  -7  404.66   14.80
  -3   2  -7  410.06    9.40
  -3  -2   7  384.16   14.60
  -3  -2   7  415.86   10.30
  -3  -2   7  410.66   16.50
  -3  -2   7  414.76   10.40
  -3   2  -7  401.86   10.30
  -3  -2   7  403.76   19.00
  -3  -2   7  412.36    9.50
  -3   2  -7  416.36   10.10
   3  -1   7  213.08   13.20
   3   1  -7  205.48   10.50
  -3   1  -7  200.38    5.30
  -3  -1   7  193.18   11.40
  -3  -1   7  206.98    6.20
  -3  -1   7  206.38   10.40
  -3   1  -7  208.68    6.20
  -3  -1   7  204.98    5.40
  -3  -1   7  234.68   14.50
  -3   1  -7  211.28    5.90
  -3  -1   7  209.68    6.00
   3   0   7  167.48   13.10
  -3   0  -7  146.89    4.80
  -3   0  -7  149.88    5.30
  -3   0   7  143.29   11.80
  -3   0   7  145.89    4.90
  -3   0   7  148.39    9.80
  -3   0   7  141.99    4.10
  -3   0   7  151.08    4.80
  -3   0   7  148.19    9.30
  -3   0  -7  136.79    4.10
   3   1   7  225.78   15.40
  -3  -1  -7  203.08    5.60
  -3   1   7  213.78    6.40
  -3  -1  -7  205.18    7.00
  -3   1   7  221.18   13.80
  -3   1   7  204.78    6.10
  -3   1   7  211.98   11.20
  -3   1   7  201.68   11.70
  -3  -1  -7  205.88    6.70
  -3   1   7  215.08    5.50
   3   2   7  440.66   12.20
   3   2   7  398.56   21.20
  -3   2   7  428.66   17.00
  -3   2   7  422.46   11.10
  -3   2   7  410.76    9.90
  -3  -2  -7  425.86   12.20
  -3  -2  -7  427.06   11.80
  -3  -2  -7  415.56   10.30
  -3   2   7  421.96   10.90
  -3   2   7  411.76   16.50
   3   3   7  905.81   34.40
   3   3   7  953.50   22.20
   3   3   7  923.81   22.80
  -3  -3  -7  923.01   23.60
  -3  -3  -7  938.81   23.40
  -3   3   7  946.51   21.10
  -3  -3  -7  955.00   21.40
  -3   3   7  965.90   29.70
  -3   3   7  932.51   22.40
  -3   3   7  966.20   22.30
   3   4   7  959.30   22.70
   3   4   7  982.00   23.80
   3   4   7  932.01   29.50
  -3   4   7  982.50   23.60
  -3   4   7  986.50   21.80
  -3   4   7  966.70   23.20
  -3  -4  -7  936.61   24.80
  -3  -4  -7  986.60   22.30
  -3  -4  -7  943.81   24.50
  -3   4   7  970.00   32.20
   3   5   7  291.67   18.60
   3   5   7  292.47    9.20
   3   5   7  310.87   10.40
  -3   5   7  271.87    9.50
  -3  -5  -7  274.67    8.70
  -3  -5  -7  291.87   11.60
  -3   5   7  286.37    8.00
  -3  -5  -7  286.57   11.10
  -3   5   7  298.27   20.30
  -3   5   7  288.17   10.10
   3  -6  -7  326.17    8.80
   3   6   7  347.27   10.10
   3   6   7  354.56   11.40
   3   6   7  342.87   21.70
  -3   6   7  322.17    9.00
  -3   6   7  326.37   11.40
  -3  -6  -7  327.87   13.10
  -3   6   7  318.97   26.20
  -3  -6  -7  330.87    9.80
  -3   6   7  279.47   13.40
   3   7   7  550.94   29.70
   3   7   7  560.34   15.80
   3  -7  -7  552.44   13.20
  -3   7   7  461.65   36.50
  -3   7   7  564.34   13.70
  -3   7   7  552.04   16.40
  -3  -7  -7  541.35   14.20
  -3   7   7  538.75   15.80
  -3  -7  -7  528.25   18.20
  -3  -7  -7  548.95   17.30
   3   8   7   53.49    5.40
   3  -8  -7   54.39    3.20
  -3  -8  -7   59.09    4.50
  -3  -8  -7   42.40    5.80
  -3  -8  -7   39.90    5.60
  -3   8   7   55.99    3.60
  -3   8   7   61.19    6.40
  -3   8   7   52.29    6.00
  -3  -8  -7   49.99    8.30
   3   9   7  125.89    6.40
   3  -9  -7  113.69    4.40
  -3  -9  -7  119.49    8.30
  -3   9   7  116.39    4.50
  -3  -9  -7  115.09    5.40
  -3   9   7   91.29    8.60
   3 -11  -7   87.19    3.40
   3 -11  -7   91.69    3.70
  -3 -11  -7   92.79    6.00
   4 -10   7   85.99    3.50
   4 -10   7   79.79    6.40
  -4  10  -7   85.29    2.90
  -4  10  -7   78.19    6.20
  -4  10  -7   80.29    3.10
   4  -9   7   72.19    3.50
   4  -9   7   73.19    4.10
   4  -9   7   72.69    6.80
   4   9  -7   68.99    3.10
  -4  -9   7   69.29    3.00
  -4   9  -7   61.69    7.00
  -4   9  -7   76.79    3.30
  -4   9  -7   71.79    2.80
  -4   9  -7   61.39    8.00
   4   8  -7   75.69    3.40
   4  -8   7   84.29    4.20
   4  -8   7   85.09    3.80
   4  -8   7   88.29    7.40
  -4  -8   7   81.09    5.40
  -4   8  -7   82.59    4.70
  -4  -8   7   85.99    3.40
  -4  -8   7  104.59    8.10
  -4   8  -7   82.99    3.60
  -4   8  -7   86.19    6.30
  -4   8  -7   84.79    3.20
   4  -7   7  158.08    5.80
   4  -7   7  141.29   22.10
   4  -7   7  177.88    8.90
   4  -7   7  156.88    5.40
  -4   7  -7  148.79    5.20
  -4   7  -7  156.38    5.90
  -4   7  -7  163.68    6.90
  -4  -7   7  148.39    6.10
  -4  -7   7  157.08    6.40
  -4  -7   7  151.78    7.50
   4  -6   7  601.84   14.50
   4   6  -7  595.64   28.10
   4  -6   7  574.74   32.10
   4  -6   7  569.64   16.90
   4  -6   7  577.34   13.90
  -4   6  -7  601.44   15.10
  -4  -6   7  584.74   13.50
  -4  -6   7  570.34   15.30
  -4   6  -7  577.34   13.20
  -4   6  -7  568.84   14.50
  -4  -6   7  575.64   14.90
  -4   6  -7  561.64   13.80
   4  -5   7  122.29    6.20
   4  -5   7  114.89   15.20
   4  -5   7  120.99    5.10
   4  -5   7  111.19    4.90
   4   5  -7  111.09   17.70
   4  -5   7  129.59   12.70
  -4  -5   7   96.69   16.30
  -4   5  -7  124.89    5.30
  -4   5  -7  114.29    3.70
  -4  -5   7  113.79    5.50
  -4  -5   7  121.99    6.10
  -4  -5   7  122.59    4.10
   4  -4   7   27.30   10.00
   4  -4   7   25.50    5.00
   4  -4   7   19.50    2.90
   4   4  -7   22.50    7.50
   4  -4   7   24.70    2.70
   4  -4   7   22.70    3.40
  -4  -4   7   28.30    3.30
  -4  -4   7   34.40   11.10
  -4   4  -7   26.10    3.20
  -4  -4   7   26.80    3.00
  -4   4  -7   26.20    2.00
  -4   4  -7   23.10    2.70
  -4  -4   7   27.70    2.20
   4  -3   7  276.97    8.40
   4   3  -7  291.57    9.30
   4  -3   7  293.97    9.20
   4  -3   7  286.87   19.10
   4  -3   7  283.67   11.60
   4   3  -7  314.67   15.00
   4  -3   7  292.67    8.50
  -4  -3   7  285.77   14.50
  -4   3  -7  290.47    7.20
  -4   3  -7  291.57    7.90
  -4  -3   7  291.07    7.30
  -4  -3   7  291.87    8.20
  -4   3  -7  304.17    8.30
  -4  -3   7  289.77   17.90
  -4  -3   7  298.27    8.50
   4   2  -7  190.58    5.70
   4  -2   7  169.28    6.80
   4  -2   7  160.58   15.40
   4  -2   7  180.98    6.90
   4  -2   7  186.08    6.40
   4   2  -7  180.58   11.90
   4  -2   7  158.58    9.90
  -4  -2   7  189.88   14.30
  -4  -2   7  192.38    5.90
  -4   2  -7  187.48    6.00
  -4   2  -7  185.98    5.50
  -4  -2   7  181.48    6.00
  -4  -2   7  179.48   11.60
  -4  -2   7  192.68    5.10
   4  -1   7  181.18   16.40
   4   1  -7  190.48    5.80
   4  -1   7  196.48   10.90
   4   1  -7  202.68   11.80
   4  -1   7  179.58    7.40
   4  -1   7  200.68    7.10
   4  -1   7  190.38    6.50
  -4  -1   7  197.18   19.70
  -4  -1   7  203.78    5.90
  -4   1  -7  193.18    5.80
  -4   1  -7  187.48    8.10
  -4  -1   7  197.38   13.50
  -4  -1   7  183.88   11.40
  -4   1  -7  186.88    5.10
  -4  -1   7  176.08    6.60
   4   0   7    7.70    2.10
   4   0  -7    9.70    2.00
   4   0   7    7.30    4.60
   4   0   7    9.40    8.90
   4   0  -7   14.60    2.20
   4   0   7    8.40    5.50
   4   0   7    7.50    2.80
  -4   0   7    8.80    1.20
  -4   0   7   -0.20    4.70
  -4   0  -7    7.50    2.00
  -4   0   7    6.70    9.20
  -4   0  -7    6.90    1.60
  -4   0   7    4.40    6.10
  -4   0  -7    7.90    1.50
  -4   0   7    9.90    1.60
   4   1   7  177.68    7.40
   4  -1  -7  188.48    6.00
   4  -1  -7  177.68    5.90
   4   1   7  170.18   10.90
   4   1   7  201.68    6.80
   4   1   7  202.88   18.60
   4   1   7  174.48    8.30
  -4   1   7  209.78   12.80
  -4  -1  -7  193.08    5.40
  -4   1   7  191.38   13.70
  -4   1   7  197.78   19.10
  -4   1   7  189.88    5.20
  -4   1   7  170.38    6.60
  -4  -1  -7  193.28    6.50
  -4   1   7  188.68    5.90
   4  -2  -7  185.18    6.40
   4   2   7  183.78    6.60
   4   2   7  183.08   10.80
   4   2   7  177.68    8.00
   4  -2  -7  186.28    5.80
   4   2   7  168.68   19.90
   4   2   7  174.28    7.90
  -4  -2  -7  191.28    7.90
  -4   2   7  193.18   16.10
  -4   2   7  191.88    6.30
  -4   2   7  186.18    5.20
  -4  -2  -7  194.78    7.30
  -4   2   7  167.18   13.40
  -4   2   7  189.48    6.60
   4   3   7  267.87   25.10
   4   3   7  300.37   10.80
   4   3   7  308.67    9.00
   4  -3  -7  281.27    7.90
   4   3   7  279.27    9.90
  -4   3   7  288.77   17.50
  -4   3   7  296.17    9.30
  -4   3   7  292.77    7.60
  -4  -3  -7  290.17   10.60
  -4  -3  -7  287.77    8.30
  -4  -3  -7  300.97   10.30
  -4   3   7  300.37    9.00
   4   4   7   26.90    3.90
   4   4   7   23.80    3.70
   4  -4  -7   28.20    2.70
  -4   4   7   25.90    3.30
  -4  -4  -7   22.50    3.40
  -4   4   7   23.20    2.80
  -4   4   7   25.00    3.60
  -4  -4  -7   23.40    4.40
  -4  -4  -7   26.30    3.90
  -4   4   7   40.70   10.90
   4   5   7  117.59    6.80
   4  -5  -7  117.09    4.40
   4   5   7  117.29    5.80
   4   5   7   84.29   21.60
  -4  -5  -7  132.49    8.60
  -4  -5  -7  106.89    8.60
  -4   5   7  113.09    6.90
  -4   5   7  123.39    4.80
  -4   5   7  118.59    8.40
  -4   5   7  110.69   15.70
  -4  -5  -7  128.39    5.70
   4   6   7  572.04   15.80
   4  -6  -7  580.64   13.80
   4   6   7  589.74   15.30
   4   6   7  596.24   30.10
  -4  -6  -7  576.64   15.00
  -4   6   7  583.84   16.40
  -4  -6  -7  566.04   17.90
  -4   6   7  546.85   35.80
  -4   6   7  587.04   16.80
  -4  -6  -7  565.74   18.30
  -4   6   7  570.84   14.20
   4   7   7  155.78    7.20
   4  -7  -7  154.58    5.10
   4   7   7  150.18   21.50
  -4  -7  -7  160.68   11.00
  -4   7   7  148.89    8.10
  -4  -7  -7  161.58    9.30
  -4   7   7  133.79   34.00
  -4   7   7  160.58    6.90
  -4   7   7  156.88    8.80
   4   8   7   81.79    5.50
   4  -8  -7   82.39    3.50
  -4  -8  -7   81.29    4.80
  -4  -8  -7   81.69    7.80
  -4   8   7   76.09    6.60
  -4  -8  -7   62.59    8.10
  -4   8   7   75.39    4.00
  -4   8   7   75.79    8.70
  -4  -8  -7  102.19   11.40
   4  -9  -7   76.39    3.30
   4   9   7   79.69    5.10
  -4   9   7   64.59    7.60
  -4   9   7   65.59    6.50
  -4  -9  -7   75.59    9.10
  -4   9   7   69.99    3.50
  -4  -9  -7   70.09    4.30
  -4  -9  -7   72.39    7.40
   4 -10  -7   80.99    3.40
   4 -10  -7   81.59    3.60
  -4 -10  -7   89.99    4.60
  -4 -10  -7   81.89    6.50
  -4  10   7   65.49    7.50
   5 -10   7    6.60    3.00
   5 -10   7    6.70    3.30
  -5  10  -7    5.50    1.80
  -5  10  -7    5.90    1.10
   5  -9   7   49.50    5.60
   5   9  -7   37.70    2.30
   5  -9   7   39.40    3.00
  -5   9  -7   42.10    4.40
  -5  -9   7   36.20    2.30
  -5  -9   7   24.20    4.50
  -5   9  -7   35.60    2.70
  -5   9  -7   41.00    2.10
   5  -8   7   17.80    2.20
   5   8  -7   14.90    2.00
   5  -8   7   20.00    4.00
  -5  -8   7    8.30    5.40
  -5  -8   7   17.00    2.10
  -5   8  -7   13.10    2.40
  -5   8  -7   18.50    2.10
  -5   8  -7   14.30    1.80
  -5   8  -7   10.30    3.70
   5  -7   7   29.40    3.00
   5  -7   7   26.50    4.00
   5   7  -7   27.40    2.40
  -5  -7   7   27.40    3.90
  -5   7  -7   28.00    2.10
  -5   7  -7   26.70    3.50
  -5   7  -7   27.30    3.60
  -5   7  -7   31.50    3.90
  -5  -7   7   26.70    4.30
  -5  -7   7   28.10    2.40
   5  -6   7  -15.50   32.30
   5  -6   7   41.90    3.30
   5   6  -7   39.20    2.60
   5  -6   7   41.10    6.50
  -5   6  -7   39.60    2.50
  -5  -6   7   40.40    5.00
  -5  -6   7   39.60   15.80
  -5   6  -7   43.40    4.50
  -5  -6   7   34.50    3.80
  -5   6  -7   43.30    3.60
  -5  -6   7   36.50    2.90
   5  -5   7   17.90    2.40
   5  -5   7   30.20   17.60
   5  -5   7   16.10    4.00
   5  -5   7   14.90    2.90
   5   5  -7    7.90   12.70
   5   5  -7   18.60    2.40
  -5  -5   7   12.70    2.40
  -5   5  -7   14.70    2.00
  -5  -5   7   20.10    2.20
  -5  -5   7   16.60    2.90
  -5   5  -7   21.50    2.90
  -5  -5   7   38.30   11.60
  -5   5  -7   19.90    2.90
   5  -4   7  241.88   25.00
   5   4  -7  209.18   18.10
   5   4  -7  236.08    6.70
   5  -4   7  235.78    8.30
   5  -4   7  225.08   10.00
   5  -4   7  241.38    7.50
  -5   4  -7  237.58    7.60
  -5  -4   7  239.98    6.40
  -5  -4   7  234.58    7.80
  -5   4  -7  229.68    6.10
  -5  -4   7  241.68   17.20
  -5  -4   7  234.98    7.50
  -5   4  -7  231.48    7.10
   5   3  -7   59.99   10.00
   5  -3   7   51.49    7.60
   5  -3   7   52.59   14.10
   5   3  -7   57.39    3.10
   5  -3   7   55.39    4.80
   5  -3   7   52.89    3.80
  -5   3  -7   57.89    4.00
  -5  -3   7   52.89    4.40
  -5  -3   7   59.19    3.90
  -5   3  -7   58.09    2.70
  -5  -3   7   68.39   14.70
  -5   3  -7   49.20    3.30
  -5  -3   7   56.29    2.90
  -5  -3   7   34.50    8.00
   5   2  -7  471.85   20.60
   5  -2   7  481.95   12.70
   5   2  -7  470.75   11.80
   5  -2   7  475.05   15.10
   5  -2   7  487.45   13.30
  -5  -2   7  477.55   12.10
  -5  -2   7  485.45   12.40
  -5  -2   7  477.15   25.30
  -5   2  -7  484.15   11.80
  -5  -2   7  470.05   11.10
  -5   2  -7  478.65   12.30
  -5   2  -7  443.16   10.90
   5  -1   7   10.50    2.10
   5  -1   7   28.80   13.00
   5  -1   7   15.40    4.50
   5  -1   7   15.30    2.70
   5   1  -7    1.50    6.80
   5   1  -7   15.90    2.00
  -5  -1   7   13.40    2.00
  -5   1  -7   13.60    2.00
  -5  -1   7    8.30    6.50
  -5   1  -7   15.70    1.80
  -5  -1   7   14.00   10.30
  -5   1  -7   15.00    2.50
  -5  -1   7   16.00    2.10
  -5  -1   7   13.80    2.20
   5   0  -7   12.40    2.00
   5   0   7   13.60    4.40
   5   0   7    9.40   11.70
   5   0  -7   12.50    1.90
   5   0   7   11.40    2.40
   5   0   7   10.80    3.00
  -5   0   7   12.30    1.90
  -5   0  -7   14.40    1.90
  -5   0  -7   12.30    2.10
  -5   0  -7   10.80    2.70
  -5   0   7    1.10    6.90
  -5   0   7   12.90   11.30
  -5   0   7   11.80    2.20
  -5   0   7    9.90    1.40
   5  -1  -7   15.60    2.10
   5   1   7   18.50    2.60
   5   1   7   16.80    4.40
   5   1   7   17.60    3.20
   5   1   7   30.80   14.20
   5  -1  -7   11.30    1.90
  -5   1   7   18.30    2.20
  -5  -1  -7   17.60    2.20
  -5  -1  -7   14.80    3.10
  -5   1   7   13.40    2.30
  -5  -1  -7   14.00    2.80
  -5   1   7   11.50    2.00
  -5   1   7   14.10    7.80
   5   2   7  528.65   45.70
   5   2   7  495.55   13.80
   5   2   7  463.25   12.70
   5   2   7  484.25   15.60
   5  -2  -7  474.85   12.00
   5  -2  -7  474.35   11.80
  -5  -2  -7  490.65   14.50
  -5   2   7  486.15   22.40
  -5   2   7  479.95   11.40
  -5  -2  -7  470.05   12.00
  -5   2   7  492.25   13.10
  -5   2   7  492.75   12.70
  -5  -2  -7  462.55   13.80
   5   3   7   58.59   19.20
   5  -3  -7   56.09    3.10
   5  -3  -7   50.89    4.10
   5   3   7   49.70    4.20
  -5  -3  -7   55.99    5.80
  -5   3   7   59.49    4.50
  -5  -3  -7   55.79    6.40
  -5   3   7   54.59    3.30
  -5   3   7   63.79   12.30
  -5   3   7   58.79    4.90
  -5  -3  -7   57.39    4.30
   5  -4  -7  240.98    6.80
   5  -4  -7  217.68    7.30
   5   4   7  221.88   10.00
   5   4   7  229.08    7.80
  -5   4   7  235.08    9.10
  -5  -4  -7  237.38   10.60
  -5   4   7  237.28    8.60
  -5  -4  -7  236.88   10.10
  -5   4   7  273.27   25.90
  -5  -4  -7  227.18    7.70
  -5   4   7  230.88    6.90
   5  -5  -7   17.30    2.40
   5   5   7   13.50    2.70
   5   5   7   16.90    3.20
   5   5   7    0.10   17.00
  -5   5   7   14.20    3.40
  -5   5   7   21.00    3.10
  -5  -5  -7   21.10    2.80
  -5  -5  -7   18.60    5.10
  -5  -5  -7   13.20    4.40
  -5   5   7   18.40    3.80
  -5   5   7   -0.70   19.90
   5   6   7   33.50    4.80
   5   6   7   35.50    4.20
   5  -6  -7   40.90    2.80
  -5  -6  -7   41.90    5.50
  -5   6   7   39.80    5.40
  -5  -6  -7   39.30    4.80
  -5   6   7   42.50    6.40
  -5  -6  -7   44.10    6.00
  -5   6   7   47.80    3.80
   5   7   7   31.10    4.30
   5  -7  -7   25.00    2.30
   5  -7  -7   28.10    3.30
  -5   7   7   24.70    4.80
  -5   7   7   28.40    4.30
  -5  -7  -7   26.10    6.40
  -5  -7  -7   27.80    3.90
  -5   7   7   24.90    3.30
  -5  -7  -7   19.90    4.90
   5  -8  -7   16.40    2.00
   5  -8  -7   20.20    2.80
  -5  -8  -7   20.40    4.40
  -5   8   7   13.80    2.00
  -5   8   7    8.80    3.60
  -5  -8  -7   18.70    5.10
  -5  -8  -7    7.60    7.20
  -5  -8  -7   15.30    2.50
  -5   8   7   16.60    5.40
   5  -9  -7   38.80    2.70
   5  -9  -7   39.30    2.40
  -5   9   7   26.70    4.20
  -5  -9  -7   38.50    3.50
  -5  -9  -7   27.70    5.60
  -5  -9  -7   32.90    4.50
  -5   9   7   35.90    2.70
   5 -10  -7    4.50    1.30
  -5  10   7    5.40    1.40
  -5 -10  -7    7.50    2.20
  -5 -10  -7    3.00    3.30
   6  -9   7    9.10    3.30
   6   9  -7    3.40    1.80
   6  -9   7    9.80    2.00
  -6   9  -7   13.30    1.70
  -6  -9   7    6.80    1.30
   6   8  -7   20.50    2.00
   6  -8   7   21.40    3.60
   6  -8   7   20.20    2.40
  -6  -8   7   15.80    3.10
  -6   8  -7   21.10    2.80
  -6  -8   7   22.30    2.00
  -6   8  -7   15.50    1.80
   6  -7   7    6.90    1.70
   6   7  -7    7.30    1.50
   6  -7   7   10.90    3.40
  -6   7  -7    3.60    3.80
  -6   7  -7    5.90    2.20
  -6  -7   7    7.10    1.30
  -6   7  -7    8.50    1.30
  -6  -7   7    4.90    4.40
  -6  -7   7    4.80    2.40
   6   6  -7    0.90    1.20
   6  -6   7    1.10    1.50
   6  -6   7   -1.50    3.70
   6  -6   7   -1.80    3.10
  -6   6  -7    1.60    1.20
  -6   6  -7    0.30    3.00
  -6   6  -7    1.00    2.00
  -6  -6   7    2.50    2.20
  -6  -6   7    1.90    3.30
  -6  -6   7    0.50    1.20
   6  -5   7   64.29    5.40
   6  -5   7   65.49    3.90
   6  -5   7   68.19    6.50
   6   5  -7   63.49    3.20
  -6  -5   7   57.89    4.20
  -6   5  -7   65.39    2.90
  -6   5  -7   70.49    5.20
  -6   5  -7   58.89    4.00
  -6  -5   7   62.59    3.00
  -6  -5   7   64.09    5.20
   6   4  -7   89.59    3.80
   6  -4   7   83.99   27.00
   6  -4   7   85.09    5.60
   6  -4   7   89.29    4.50
   6   4  -7   73.19   16.80
   6  -4   7   84.59    7.10
  -6  -4   7   84.79    4.60
  -6   4  -7   87.19    4.50
  -6  -4   7   60.29   13.10
  -6   4  -7   83.59    5.20
  -6   4  -7   87.09    5.20
  -6  -4   7   96.89    5.30
   6  -3   7  316.17   11.80
   6  -3   7  317.67   10.40
   6   3  -7  275.57   23.80
   6  -3   7  229.18   35.90
   6  -3   7  321.87    9.30
   6   3  -7  323.77    8.60
  -6  -3   7  307.07   21.80
  -6  -3   7  314.17    8.00
  -6   3  -7  320.77    7.90
  -6   3  -7  323.97    9.00
  -6  -3   7  312.57    9.50
  -6   3  -7  322.07    9.60
  -6  -3   7  332.57    9.30
   6  -2   7  238.28   32.50
   6  -2   7  255.77    8.00
   6  -2   7  267.87   10.70
   6  -2   7  257.37    9.10
   6   2  -7  253.27   20.60
   6   2  -7  265.57    7.30
  -6  -2   7  251.87    7.90
  -6  -2   7  254.87    8.20
  -6   2  -7  251.27    8.50
  -6   2  -7  258.67    7.90
  -6  -2   7  255.07   19.90
  -6  -2   7  258.87    6.70
   6  -1   7   86.29    7.60
   6  -1   7   76.89    5.70
   6   1  -7   84.49    3.80
   6  -1   7   82.79   20.10
   6  -1   7   85.19    4.50
  -6  -1   7   86.99    4.40
  -6   1  -7   90.39    5.70
  -6   1  -7   83.79    4.70
  -6  -1   7  102.19   13.50
  -6  -1   7   82.49    3.40
  -6  -1   7   87.59    4.80
   6   0  -7  300.67    8.30
   6   0   7  292.57   11.60
   6   0  -7  310.37    8.00
   6   0   7  290.57   10.00
   6   0   7  302.27    9.00
   6   0   7  301.07   33.00
  -6   0   7  306.67    9.10
  -6   0   7  290.57    7.60
  -6   0  -7  293.97   10.20
  -6   0   7  303.97    8.70
  -6   0  -7  287.67    9.40
  -6   0   7  293.67   20.90
   6   1   7   89.69    6.00
   6   1   7   73.29   20.80
   6  -1  -7   86.79    3.80
   6   1   7   88.99    7.60
   6  -1  -7   83.79    4.00
   6   1   7   85.39    4.60
  -6  -1  -7   88.79    6.90
  -6   1   7   83.29    4.60
  -6   1   7   85.59    5.10
  -6  -1  -7   82.89    6.30
  -6   1   7  125.89   19.00
  -6  -1  -7   75.69    4.80
  -6   1   7   82.99    3.50
   6   2   7  223.88   28.70
   6   2   7  251.37    8.20
   6  -2  -7  249.08    7.40
   6   2   7  267.77    9.60
   6  -2  -7  259.57    7.20
  -6   2   7  248.58    8.80
  -6   2   7  251.57    6.90
  -6  -2  -7  248.38   10.40
  -6  -2  -7  255.87   10.20
  -6  -2  -7  239.78    8.10
  -6   2   7  259.47    8.40
  -6   2   7  245.68   24.70
   6  -3  -7  311.07    8.70
   6   3   7  318.47   10.70
   6  -3  -7  318.97    8.40
   6   3   7  320.77    9.50
  -6  -3  -7  322.77   12.30
  -6   3   7  335.37   32.10
  -6   3   7  329.47   10.30
  -6   3   7  314.07    8.50
  -6  -3  -7  313.87   11.80
  -6  -3  -7  297.37    9.30
   6  -4  -7   87.49    4.50
   6   4   7   92.19    5.00
   6  -4  -7   91.59    3.70
   6   4   7   84.99    7.10
  -6   4   7  130.69   33.80
  -6   4   7   85.69    6.80
  -6  -4  -7   84.79    8.30
  -6  -4  -7   92.09    7.80
  -6   4   7   86.29    6.10
   6  -5  -7   64.89    3.10
   6   5   7   67.19    4.60
  -6  -5  -7   66.09    8.50
  -6   5   7   62.69    4.00
  -6  -5  -7   66.89    7.60
  -6  -5  -7   63.89    5.00
  -6   5   7   68.39    6.90
   6  -6  -7   -0.50    1.00
   6   6   7    2.80    2.80
   6  -6  -7    1.50    2.10
  -6   6   7    3.90    3.40
  -6  -6  -7   -0.70    2.30
  -6   6   7    2.40    1.80
  -6  -6  -7   -2.90    4.10
  -6   6   7    0.20    4.40
  -6  -6  -7    0.00    5.50
   6  -7  -7    6.90    1.30
  -6  -7  -7    8.90    2.30
  -6   7   7    2.80    3.50
  -6   7   7   12.90    5.10
  -6  -7  -7    8.70    6.80
  -6  -7  -7    2.50    4.10
  -6  -7  -7    7.00    4.50
   6  -8  -7   17.60    2.50
   6  -8  -7   19.70    1.80
  -6   8   7   20.60    2.50
  -6  -8  -7   20.00    4.70
  -6  -8  -7   31.90    4.80
  -6   8   7   20.20    4.00
  -6  -8  -7   19.10    2.50
   6  -9  -7    8.30    1.60
   6  -9  -7   13.60    1.80
  -6  -9  -7    6.50    4.40
  -6   9   7   14.70    2.20
  -6  -9  -7    8.80    1.90
   7  -7   7   11.70    3.20
   7   7  -7    7.10    1.50
   7  -7   7    9.60    1.60
  -7   7  -7    5.20    3.10
  -7   7  -7    9.60    1.30
  -7  -7   7   11.00    1.90
  -7  -7   7    5.20    2.90
   7  -6   7   19.10    2.50
   7  -6   7   18.00    3.50
   7   6  -7   20.00    2.10
  -7   6  -7   22.20    2.10
  -7   6  -7   17.00    3.00
  -7  -6   7   19.50    2.80
  -7  -6   7   20.50    2.00
   7  -5   7   16.90    3.50
   7   5  -7   12.20    1.70
   7  -5   7   20.10    2.60
   7  -5   7   18.30    3.40
  -7   5  -7   14.60    2.80
  -7  -5   7   13.10    3.80
  -7   5  -7   13.40    4.30
  -7   5  -7   15.60    2.30
  -7  -5   7   15.90    2.10
   7  -4   7    7.00    1.80
   7  -4   7    5.90    2.80
   7   4  -7    7.40    1.50
   7  -4   7    6.60    3.90
  -7  -4   7    3.80    3.30
  -7  -4   7    4.70    2.30
  -7   4  -7    8.30    1.80
  -7   4  -7   18.60    4.00
  -7  -4   7    5.90    1.40
  -7   4  -7    7.90    2.60
   7   3  -7   24.20    2.50
   7  -3   7   23.40    3.90
   7  -3   7   24.20    2.90
   7  -3   7   24.60    3.30
  -7  -3   7   24.80    3.60
  -7   3  -7   25.70    3.20
  -7  -3   7   25.10    3.40
  -7   3  -7   27.80    4.40
  -7  -3   7   27.70    2.30
   7  -2   7   54.99    6.40
   7  -2   7   42.30    4.70
   7  -2   7   54.29    3.70
   7   2  -7   47.90    3.10
  -7  -2   7   55.49    5.00
  -7  -2   7   47.70    2.80
  -7  -2   7   46.30    4.00
  -7   2  -7   51.29    7.00
  -7   2  -7   35.40    5.20
   7  -1   7  134.39    6.70
   7  -1   7  121.69    8.00
   7  -1   7  123.19    5.30
   7   1  -7  130.49    4.60
  -7   1  -7  119.49    8.30
  -7   1  -7  124.29    7.10
  -7  -1   7  128.39    5.50
  -7  -1   7  123.39    4.20
  -7  -1   7  124.39    6.30
   7   0   7  461.85   12.30
   7   0   7  463.55   14.70
   7   0  -7  454.45   11.60
   7   0   7  477.05   13.60
  -7   0   7  477.85   11.00
  -7   0  -7  457.05   13.90
  -7   0   7  476.85   12.40
  -7   0  -7  423.86   15.40
   7   1   7  134.29    8.20
   7  -1  -7  127.39    4.30
   7  -1  -7  127.79    4.70
   7   1   7  129.09    6.50
   7   1   7  130.29    5.30
  -7   1   7  126.59    4.50
  -7   1   7  121.39    6.00
  -7  -1  -7  109.99    9.10
  -7   1   7  109.79    7.10
  -7  -1  -7  109.19    8.30
   7  -2  -7   48.00    2.70
   7   2   7   47.20    5.00
   7   2   7   52.09    3.90
   7  -2  -7   46.60    3.20
  -7   2   7   47.50    5.20
  -7   2   7   48.80    3.50
  -7  -2  -7   49.90    6.30
  -7  -2  -7   46.90    5.60
  -7   2   7   44.90    6.10
  -7  -2  -7   42.70    5.60
   7  -3  -7   25.30    2.70
   7  -3  -7   22.50    2.10
   7   3   7   23.70    3.40
   7   3   7   23.60    3.60
  -7   3   7   21.80    3.80
  -7  -3  -7   27.90    5.80
  -7   3   7   23.10    4.40
  -7   3   7   24.40    3.40
  -7  -3  -7   19.20    4.70
  -7  -3  -7   21.60    3.60
   7  -4  -7    6.30    2.20
   7  -4  -7    6.90    1.30
   7   4   7    4.50    3.90
   7   4   7    5.80    3.50
  -7  -4  -7    6.70    2.90
  -7   4   7    5.70    4.40
  -7  -4  -7    9.70    5.50
  -7  -4  -7    3.30    4.30
  -7   4   7   15.90    3.70
  -7   4   7    5.50    2.20
   7  -5  -7   13.60    1.90
   7   5   7   21.20    4.50
   7  -5  -7   21.10    2.70
  -7  -5  -7   15.10    2.80
  -7   5   7   18.90    5.00
  -7  -5  -7   22.70    6.50
  -7  -5  -7   12.30    4.60
  -7   5   7   15.40    2.30
  -7   5   7   21.30    3.80
   7  -6  -7   20.70    1.90
  -7  -6  -7   16.10    4.70
  -7  -6  -7   21.20    2.70
  -7  -6  -7   34.10    6.10
  -7   6   7   27.50    3.20
  -7   6   7   15.10    4.20
   7  -7  -7    5.40    1.00
  -7   7   7    7.40    1.70
  -7   7   7    9.80    3.90
  -7  -7  -7   10.40    2.20
  -7  -7  -7    5.50    4.40
   8   6  -7   17.90    2.50
   8  -6   7   23.00    2.00
  -8  -6   7   21.00    2.00
   8  -5   7   19.90    3.40
   8  -5   7   21.50    3.10
   8  -5   7   17.30    2.10
   8   5  -7   15.80    1.90
  -8  -5   7   18.70    2.00
  -8  -5   7   21.10    3.20
   8  -4   7    1.00    2.90
   8   4  -7   -0.50    1.30
   8  -4   7    3.40    1.40
   8  -4   7    2.10    2.70
  -8  -4   7    0.80    2.60
   8  -3   7    6.80    3.20
   8  -3   7    4.60    2.50
   8  -3   7    3.80    1.50
   8   3  -7    2.40    1.40
  -8  -3   7    6.10    2.70
  -8  -3   7    3.50    1.30
   8  -2   7    2.00    2.30
   8   2  -7    1.50    1.30
   8  -2   7    3.50    1.60
   8  -2   7    3.20    3.10
  -8  -2   7    0.10    1.40
  -8  -2   7   -1.30    2.60
   8  -1   7  132.29    4.90
   8   1  -7  127.99    4.50
   8  -1   7  138.49    7.50
   8  -1   7  129.49    6.10
  -8  -1   7  130.19    4.30
  -8  -1   7  106.59    8.10
  -8  -1   7  121.29    6.10
   8   0  -7    1.50    1.20
   8   0  -7    4.00    1.50
   8   0   7    2.70    2.30
   8   0   7    2.70    1.70
  -8   0   7    3.40    3.10
  -8   0   7   -0.60    1.90
  -8   0   7    9.20    4.60
   8  -1  -7  132.69    4.50
   8  -1  -7  134.59    4.10
   8   1   7  129.19    5.10
   8   1   7  139.29    6.40
  -8  -1  -7  118.29   11.50
  -8   1   7  130.99    5.00
  -8   1   7  116.39    7.20
   8   2   7    1.30    1.80
   8  -2  -7    1.40    1.10
   8  -2  -7    0.70    1.50
   8   2   7   -0.80    2.40
  -8   2   7    2.50    2.40
  -8   2   7    0.90    3.70
  -8  -2  -7    6.80    5.90
   8   3   7    3.50    2.70
   8   3   7    3.50    1.90
   8  -3  -7    3.40    1.00
   8  -3  -7    4.00    1.70
  -8  -3  -7    2.70    5.30
  -8  -3  -7    5.90    3.70
  -8   3   7   16.40    4.30
   8  -4  -7    2.30    1.70
   8   4   7    1.80    2.10
   8   4   7    2.80    2.80
   8  -4  -7    1.20    0.90
  -8   4   7    5.40    4.40
  -8  -4  -7   -1.10    5.10
  -8   4   7    3.30    2.30
  -8  -4  -7   -2.70    2.90
   8  -5  -7   16.80    1.50
  -8  -5  -7   19.80    2.90
  -8   5   7   26.70    3.60
   8  -6  -7   24.30    1.40
  -8   6   7   24.20    3.20
  -8  -6  -7   24.40    2.70
   9  -2   7   32.90    2.50
   9   2  -7   36.90    2.10
   9  -2   7   37.40    3.70
   9  -1   7    3.10    2.00
   9   1  -7    3.80    1.30
   9  -1   7    4.30    1.50
   9   0  -7   13.10    1.80
   9   0   7   12.80    1.80
   9   0   7   14.80    2.40
   9  -1  -7    6.50    1.20
   9   1   7    5.40    2.00
   9   1   7    6.30    2.40
   9  -1  -7    3.90    1.40
   9   2   7   38.50    3.80
   9   2   7   38.40    3.40
   9  -2  -7   39.20    1.80
   9  -2  -7   38.30    2.20
   9  -3  -7   70.99    3.10
   0 -11   8   23.60    2.70
   0  11  -8   22.20    2.00
   0 -10   8    6.80    2.00
   0  10  -8   11.20    1.70
   0  10  -8   11.20    1.90
   0   9  -8    7.50    1.70
   0  -9   8    5.40    2.10
   0   9  -8   12.10    2.00
   0  -8   8   92.99   23.40
   0  -8   8   64.29    4.40
   0   8  -8   67.69    3.40
   0  -7   8  128.99    5.70
   0  -7   8  148.59   20.40
   0   7  -8  129.59    4.70
   0   7  -8  127.89    4.20
   0  -6   8   -8.70   12.80
   0  -6   8   59.69   13.40
   0   5  -8   84.99    3.00
   0  -5   8   84.49    5.00
   0  -5   8   73.39   12.40
   0  -5   8   76.59   10.50
   0   5  -8   86.39    4.60
   0   5  -8   84.29    3.80
   0  -4   8   -0.40    1.50
   0  -4   8   -2.20    8.50
   0  -4   8   -4.00    6.60
   0   4  -8    0.50    2.40
   0   4  -8    4.30    1.80
   0   4  -8   -1.40    1.70
   0  -4   8    1.60    2.50
   0  -4   8   -2.60    7.30
   0   4  -8    1.50    1.00
   0  -4   8    8.10    6.30
   0  -3   8  311.27    7.80
   0   3  -8  341.47    7.80
   0  -3   8  312.97   16.70
   0  -3   8  349.77   14.80
   0   3  -8  321.87    9.00
   0   3  -8  322.97    9.60
   0  -3   8  322.27   16.90
   0  -2   8  971.40   27.50
   0  -2   8  929.91   21.00
   0  -2   8  958.90   25.50
   0   2  -8  999.20   21.10
   0   2  -8 1012.10   22.40
   0  -2   8  951.30   28.60
   0   2  -8  952.80   22.70
   0  -2   8  965.90   22.10
   0  -2   8  990.80   28.80
   0  -1   8    0.10    2.20
   0   1  -8    5.30    2.20
   0  -1   8    7.90    2.30
   0   1  -8    6.40    2.00
   0  -1   8    6.20    1.40
   0  -1   8    6.80    4.10
   0  -1   8    5.00    4.90
   0  -1   8    4.30    4.50
   0   1  -8    2.80    1.20
   0   0  -8 2026.50   44.10
   0   0   8 2071.09   50.69
   0   0   8 2109.49   48.90
   0   0  -8 2119.49   46.10
   0   0   8 2087.69   49.60
   0   0   8 2080.89   45.30
   0   0   8 1990.50   43.90
   0   0   8 2111.59   45.10
   0   1   8    5.40    2.50
   0   1   8    3.40    4.30
   0  -1  -8    3.90    1.60
   0  -1  -8    5.60    2.80
   0   1   8    2.40    4.60
   0   1   8    6.00    1.70
   0   1   8   -3.00    4.90
   0  -1  -8    3.80    2.80
   0   1   8    2.50    2.50
   0   2   8  930.91   22.60
   0   2   8  930.11   27.00
   0  -2  -8  954.40   23.40
   0   2   8  953.00   28.40
   0   2   8  987.80   22.50
   0  -2  -8  958.40   21.50
   0  -2  -8  963.30   23.80
   0   2   8  961.50   21.10
   0   3   8  320.37    8.20
   0  -3  -8  312.17   11.40
   0  -3  -8  318.47    8.80
   0   3   8  334.27   16.30
   0  -3  -8  314.47   10.90
   0   4   8    3.40    7.50
   0  -4  -8   -0.30    2.30
   0   4   8   -0.50    3.60
   0   4   8   -1.10    2.60
   0   4   8    1.50    3.10
   0  -4  -8    9.70    4.80
   0  -4  -8    5.00    4.10
   0   4   8    4.60    1.90
   0   4   8   -1.00    4.20
   0   6   8   42.40    7.00
   0   6   8   53.99   13.20
   0   7   8  137.89    9.00
   0  -7  -8  128.09   10.20
   0   7   8  106.79   17.50
   0  -8  -8   54.39    7.70
   0   8   8   55.69   22.00
   0   8   8   66.99    7.60
   0   8   8   36.60   19.00
   0   9   8   12.50    3.80
   0  -9  -8   11.40    4.10
   0 -10  -8    5.70    2.90
   0  10   8   14.30    3.60
   0 -11  -8   31.50    5.20
   0  11   8   32.00    4.20
   1  11  -8    5.80    1.30
   1 -11   8    5.70    1.50
  -1  11  -8    5.80    1.50
  -1 -11   8    6.00    1.80
  -1  11  -8    4.30    1.30
   1 -10   8   36.90    3.20
   1  10  -8   35.20    2.50
  -1 -10   8   34.30    3.70
  -1  10  -8   37.80    2.50
  -1  10  -8   35.00    2.60
   1   9  -8   26.80    2.40
   1  -9   8   27.30    3.50
  -1  -9   8   24.60    3.80
  -1   9  -8   26.10    2.40
   1   8  -8   17.60    2.80
   1   8  -8   12.00    1.90
   1  -8   8   32.90   20.00
   1  -8   8   12.30    2.30
  -1  -8   8   10.40    2.40
  -1  -8   8   -7.00   24.10
  -1   8  -8    7.70    5.60
  -1   8  -8   12.90    1.90
  -1   8  -8    4.40    3.20
  -1   8  -8   15.00    2.10
   1   7  -8  108.09    4.30
   1  -7   8  120.39   18.60
   1   7  -8  105.79    4.50
   1  -7   8   98.29    5.00
  -1  -7   8  105.09    5.50
  -1   7  -8  108.29    5.60
  -1   7  -8  108.29    4.20
  -1  -7   8   97.09   20.90
  -1   7  -8  107.69    3.60
   1  -6   8   97.79   16.10
   1  -6   8   91.49    4.60
   1   6  -8   95.79    4.30
   1   6  -8   97.09    4.00
  -1   6  -8   95.09    3.90
  -1  -6   8  111.29   14.60
  -1   6  -8   94.99    3.30
  -1   6  -8   88.19    4.70
  -1   6  -8   95.59    6.00
  -1  -6   8   88.39   16.40
  -1  -6   8   88.39    5.50
   1  -5   8  564.84   14.00
   1   5  -8  580.54   13.50
   1  -5   8  559.34   25.10
   1   5  -8  570.64   13.80
  -1   5  -8  541.15   13.90
  -1   5  -8  533.35   13.20
  -1  -5   8  567.14   14.60
  -1   5  -8  562.04   12.70
  -1   5  -8  549.25   14.60
  -1  -5   8  576.94   12.70
  -1  -5   8  538.45   22.50
  -1  -5   8  565.74   27.60
   1   4  -8  108.99    4.20
   1  -4   8  109.59   13.70
   1  -4   8  109.79    5.20
   1   4  -8  103.29    4.50
   1   4  -8  103.59    3.80
   1  -4   8   90.39   12.30
  -1   4  -8  111.99    4.40
  -1   4  -8  108.89    5.00
  -1   4  -8  103.29    3.30
  -1  -4   8  105.79    6.00
  -1  -4   8  108.39   15.60
  -1  -4   8  103.99    3.50
  -1  -4   8  104.09   14.30
  -1  -4   8  110.19    4.60
  -1  -4   8  102.49   16.80
  -1   4  -8   98.49    4.40
   1  -3   8  916.31   27.30
   1   3  -8  884.51   19.80
   1  -3   8  909.11   28.80
  -1  -3   8  899.51   24.60
  -1   3  -8  881.31   20.70
  -1  -3   8  894.91   20.60
  -1  -3   8  920.61   19.70
  -1  -3   8  909.81   20.90
  -1  -3   8  887.41   28.80
  -1  -3   8  922.31   30.50
  -1   3  -8  889.41   19.60
  -1   3  -8  946.11   21.20
  -1  -3   8  871.41   26.60
   1  -2   8  521.65   18.30
   1   2  -8  436.86   11.30
   1   2  -8  471.55   13.30
   1  -2   8  480.85   18.40
  -1   2  -8  491.55   12.40
  -1  -2   8  467.85   17.30
  -1  -2   8  496.85   15.90
  -1   2  -8  487.25   12.10
  -1  -2   8  510.45   19.60
  -1  -2   8  489.65   11.00
  -1  -2   8  500.15   12.20
  -1  -2   8  488.35   11.90
  -1   2  -8  486.75   11.00
  -1  -2   8  471.35   19.50
   1   1  -8  608.74   14.50
   1   1  -8  606.44   16.30
   1  -1   8  633.64   21.10
   1  -1   8  653.83   20.50
  -1   1  -8  636.14   15.20
  -1  -1   8  633.34   14.00
  -1   1  -8  618.44   15.50
  -1   1  -8  630.64   14.00
  -1  -1   8  628.04   15.10
  -1  -1   8  612.84   21.30
  -1  -1   8  646.84   20.40
  -1  -1   8  653.33   15.00
  -1  -1   8  620.94   20.40
  -1  -1   8  634.54   19.00
   1   0   8  513.15   17.80
   1   0  -8  508.65   12.40
   1   0  -8  530.95   14.70
   1   0   8  516.45   17.70
  -1   0  -8  519.45   13.50
  -1   0   8  533.45   19.10
  -1   0   8  516.65   17.20
  -1   0  -8  505.45   13.20
  -1   0   8  512.65   16.60
  -1   0   8  529.55   12.90
  -1   0   8  525.55   11.80
  -1   0   8  509.65   17.70
  -1   0  -8  512.65   11.80
  -1   0   8  516.95   12.70
   1   1   8  623.54   20.90
   1  -1  -8  634.84   15.00
   1  -1  -8  560.04   17.00
  -1  -1  -8  635.24   15.90
  -1   1   8  625.74   18.10
  -1   1   8  639.74   20.60
  -1  -1  -8  609.94   14.30
  -1   1   8  641.14   15.20
  -1   1   8  633.84   20.30
  -1   1   8  614.84   15.40
  -1  -1  -8  648.94   16.30
  -1   1   8  637.24   14.10
   1   2   8  499.95   19.50
   1   2   8  479.35   19.10
   1  -2  -8  447.06   12.30
  -1   2   8  482.15   11.30
  -1   2   8  462.85   17.90
  -1   2   8  492.15   12.70
  -1   2   8  495.95   12.60
  -1  -2  -8  480.75   13.80
  -1  -2  -8  470.15   13.40
  -1  -2  -8  477.65   11.70
   1   3   8  863.71   29.30
   1   3   8  897.91   30.20
  -1  -3  -8  908.41   23.20
  -1  -3  -8  959.70   23.10
  -1   3   8  923.91   21.80
  -1   3   8  909.01   22.00
  -1   3   8  892.41   28.70
  -1  -3  -8  903.81   20.80
  -1   3   8  923.11   20.40
   1   4   8  117.99   14.60
   1   4   8  107.69    7.30
   1   4   8   98.29    5.80
  -1  -4  -8  105.79    7.00
  -1  -4  -8  104.59    4.80
  -1   4   8   98.49   12.80
  -1   4   8  103.69    6.20
  -1  -4  -8  107.19    7.40
  -1   4   8  106.69    4.30
   1  -5  -8  504.25   18.70
   1   5   8  551.34   16.00
   1   5   8  573.94   26.10
   1   5   8  575.04   14.50
  -1   5   8  563.64   17.70
  -1   5   8  553.94   15.20
  -1   5   8  564.54   25.80
  -1  -5  -8  564.24   16.70
  -1  -5  -8  557.24   17.60
  -1   5   8  533.25   15.70
  -1  -5  -8  572.24   14.20
  -1   5   8  569.24   13.50
   1   6   8   84.29    7.40
   1  -6  -8   93.59   10.40
   1   6   8   95.79   15.70
  -1   6   8   99.19   10.10
  -1   6   8   69.39   13.70
  -1  -6  -8   85.89    4.90
  -1   6   8   91.89    6.70
   1   7   8  107.29   17.80
   1   7   8  112.69    7.90
   1  -7  -8   96.19    9.20
   1   7   8   92.79   15.50
  -1  -7  -8  102.29    5.50
  -1   7   8  114.79    9.90
  -1   7   8   91.79   17.60
  -1   7   8  106.89    4.50
  -1  -7  -8  117.49   10.30
   1   8   8   11.20    3.70
   1   8   8   13.30   18.20
   1  -8  -8   14.40    4.90
  -1   8   8   40.70   22.50
  -1  -8  -8   14.90    4.90
  -1   8   8    9.70    4.80
   1   9   8   33.60    5.40
   1  -9  -8   25.60    4.10
  -1   9   8   29.70    5.00
  -1  -9  -8   36.80    6.50
   1  10   8   39.20    5.20
   1 -10  -8   37.10    6.00
  -1 -10  -8   35.40    5.50
  -1  10   8   51.59    7.80
   1  11   8    5.10    2.80
  -1 -11  -8    3.20    2.50
  -1 -11  -8    3.20    2.20
  -1  11   8   16.00    4.80
   2 -11   8   29.80    2.50
   2  11  -8   33.10    2.60
  -2  11  -8   28.80    2.10
  -2  11  -8   31.30    2.10
   2 -10   8   19.10    2.70
   2  10  -8   17.50    2.20
  -2  10  -8   22.40    2.20
  -2 -10   8   20.90    2.80
  -2  10  -8   13.90    1.70
   2  -9   8   67.29    3.90
   2   9  -8   61.89    3.20
  -2   9  -8   52.39    6.00
  -2   9  -8   62.19    2.80
  -2   9  -8   65.39    3.20
   2   8  -8   64.99    3.40
   2  -8   8   60.89   33.00
   2  -8   8   66.29    4.20
  -2   8  -8   66.49    3.30
  -2  -8   8   71.39   34.70
  -2   8  -8   66.99    7.60
  -2   8  -8   69.69    3.20
  -2  -8   8   59.49    5.30
  -2   8  -8   72.89    5.10
   2  -7   8  158.48    5.90
   2  -7   8  154.98   19.80
   2   7  -8  142.99    5.60
   2   7  -8  156.88    5.30
  -2   7  -8  158.98    4.60
  -2   7  -8  151.78    5.10
  -2   7  -8  155.88    6.20
  -2  -7   8  155.38    4.70
  -2   7  -8  154.08    7.50
  -2  -7   8  162.28    7.00
   2   6  -8   47.40    3.10
   2  -6   8   50.09   12.40
   2  -6   8   41.10    3.70
  -2  -6   8   50.29    6.30
  -2  -6   8   80.59   15.90
  -2  -6   8   47.10    4.20
  -2  -6   8   45.90    2.50
  -2   6  -8   43.40    4.60
  -2   6  -8   48.20    2.40
  -2   6  -8   48.30    4.50
  -2   6  -8   45.90    3.60
   2   5  -8  376.66    9.60
   2  -5   8  366.66   10.10
   2   5  -8  393.76   10.20
   2  -5   8  402.06   21.60
  -2   5  -8  386.76   10.10
  -2   5  -8  368.56    9.60
  -2  -5   8  351.16   21.60
  -2   5  -8  376.16   10.60
  -2  -5   8  381.66   10.70
  -2   5  -8  381.36    8.90
  -2  -5   8  374.66    8.90
  -2  -5   8  371.26   10.20
  -2  -5   8  312.87   11.30
   2   4  -8  235.88   14.30
   2   4  -8  244.08    6.90
   2  -4   8  231.18    7.30
   2   4  -8  241.48    7.50
   2  -4   8  238.28   16.40
   2  -4   8  259.07    9.20
  -2  -4   8  257.57   13.00
  -2   4  -8  243.68    7.60
  -2  -4   8  241.28    6.10
  -2  -4   8  245.78    7.60
  -2   4  -8  225.48    7.20
  -2  -4   8  234.18    9.90
  -2  -4   8  232.18    7.20
  -2   4  -8  251.47    7.20
  -2   4  -8  237.68    6.10
  -2  -4   8  242.08   16.10
   2  -3   8   77.49   11.10
   2   3  -8   89.09    4.60
   2   3  -8   79.59    3.80
   2   3  -8  101.19   10.10
   2  -3   8   82.79    4.50
  -2  -3   8   98.79   10.80
  -2  -3   8   96.59    9.00
  -2  -3   8   88.29    3.90
  -2   3  -8   74.69    3.60
  -2  -3   8   87.29    4.10
  -2   3  -8   81.79    3.60
  -2  -3   8   59.49    9.50
  -2   3  -8   79.69    4.00
   2  -2   8   56.29    9.20
  -2  -2   8   36.80    8.10
  -2   2  -8   40.40    3.20
  -2   2  -8   47.30    2.10
  -2  -2   8   49.90    3.20
  -2   2  -8   49.80    2.90
  -2  -2   8   49.60    6.20
  -2  -2   8   41.40    6.80
  -2  -2   8   51.49    2.30
  -2  -2   8   46.70    2.90
   2  -1   8  148.29   11.20
  -2   1  -8  160.28    4.30
  -2  -1   8  163.68    5.20
  -2   1  -8  156.28    5.20
  -2  -1   8  162.28    5.40
  -2  -1   8  158.48   10.20
  -2  -1   8  133.69   13.00
  -2  -1   8  164.68    4.40
  -2   1  -8  160.08    5.70
  -2  -1   8  156.78    9.60
  -2  -1   8  161.38   13.10
   2   0   8   60.99    7.90
  -2   0   8   63.59    3.20
  -2   0   8   59.49    2.50
  -2   0   8   63.69    3.50
  -2   0  -8   67.79    2.70
  -2   0  -8   63.09    3.60
  -2   0   8   60.79   10.00
  -2   0   8   65.89    8.30
  -2   0   8   56.69    7.80
  -2   0   8   62.49    7.70
  -2   0  -8   68.69    4.00
   2   1   8  176.68   13.20
   2   1   8  167.48   13.00
  -2   1   8  162.78   10.60
  -2   1   8  167.98    5.50
  -2  -1  -8  152.98    6.40
  -2  -1  -8  160.38    6.20
  -2   1   8  159.48    5.70
  -2   1   8  167.08    4.60
  -2   1   8  167.68   10.60
[truncated: 198,867 more chars]
