# Supplementary material for: Terpenoids From the Coral-Derived Fungus Trichoderma harzianum (XS-20090075) Induced by Chemical Epigenetic Manipulation
Source: Front Microbiol. 2020 Apr 3;11:572. doi: 10.3389/fmicb.2020.00572 (PMC7147461; doi:10.3389/fmicb.2020.00572)
Supplement: DATA SHEET S2 — Crystal X-ray data of 1 and 12. [file Data_Sheet_2.zip › crystals/1crystals.cif]

 
data_ta_a
 
_audit_creation_method            'SHELXL-2016/6'
_shelx_SHELXL_version_number      '2016/6'
_chemical_name_systematic         ?
_chemical_name_common             ?
_chemical_melting_point           ?
_chemical_formula_moiety          'C20 H29 Cl O5, C H4 O'
_chemical_formula_sum
 'C21 H33 Cl O6' 
_chemical_formula_weight          416.92

loop_
 _atom_type_symbol
 _atom_type_description
 _atom_type_scat_dispersion_real
 _atom_type_scat_dispersion_imag
 _atom_type_scat_source
 'C'  'C'   0.0181   0.0091
 'International Tables Vol C Tables 4.2.6.8 and 6.1.1.4'
 'H'  'H'   0.0000   0.0000
 'International Tables Vol C Tables 4.2.6.8 and 6.1.1.4'
 'Cl'  'Cl'   0.3639   0.7018
 'International Tables Vol C Tables 4.2.6.8 and 6.1.1.4'
 'O'  'O'   0.0492   0.0322
 'International Tables Vol C Tables 4.2.6.8 and 6.1.1.4'
 
_space_group_crystal_system       orthorhombic
_space_group_IT_number            19
_space_group_name_H-M_alt         'P 21 21 21'
_space_group_name_Hall            'P 2ac 2ab'
 
_shelx_space_group_comment
;
The symmetry employed for this shelxl refinement is uniquely defined
by the following loop, which should always be used as a source of
symmetry information in preference to the above space-group names.
They are only intended as comments.
;
 
loop_
 _space_group_symop_operation_xyz
 'x, y, z'
 '-x+1/2, -y, z+1/2'
 '-x, y+1/2, -z+1/2'
 'x+1/2, -y+1/2, -z'
 
_cell_length_a                    12.0987(3)
_cell_length_b                    12.1802(3)
_cell_length_c                    14.0007(3)
_cell_angle_alpha                 90
_cell_angle_beta                  90
_cell_angle_gamma                 90
_cell_volume                      2063.21(8)
_cell_formula_units_Z             4
_cell_measurement_temperature     173(2)
_cell_measurement_reflns_used     9944
_cell_measurement_theta_min       4.81
_cell_measurement_theta_max       68.21
 
_exptl_crystal_description        block
_exptl_crystal_colour             colorless
_exptl_crystal_density_meas       ?
_exptl_crystal_density_method     ?
_exptl_crystal_density_diffrn     1.342          
_exptl_crystal_F_000              896
_exptl_transmission_factor_min    0.6579
_exptl_transmission_factor_max    0.7531
_exptl_crystal_size_max           0.240
_exptl_crystal_size_mid           0.220
_exptl_crystal_size_min           0.200
_exptl_absorpt_coefficient_mu     1.934
_shelx_estimated_absorpt_T_min    0.654
_shelx_estimated_absorpt_T_max    0.698
_exptl_absorpt_correction_type    ?
_exptl_absorpt_correction_T_min   ?
_exptl_absorpt_correction_T_max   ?
_exptl_absorpt_process_details    ?
_exptl_absorpt_special_details    ?
_diffrn_ambient_temperature       173(2)
_diffrn_radiation_wavelength      1.54178
_diffrn_radiation_type            CuK\a
_diffrn_source                    ?
_diffrn_measurement_device_type   'Bruker APEX-II CCD'
_diffrn_measurement_method        '\f and \w scans'
_diffrn_detector_area_resol_mean  ?
_diffrn_reflns_number             17523
_diffrn_reflns_av_unetI/netI      0.0273
_diffrn_reflns_av_R_equivalents   0.0293
_diffrn_reflns_limit_h_min        -14
_diffrn_reflns_limit_h_max        14
_diffrn_reflns_limit_k_min        -14
_diffrn_reflns_limit_k_max        14
_diffrn_reflns_limit_l_min        -13
_diffrn_reflns_limit_l_max        16
_diffrn_reflns_theta_min          4.812
_diffrn_reflns_theta_max          68.199
_diffrn_reflns_theta_full         67.679
_diffrn_measured_fraction_theta_max   0.996
_diffrn_measured_fraction_theta_full  0.996
_diffrn_reflns_Laue_measured_fraction_max    0.996
_diffrn_reflns_Laue_measured_fraction_full   0.996
_diffrn_reflns_point_group_measured_fraction_max   0.995
_diffrn_reflns_point_group_measured_fraction_full  0.996
_reflns_number_total              3771
_reflns_number_gt                 3688
_reflns_threshold_expression      'I > 2\s(I)'
_reflns_Friedel_coverage          0.752
_reflns_Friedel_fraction_max      0.994
_reflns_Friedel_fraction_full     0.996
 
_reflns_special_details
;
 Reflections were merged by SHELXL according to the crystal
 class for the calculation of statistics and refinement.
 
 _reflns_Friedel_fraction is defined as the number of unique
 Friedel pairs measured divided by the number that would be
 possible theoretically, ignoring centric projections and
 systematic absences.
;
 
_computing_data_collection        ?
_computing_cell_refinement        ?
_computing_data_reduction         ?
_computing_structure_solution     'SHELXT 2014/5 (Sheldrick, 2014)'
_computing_structure_refinement 'SHELXL-2016/6 (Sheldrick, 2016)'
_computing_molecular_graphics     ?
_computing_publication_material   ?
_refine_special_details           ?
_refine_ls_structure_factor_coef  Fsqd
_refine_ls_matrix_type            full
_refine_ls_weighting_scheme       calc
_refine_ls_weighting_details
'w=1/[\s^2^(Fo^2^)+(0.0448P)^2^+0.2956P] where P=(Fo^2^+2Fc^2^)/3'
_atom_sites_solution_primary      ?
_atom_sites_solution_secondary    ?
_atom_sites_solution_hydrogens    mixed
_refine_ls_hydrogen_treatment     mixed
_refine_ls_extinction_method      none
_refine_ls_extinction_coef        .
_refine_ls_abs_structure_details
;
 Flack x determined using 1538 quotients [(I+)-(I-)]/[(I+)+(I-)]
 (Parsons, Flack and Wagner, Acta Cryst. B69 (2013) 249-259).
;
_refine_ls_abs_structure_Flack    0.050(5)
_chemical_absolute_configuration  ad
_refine_ls_number_reflns          3771
_refine_ls_number_parameters      270
_refine_ls_number_restraints      0
_refine_ls_R_factor_all           0.0286
_refine_ls_R_factor_gt            0.0278
_refine_ls_wR_factor_ref          0.0729
_refine_ls_wR_factor_gt           0.0723
_refine_ls_goodness_of_fit_ref    1.060
_refine_ls_restrained_S_all       1.060
_refine_ls_shift/su_max           0.000
_refine_ls_shift/su_mean          0.000
 
loop_
 _atom_site_label
 _atom_site_type_symbol
 _atom_site_fract_x
 _atom_site_fract_y
 _atom_site_fract_z
 _atom_site_U_iso_or_equiv
 _atom_site_adp_type
 _atom_site_occupancy
 _atom_site_site_symmetry_order  
 _atom_site_calc_flag
 _atom_site_refinement_flags_posn
 _atom_site_refinement_flags_adp
 _atom_site_refinement_flags_occupancy
 _atom_site_disorder_assembly
 _atom_site_disorder_group
Cl1 Cl 0.41991(5) 1.21308(4) 0.70138(4) 0.02458(15) Uani 1 1 d . . . . .
C1 C 0.27858(16) 0.99968(18) 0.50882(14) 0.0131(4) Uani 1 1 d . . . . .
O1 O 0.33036(13) 1.05308(12) 0.42920(10) 0.0150(3) Uani 1 1 d . . . . .
H1 H 0.396(3) 1.039(2) 0.4293(12) 0.023 Uiso 1 1 calc R U . . .
O2 O 0.19905(13) 0.98643(13) 0.72791(11) 0.0194(3) Uani 1 1 d . . . . .
H2 H 0.198(2) 0.970(2) 0.781(2) 0.027(8) Uiso 1 1 d . . . . .
C2 C 0.32269(16) 1.04644(18) 0.60359(15) 0.0143(4) Uani 1 1 d . . . . .
O4 O 0.33658(16) 0.36529(15) 0.48479(14) 0.0343(4) Uani 1 1 d . . . . .
H4 H 0.050(3) 0.536(3) 0.647(3) 0.049(11) Uiso 1 1 d . . . . .
C4 C 0.34042(17) 0.85847(17) 0.67533(14) 0.0148(4) Uani 1 1 d . . . . .
H4A H 0.325445 0.815636 0.734016 0.018 Uiso 1 1 calc R U . . .
H4B H 0.420396 0.852637 0.661248 0.018 Uiso 1 1 calc R U . . .
C21 C 0.12063(17) 0.49121(19) 0.40580(16) 0.0192(5) Uani 1 1 d . . . . .
H00A H 0.148396 0.515305 0.343477 0.029 Uiso 1 1 calc R U . . .
H00B H 0.051733 0.530018 0.420445 0.029 Uiso 1 1 calc R U . . .
H00C H 0.106681 0.411975 0.404180 0.029 Uiso 1 1 calc R U . . .
O3 O 0.05443(13) 0.50376(15) 0.59645(12) 0.0239(4) Uani 1 1 d . . . . .
C3 C 0.31138(17) 0.97825(17) 0.69313(14) 0.0155(4) Uani 1 1 d . . . . .
H3 H 0.362478 1.008204 0.742851 0.019 Uiso 1 1 calc R U . . .
O5 O 0.36416(14) 0.49853(14) 0.38002(11) 0.0233(4) Uani 1 1 d . . . . .
H5A H 0.411(3) 0.455(2) 0.3595(17) 0.035 Uiso 1 1 calc R U . . .
C5 C 0.27473(16) 0.80885(16) 0.59222(14) 0.0120(4) Uani 1 1 d . . . . .
H5 H 0.194602 0.819953 0.606852 0.014 Uiso 1 1 calc R U . . .
O6 O 0.51489(14) 0.38619(14) 0.28127(12) 0.0240(4) Uani 1 1 d . . . . .
H6A H 0.572(3) 0.4166(14) 0.285(2) 0.036 Uiso 1 1 calc R U . . .
C6 C 0.30007(16) 0.87411(17) 0.50043(14) 0.0129(4) Uani 1 1 d . . . . .
H6 H 0.380662 0.864572 0.486936 0.016 Uiso 1 1 calc R U . . .
C9 C 0.22140(16) 0.64397(17) 0.49402(14) 0.0130(4) Uani 1 1 d . . . . .
H9 H 0.145423 0.671561 0.508672 0.016 Uiso 1 1 calc R U . . .
C8 C 0.25512(18) 0.70478(18) 0.40268(14) 0.0173(4) Uani 1 1 d . . . . .
H8A H 0.333895 0.690006 0.388501 0.021 Uiso 1 1 calc R U . . .
H8B H 0.210424 0.677792 0.348307 0.021 Uiso 1 1 calc R U . . .
C7 C 0.23755(18) 0.82765(17) 0.41472(15) 0.0167(4) Uani 1 1 d . . . . .
H7A H 0.157621 0.842356 0.422778 0.020 Uiso 1 1 calc R U . . .
H7B H 0.262419 0.865776 0.356088 0.020 Uiso 1 1 calc R U . . .
C10 C 0.29326(16) 0.68230(17) 0.58019(14) 0.0127(4) Uani 1 1 d . . . . .
C11 C 0.25208(18) 0.62442(17) 0.67179(14) 0.0164(4) Uani 1 1 d . . . . .
H11A H 0.303892 0.640855 0.724621 0.020 Uiso 1 1 calc R U . . .
H11B H 0.178973 0.654820 0.689366 0.020 Uiso 1 1 calc R U . . .
C12 C 0.24196(19) 0.49973(19) 0.66120(15) 0.0189(4) Uani 1 1 d . . . . .
H12A H 0.316220 0.468022 0.650189 0.023 Uiso 1 1 calc R U . . .
H12B H 0.212562 0.468348 0.721273 0.023 Uiso 1 1 calc R U . . .
C13 C 0.16627(18) 0.46808(18) 0.57889(15) 0.0174(4) Uani 1 1 d . . . . .
H13 H 0.166272 0.386256 0.573078 0.021 Uiso 1 1 calc R U . . .
C14 C 0.20757(17) 0.51697(17) 0.48361(15) 0.0150(4) Uani 1 1 d . . . . .
C15 C 0.36708(18) 1.14567(17) 0.60199(15) 0.0172(4) Uani 1 1 d . . . . .
H15 H 0.370304 1.182674 0.542323 0.021 Uiso 1 1 calc R U . . .
C16 C 0.15656(18) 1.02764(18) 0.50422(15) 0.0171(4) Uani 1 1 d . . . . .
H16 H 0.107030 0.983870 0.540585 0.021 Uiso 1 1 calc R U . . .
C17 C 0.1145(2) 1.1083(2) 0.45338(18) 0.0270(6) Uani 1 1 d . . . . .
H17A H 0.161649 1.153697 0.416154 0.032 Uiso 1 1 calc R U . . .
H17B H 0.037095 1.121091 0.453875 0.032 Uiso 1 1 calc R U . . .
C18 C 0.41684(17) 0.65562(18) 0.56687(15) 0.0161(4) Uani 1 1 d . . . . .
H18A H 0.426062 0.576318 0.558154 0.024 Uiso 1 1 calc R U . . .
H18B H 0.458035 0.679341 0.623491 0.024 Uiso 1 1 calc R U . . .
H18C H 0.444980 0.694248 0.510487 0.024 Uiso 1 1 calc R U . . .
C19 C 0.31002(18) 0.45263(18) 0.45192(15) 0.0163(4) Uani 1 1 d . . . . .
C20 C 0.5299(3) 0.2721(2) 0.3023(2) 0.0409(7) Uani 1 1 d . . . . .
H20A H 0.495352 0.227729 0.252064 0.061 Uiso 1 1 calc R U . . .
H20B H 0.495460 0.254959 0.363886 0.061 Uiso 1 1 calc R U . . .
H20C H 0.609038 0.255405 0.305301 0.061 Uiso 1 1 calc R U . . .
 
loop_
 _atom_site_aniso_label
 _atom_site_aniso_U_11
 _atom_site_aniso_U_22
 _atom_site_aniso_U_33
 _atom_site_aniso_U_23
 _atom_site_aniso_U_13
 _atom_site_aniso_U_12
Cl1 0.0340(3) 0.0211(3) 0.0186(3) -0.0052(2) -0.0015(2) -0.0083(2)
C1 0.0140(9) 0.0141(9) 0.0113(9) 0.0007(8) 0.0006(7) 0.0002(8)
O1 0.0163(7) 0.0155(7) 0.0133(7) 0.0027(6) 0.0003(6) -0.0002(6)
O2 0.0207(8) 0.0243(8) 0.0132(8) 0.0003(6) 0.0054(6) 0.0008(6)
C2 0.0114(9) 0.0175(10) 0.0140(10) -0.0012(8) 0.0009(8) 0.0033(8)
O4 0.0379(10) 0.0228(9) 0.0422(11) 0.0116(8) 0.0113(8) 0.0120(8)
C4 0.0165(10) 0.0162(10) 0.0116(9) 0.0014(8) -0.0033(7) -0.0007(8)
C21 0.0171(10) 0.0210(11) 0.0196(11) -0.0028(10) -0.0022(8) -0.0038(9)
O3 0.0179(8) 0.0334(9) 0.0203(8) -0.0045(8) 0.0041(6) -0.0056(7)
C3 0.0155(10) 0.0194(11) 0.0116(9) -0.0007(8) -0.0008(8) -0.0017(8)
O5 0.0254(8) 0.0207(8) 0.0238(8) 0.0033(7) 0.0101(6) 0.0080(7)
C5 0.0109(9) 0.0140(10) 0.0110(9) 0.0006(8) 0.0000(7) -0.0006(7)
O6 0.0173(8) 0.0262(9) 0.0287(9) -0.0001(7) 0.0001(7) 0.0016(7)
C6 0.0141(9) 0.0132(10) 0.0115(9) 0.0007(8) -0.0005(7) 0.0003(8)
C9 0.0120(9) 0.0132(9) 0.0137(10) 0.0007(8) -0.0014(7) 0.0003(7)
C8 0.0238(11) 0.0169(10) 0.0110(9) 0.0000(8) -0.0019(8) -0.0005(9)
C7 0.0220(11) 0.0157(10) 0.0123(10) 0.0009(8) -0.0041(8) 0.0002(8)
C10 0.0118(10) 0.0140(10) 0.0123(9) 0.0020(8) 0.0006(7) 0.0000(7)
C11 0.0205(10) 0.0172(10) 0.0115(9) 0.0033(8) -0.0010(8) -0.0039(9)
C12 0.0232(11) 0.0177(10) 0.0157(10) 0.0045(8) 0.0002(8) -0.0027(9)
C13 0.0172(10) 0.0167(10) 0.0183(10) 0.0017(8) 0.0020(8) -0.0026(8)
C14 0.0152(10) 0.0144(10) 0.0155(10) -0.0006(8) -0.0025(8) -0.0011(8)
C15 0.0201(10) 0.0175(11) 0.0140(10) -0.0014(9) -0.0017(8) 0.0007(8)
C16 0.0157(10) 0.0188(11) 0.0169(10) -0.0019(8) -0.0011(8) 0.0002(8)
C17 0.0205(11) 0.0309(14) 0.0296(13) 0.0066(11) -0.0015(9) 0.0080(10)
C18 0.0133(10) 0.0167(11) 0.0184(10) -0.0004(8) -0.0036(8) 0.0028(8)
C19 0.0167(10) 0.0167(11) 0.0155(10) -0.0013(8) -0.0025(8) 0.0003(8)
C20 0.0463(16) 0.0292(14) 0.0471(17) -0.0018(14) 0.0019(14) 0.0104(12)
 
_geom_special_details
;
 All esds (except the esd in the dihedral angle between two l.s. planes)
 are estimated using the full covariance matrix.  The cell esds are taken
 into account individually in the estimation of esds in distances, angles
 and torsion angles; correlations between esds in cell parameters are only
 used when they are defined by crystal symmetry.  An approximate (isotropic)
 treatment of cell esds is used for estimating esds involving l.s. planes.
;
 
loop_
 _geom_bond_atom_site_label_1
 _geom_bond_atom_site_label_2
 _geom_bond_distance
 _geom_bond_site_symmetry_2
 _geom_bond_publ_flag
Cl1 C15 1.738(2) . ?
C1 O1 1.435(2) . ?
C1 C16 1.516(3) . ?
C1 C2 1.539(3) . ?
C1 C6 1.556(3) . ?
O1 H1 0.81(3) . ?
O2 C3 1.447(2) . ?
O2 H2 0.77(3) . ?
C2 C15 1.323(3) . ?
C2 C3 1.510(3) . ?
O4 C19 1.203(3) . ?
C4 C3 1.521(3) . ?
C4 C5 1.533(3) . ?
C4 H4A 0.9900 . ?
C4 H4B 0.9900 . ?
C21 C14 1.546(3) . ?
C21 H00A 0.9800 . ?
C21 H00B 0.9800 . ?
C21 H00C 0.9800 . ?
O3 C13 1.442(3) . ?
O3 H4 0.81(4) . ?
C3 H3 1.0000 . ?
O5 C19 1.325(3) . ?
O5 H5A 0.83(3) . ?
C5 C6 1.542(3) . ?
C5 C10 1.567(3) . ?
C5 H5 1.0000 . ?
O6 C20 1.432(3) . ?
O6 H6A 0.79(3) . ?
C6 C7 1.527(3) . ?
C6 H6 1.0000 . ?
C9 C8 1.533(3) . ?
C9 C10 1.559(3) . ?
C9 C14 1.563(3) . ?
C9 H9 1.0000 . ?
C8 C7 1.521(3) . ?
C8 H8A 0.9900 . ?
C8 H8B 0.9900 . ?
C7 H7A 0.9900 . ?
C7 H7B 0.9900 . ?
C10 C18 1.541(3) . ?
C10 C11 1.546(3) . ?
C11 C12 1.531(3) . ?
C11 H11A 0.9900 . ?
C11 H11B 0.9900 . ?
C12 C13 1.522(3) . ?
C12 H12A 0.9900 . ?
C12 H12B 0.9900 . ?
C13 C14 1.544(3) . ?
C13 H13 1.0000 . ?
C14 C19 1.532(3) . ?
C15 H15 0.9500 . ?
C16 C17 1.315(3) . ?
C16 H16 0.9500 . ?
C17 H17A 0.9500 . ?
C17 H17B 0.9500 . ?
C18 H18A 0.9800 . ?
C18 H18B 0.9800 . ?
C18 H18C 0.9800 . ?
C20 H20A 0.9800 . ?
C20 H20B 0.9800 . ?
C20 H20C 0.9800 . ?
 
loop_
 _geom_angle_atom_site_label_1
 _geom_angle_atom_site_label_2
 _geom_angle_atom_site_label_3
 _geom_angle
 _geom_angle_site_symmetry_1
 _geom_angle_site_symmetry_3
 _geom_angle_publ_flag
O1 C1 C16 106.88(16) . . ?
O1 C1 C2 110.52(16) . . ?
C16 C1 C2 106.92(16) . . ?
O1 C1 C6 108.30(16) . . ?
C16 C1 C6 112.35(17) . . ?
C2 C1 C6 111.77(16) . . ?
C1 O1 H1 109.5 . . ?
C3 O2 H2 109(2) . . ?
C15 C2 C3 123.61(19) . . ?
C15 C2 C1 117.66(19) . . ?
C3 C2 C1 118.72(18) . . ?
C3 C4 C5 112.49(16) . . ?
C3 C4 H4A 109.1 . . ?
C5 C4 H4A 109.1 . . ?
C3 C4 H4B 109.1 . . ?
C5 C4 H4B 109.1 . . ?
H4A C4 H4B 107.8 . . ?
C14 C21 H00A 109.5 . . ?
C14 C21 H00B 109.5 . . ?
H00A C21 H00B 109.5 . . ?
C14 C21 H00C 109.5 . . ?
H00A C21 H00C 109.5 . . ?
H00B C21 H00C 109.5 . . ?
C13 O3 H4 111(3) . . ?
O2 C3 C2 109.06(16) . . ?
O2 C3 C4 109.76(16) . . ?
C2 C3 C4 111.76(16) . . ?
O2 C3 H3 108.7 . . ?
C2 C3 H3 108.7 . . ?
C4 C3 H3 108.7 . . ?
C19 O5 H5A 109.5 . . ?
C4 C5 C6 109.04(16) . . ?
C4 C5 C10 113.28(16) . . ?
C6 C5 C10 112.90(16) . . ?
C4 C5 H5 107.1 . . ?
C6 C5 H5 107.1 . . ?
C10 C5 H5 107.1 . . ?
C20 O6 H6A 109.5 . . ?
C7 C6 C5 111.43(16) . . ?
C7 C6 C1 109.93(16) . . ?
C5 C6 C1 114.24(16) . . ?
C7 C6 H6 106.9 . . ?
C5 C6 H6 106.9 . . ?
C1 C6 H6 106.9 . . ?
C8 C9 C10 110.64(16) . . ?
C8 C9 C14 115.40(17) . . ?
C10 C9 C14 115.37(16) . . ?
C8 C9 H9 104.7 . . ?
C10 C9 H9 104.7 . . ?
C14 C9 H9 104.7 . . ?
C7 C8 C9 110.23(17) . . ?
C7 C8 H8A 109.6 . . ?
C9 C8 H8A 109.6 . . ?
C7 C8 H8B 109.6 . . ?
C9 C8 H8B 109.6 . . ?
H8A C8 H8B 108.1 . . ?
C8 C7 C6 112.49(17) . . ?
C8 C7 H7A 109.1 . . ?
C6 C7 H7A 109.1 . . ?
C8 C7 H7B 109.1 . . ?
C6 C7 H7B 109.1 . . ?
H7A C7 H7B 107.8 . . ?
C18 C10 C11 108.47(17) . . ?
C18 C10 C9 112.60(17) . . ?
C11 C10 C9 109.01(16) . . ?
C18 C10 C5 111.05(16) . . ?
C11 C10 C5 108.26(16) . . ?
C9 C10 C5 107.34(16) . . ?
C12 C11 C10 113.44(17) . . ?
C12 C11 H11A 108.9 . . ?
C10 C11 H11A 108.9 . . ?
C12 C11 H11B 108.9 . . ?
C10 C11 H11B 108.9 . . ?
H11A C11 H11B 107.7 . . ?
C13 C12 C11 111.89(18) . . ?
C13 C12 H12A 109.2 . . ?
C11 C12 H12A 109.2 . . ?
C13 C12 H12B 109.2 . . ?
C11 C12 H12B 109.2 . . ?
H12A C12 H12B 107.9 . . ?
O3 C13 C12 111.05(18) . . ?
O3 C13 C14 109.55(17) . . ?
C12 C13 C14 111.22(17) . . ?
O3 C13 H13 108.3 . . ?
C12 C13 H13 108.3 . . ?
C14 C13 H13 108.3 . . ?
C19 C14 C13 108.34(17) . . ?
C19 C14 C21 104.03(16) . . ?
C13 C14 C21 108.08(17) . . ?
C19 C14 C9 116.53(17) . . ?
C13 C14 C9 109.62(17) . . ?
C21 C14 C9 109.84(17) . . ?
C2 C15 Cl1 124.58(17) . . ?
C2 C15 H15 117.7 . . ?
Cl1 C15 H15 117.7 . . ?
C17 C16 C1 124.5(2) . . ?
C17 C16 H16 117.7 . . ?
C1 C16 H16 117.7 . . ?
C16 C17 H17A 120.0 . . ?
C16 C17 H17B 120.0 . . ?
H17A C17 H17B 120.0 . . ?
C10 C18 H18A 109.5 . . ?
C10 C18 H18B 109.5 . . ?
H18A C18 H18B 109.5 . . ?
C10 C18 H18C 109.5 . . ?
H18A C18 H18C 109.5 . . ?
H18B C18 H18C 109.5 . . ?
O4 C19 O5 122.1(2) . . ?
O4 C19 C14 123.9(2) . . ?
O5 C19 C14 113.83(18) . . ?
O6 C20 H20A 109.5 . . ?
O6 C20 H20B 109.5 . . ?
H20A C20 H20B 109.5 . . ?
O6 C20 H20C 109.5 . . ?
H20A C20 H20C 109.5 . . ?
H20B C20 H20C 109.5 . . ?
 
loop_
 _geom_torsion_atom_site_label_1
 _geom_torsion_atom_site_label_2
 _geom_torsion_atom_site_label_3
 _geom_torsion_atom_site_label_4
 _geom_torsion
 _geom_torsion_site_symmetry_1
 _geom_torsion_site_symmetry_2
 _geom_torsion_site_symmetry_3
 _geom_torsion_site_symmetry_4
 _geom_torsion_publ_flag
O1 C1 C2 C15 22.3(2) . . . . ?
C16 C1 C2 C15 -93.7(2) . . . . ?
C6 C1 C2 C15 143.00(19) . . . . ?
O1 C1 C2 C3 -158.77(17) . . . . ?
C16 C1 C2 C3 85.3(2) . . . . ?
C6 C1 C2 C3 -38.1(2) . . . . ?
C15 C2 C3 O2 100.5(2) . . . . ?
C1 C2 C3 O2 -78.4(2) . . . . ?
C15 C2 C3 C4 -138.0(2) . . . . ?
C1 C2 C3 C4 43.2(2) . . . . ?
C5 C4 C3 O2 67.4(2) . . . . ?
C5 C4 C3 C2 -53.7(2) . . . . ?
C3 C4 C5 C6 60.0(2) . . . . ?
C3 C4 C5 C10 -173.38(16) . . . . ?
C4 C5 C6 C7 179.48(16) . . . . ?
C10 C5 C6 C7 52.6(2) . . . . ?
C4 C5 C6 C1 -55.2(2) . . . . ?
C10 C5 C6 C1 177.97(16) . . . . ?
O1 C1 C6 C7 -68.1(2) . . . . ?
C16 C1 C6 C7 49.7(2) . . . . ?
C2 C1 C6 C7 169.94(16) . . . . ?
O1 C1 C6 C5 165.80(16) . . . . ?
C16 C1 C6 C5 -76.4(2) . . . . ?
C2 C1 C6 C5 43.8(2) . . . . ?
C10 C9 C8 C7 -61.1(2) . . . . ?
C14 C9 C8 C7 165.62(17) . . . . ?
C9 C8 C7 C6 56.6(2) . . . . ?
C5 C6 C7 C8 -52.2(2) . . . . ?
C1 C6 C7 C8 -179.93(17) . . . . ?
C8 C9 C10 C18 -63.0(2) . . . . ?
C14 C9 C10 C18 70.3(2) . . . . ?
C8 C9 C10 C11 176.61(16) . . . . ?
C14 C9 C10 C11 -50.1(2) . . . . ?
C8 C9 C10 C5 59.6(2) . . . . ?
C14 C9 C10 C5 -167.15(16) . . . . ?
C4 C5 C10 C18 -56.8(2) . . . . ?
C6 C5 C10 C18 67.8(2) . . . . ?
C4 C5 C10 C11 62.2(2) . . . . ?
C6 C5 C10 C11 -173.22(16) . . . . ?
C4 C5 C10 C9 179.76(16) . . . . ?
C6 C5 C10 C9 -55.7(2) . . . . ?
C18 C10 C11 C12 -72.0(2) . . . . ?
C9 C10 C11 C12 51.0(2) . . . . ?
C5 C10 C11 C12 167.43(17) . . . . ?
C10 C11 C12 C13 -56.7(2) . . . . ?
C11 C12 C13 O3 -64.4(2) . . . . ?
C11 C12 C13 C14 57.9(2) . . . . ?
O3 C13 C14 C19 -163.39(17) . . . . ?
C12 C13 C14 C19 73.5(2) . . . . ?
O3 C13 C14 C21 -51.2(2) . . . . ?
C12 C13 C14 C21 -174.40(18) . . . . ?
O3 C13 C14 C9 68.4(2) . . . . ?
C12 C13 C14 C9 -54.7(2) . . . . ?
C8 C9 C14 C19 60.2(2) . . . . ?
C10 C9 C14 C19 -70.8(2) . . . . ?
C8 C9 C14 C13 -176.30(17) . . . . ?
C10 C9 C14 C13 52.6(2) . . . . ?
C8 C9 C14 C21 -57.7(2) . . . . ?
C10 C9 C14 C21 171.23(17) . . . . ?
C3 C2 C15 Cl1 0.4(3) . . . . ?
C1 C2 C15 Cl1 179.25(15) . . . . ?
O1 C1 C16 C17 -16.7(3) . . . . ?
C2 C1 C16 C17 101.7(3) . . . . ?
C6 C1 C16 C17 -135.4(2) . . . . ?
C13 C14 C19 O4 15.1(3) . . . . ?
C21 C14 C19 O4 -99.8(3) . . . . ?
C9 C14 C19 O4 139.2(2) . . . . ?
C13 C14 C19 O5 -168.95(18) . . . . ?
C21 C14 C19 O5 76.2(2) . . . . ?
C9 C14 C19 O5 -44.8(2) . . . . ?
 
_refine_diff_density_max    0.221
_refine_diff_density_min   -0.190
_refine_diff_density_rms    0.040

_shelx_res_file
;
TITL ta_a.res in P2(1)2(1)2(1)
    ta_a.res
    created by SHELXL-2016/6 at 16:22:01 on 21-Sep-2018
REM Old TITL ta in P2(1)2(1)2(1)
REM SHELXT solution in P2(1)2(1)2(1)
REM R1 0.090,  Rweak 0.030,  Alpha 0.001,  Orientation as input
REM Flack x =  0.084 ( 0.005 ) from Parsons' quotients
REM Formula found by SHELXT:  C21 Cl O6
CELL  1.54178  12.0987  12.1802  14.0007   90.000   90.000   90.000
ZERR   4.000   0.0003   0.0003   0.0003    0.000    0.000    0.000
LATT -1
SYMM 1/2-X, -Y, 1/2+Z
SYMM -X, 1/2+Y, 1/2-Z
SYMM 1/2+X, 1/2-Y, -Z
SFAC C H CL O
UNIT 84 132 4 24
ACTA
size 0.24 0.22 0.20
conf
TEMP -100.150
L.S. 10
BOND $H
LIST 6
FMAP 2
PLAN 20
WGHT    0.044800    0.295600
FVAR       0.64695
CL1   3    0.419906    1.213080    0.701382    11.00000    0.03404    0.02113 =
         0.01858   -0.00524   -0.00153   -0.00829
C1    1    0.278577    0.999679    0.508817    11.00000    0.01403    0.01408 =
         0.01133    0.00072    0.00062    0.00022
O1    4    0.330363    1.053076    0.429204    11.00000    0.01626    0.01553 =
         0.01330    0.00266    0.00029   -0.00019
AFIX 148
H1    2    0.395738    1.039484    0.429298    11.00000   -1.50000
AFIX   0
O2    4    0.199046    0.986426    0.727910    11.00000    0.02070    0.02428 =
         0.01316    0.00034    0.00542    0.00080
H2    2    0.197594    0.969620    0.780895    11.00000    0.02744
C2    1    0.322691    1.046442    0.603593    11.00000    0.01139    0.01748 =
         0.01403   -0.00121    0.00085    0.00329
O4    4    0.336579    0.365291    0.484791    11.00000    0.03788    0.02277 =
         0.04219    0.01163    0.01125    0.01196
H4    2    0.050078    0.535545    0.647338    11.00000    0.04873
C4    1    0.340424    0.858469    0.675331    11.00000    0.01653    0.01622 =
         0.01156    0.00141   -0.00332   -0.00074
AFIX  23
H4A   2    0.325445    0.815636    0.734016    11.00000   -1.20000
H4B   2    0.420396    0.852637    0.661248    11.00000   -1.20000
AFIX   0
C21   1    0.120635    0.491208    0.405803    11.00000    0.01709    0.02102 =
         0.01956   -0.00281   -0.00220   -0.00382
AFIX 137
H00A  2    0.148396    0.515305    0.343477    11.00000   -1.50000
H00B  2    0.051733    0.530018    0.420445    11.00000   -1.50000
H00C  2    0.106681    0.411975    0.404180    11.00000   -1.50000
AFIX   0
O3    4    0.054434    0.503760    0.596452    11.00000    0.01794    0.03342 =
         0.02031   -0.00453    0.00413   -0.00563
C3    1    0.311381    0.978245    0.693126    11.00000    0.01549    0.01938 =
         0.01163   -0.00072   -0.00080   -0.00170
AFIX  13
H3    2    0.362478    1.008204    0.742851    11.00000   -1.20000
AFIX   0
O5    4    0.364156    0.498534    0.380021    11.00000    0.02541    0.02069 =
         0.02379    0.00329    0.01010    0.00804
AFIX 148
H5A   2    0.411091    0.455118    0.359505    11.00000   -1.50000
AFIX   0
C5    1    0.274727    0.808851    0.592221    11.00000    0.01095    0.01403 =
         0.01105    0.00062    0.00002   -0.00062
AFIX  13
H5    2    0.194602    0.819953    0.606852    11.00000   -1.20000
AFIX   0
O6    4    0.514891    0.386185    0.281267    11.00000    0.01729    0.02620 =
         0.02865   -0.00006    0.00007    0.00157
AFIX 148
H6A   2    0.571993    0.416555    0.284699    11.00000   -1.50000
AFIX   0
C6    1    0.300067    0.874112    0.500428    11.00000    0.01413    0.01318 =
         0.01147    0.00075   -0.00052    0.00027
AFIX  13
H6    2    0.380662    0.864572    0.486936    11.00000   -1.20000
AFIX   0
C9    1    0.221401    0.643971    0.494023    11.00000    0.01203    0.01319 =
         0.01370    0.00075   -0.00136    0.00030
AFIX  13
H9    2    0.145423    0.671561    0.508672    11.00000   -1.20000
AFIX   0
C8    1    0.255122    0.704782    0.402682    11.00000    0.02385    0.01693 =
         0.01104    0.00002   -0.00188   -0.00054
AFIX  23
H8A   2    0.333895    0.690006    0.388501    11.00000   -1.20000
H8B   2    0.210424    0.677792    0.348307    11.00000   -1.20000
AFIX   0
C7    1    0.237555    0.827646    0.414723    11.00000    0.02201    0.01571 =
         0.01230    0.00088   -0.00410    0.00018
AFIX  23
H7A   2    0.157621    0.842356    0.422778    11.00000   -1.20000
H7B   2    0.262419    0.865776    0.356088    11.00000   -1.20000
AFIX   0
C10   1    0.293260    0.682296    0.580192    11.00000    0.01181    0.01399 =
         0.01232    0.00198    0.00065    0.00004
C11   1    0.252085    0.624422    0.671788    11.00000    0.02051    0.01720 =
         0.01153    0.00332   -0.00100   -0.00386
AFIX  23
H11A  2    0.303892    0.640855    0.724621    11.00000   -1.20000
H11B  2    0.178973    0.654820    0.689366    11.00000   -1.20000
AFIX   0
C12   1    0.241960    0.499729    0.661195    11.00000    0.02323    0.01773 =
         0.01569    0.00455    0.00016   -0.00267
AFIX  23
H12A  2    0.316220    0.468022    0.650189    11.00000   -1.20000
H12B  2    0.212562    0.468348    0.721273    11.00000   -1.20000
AFIX   0
C13   1    0.166275    0.468084    0.578888    11.00000    0.01723    0.01666 =
         0.01829    0.00174    0.00203   -0.00261
AFIX  13
H13   2    0.166272    0.386256    0.573078    11.00000   -1.20000
AFIX   0
C14   1    0.207569    0.516971    0.483606    11.00000    0.01523    0.01439 =
         0.01547   -0.00063   -0.00253   -0.00106
C15   1    0.367081    1.145674    0.601991    11.00000    0.02006    0.01747 =
         0.01402   -0.00145   -0.00170    0.00074
AFIX  43
H15   2    0.370304    1.182674    0.542323    11.00000   -1.20000
AFIX   0
C16   1    0.156559    1.027636    0.504219    11.00000    0.01573    0.01876 =
         0.01690   -0.00186   -0.00106    0.00019
AFIX  43
H16   2    0.107030    0.983870    0.540585    11.00000   -1.20000
AFIX   0
C17   1    0.114546    1.108271    0.453377    11.00000    0.02054    0.03093 =
         0.02955    0.00659   -0.00153    0.00804
AFIX  93
H17A  2    0.161649    1.153697    0.416154    11.00000   -1.20000
H17B  2    0.037095    1.121091    0.453875    11.00000   -1.20000
AFIX   0
C18   1    0.416835    0.655622    0.566868    11.00000    0.01333    0.01666 =
         0.01838   -0.00040   -0.00364    0.00277
AFIX 137
H18A  2    0.426062    0.576318    0.558154    11.00000   -1.50000
H18B  2    0.458035    0.679341    0.623491    11.00000   -1.50000
H18C  2    0.444980    0.694248    0.510487    11.00000   -1.50000
AFIX   0
C19   1    0.310022    0.452626    0.451917    11.00000    0.01669    0.01668 =
         0.01548   -0.00127   -0.00246    0.00034
C20   1    0.529868    0.272058    0.302290    11.00000    0.04631    0.02918 =
         0.04711   -0.00175    0.00195    0.01043
AFIX 137
H20A  2    0.495352    0.227729    0.252064    11.00000   -1.50000
H20B  2    0.495460    0.254959    0.363886    11.00000   -1.50000
H20C  2    0.609038    0.255405    0.305301    11.00000   -1.50000
REM #####
REM #####
AFIX   0
HKLF 4


REM  ta_a.res in P2(1)2(1)2(1)
REM R1 =  0.0278 for    3688 Fo > 4sig(Fo)  and  0.0286 for all    3771 data
REM    270 parameters refined using      0 restraints

END

WGHT      0.0355      0.3414

REM Highest difference peak  0.221,  deepest hole -0.190,  1-sigma level  0.040
Q1    1   0.2885  0.9353  0.5089  11.00000  0.05    0.22
Q2    1   0.1904  0.4933  0.5335  11.00000  0.05    0.21
Q3    1   0.2977  1.0297  0.5590  11.00000  0.05    0.21
Q4    1   0.2860  0.8413  0.5475  11.00000  0.05    0.20
Q5    1   0.2213  0.5749  0.4957  11.00000  0.05    0.20
Q6    1   0.2581  0.6653  0.5386  11.00000  0.05    0.19
Q7    1   0.2943  0.7449  0.5791  11.00000  0.05    0.17
Q8    1   0.2570  0.4874  0.4758  11.00000  0.05    0.17
Q9    1   0.3083  0.8212  0.6350  11.00000  0.05    0.17
Q10   1   0.3193  1.0094  0.6407  11.00000  0.05    0.17
Q11   1   0.2760  0.8484  0.4616  11.00000  0.05    0.16
Q12   1   0.1652  0.5087  0.4550  11.00000  0.05    0.16
Q13   1   0.5762  0.2405  0.2471  11.00000  0.05    0.15
Q14   1   0.3563  0.6702  0.5684  11.00000  0.05    0.15
Q15   1   0.4590  0.2401  0.3132  11.00000  0.05    0.15
Q16   1   0.2060  0.4890  0.6204  11.00000  0.05    0.14
Q17   1   0.0595  0.5602  0.5998  11.00000  0.05    0.13
Q18   1   0.3753  1.0800  0.5965  11.00000  0.05    0.13
Q19   1   0.2766  0.6472  0.6236  11.00000  0.05    0.13
Q20   1   0.2888  0.3734  0.4427  11.00000  0.05    0.13
;
_shelx_res_checksum    6612

_shelx_hkl_file
;
   0  -1   0    1.20    0.40
   0   1   0    0.70    0.30
   0   3   0    0.60    0.80
   0  -3   0    0.20    0.70
   0   4   0 2663.73   86.89
   0  -4   0 2718.03   86.79
   0  -5   0    0.10    0.70
   0  -6   0 9999.00  313.77
   0  -7   0    1.60    1.20
   0  -8   0 1976.20   69.99
   0   8   0 1897.01   68.69
   0  -9   0   -1.90    2.50
   0   9   0    0.90    2.10
   0  -9   0   -0.90    1.80
   0  10   0  271.97   15.70
   0 -10   0  282.97   18.10
   0  10   0  297.17   17.80
   0 -10   0  289.17   18.70
   0  11   0   -4.40    5.50
   0  11   0    2.50    1.80
   0 -12   0  306.07   18.40
   0  12   0  315.57   18.40
   0  13   0    5.00    2.00
   0 -13   0    1.40    2.20
   0 -14   0  388.86   18.10
   0  14   0  363.56   17.80
   1   0   0    0.20    0.10
   1   0   0   -0.10    0.20
  -1   0   0    0.30    0.10
   1  -1   0   35.50    2.10
  -1  -1   0   36.40    2.20
   1  -2   0  184.68    7.70
  -1  -2   0  182.58    7.70
  -1   2   0  183.98    7.90
   1  -3   0  187.28    8.60
  -1  -3   0  191.88    8.70
  -1   3   0  186.08    8.80
   1  -4   0  868.11   29.50
  -1   4   0  774.92   29.50
  -1  -4   0  805.02   29.40
   1  -5   0    0.80    1.00
  -1  -5   0    2.20    1.20
  -1   5   0    2.70    1.30
   1  -6   0 2046.20   70.09
  -1   6   0 2040.90   70.39
  -1  -6   0 2083.19   70.49
   1  -7   0  590.44   25.70
  -1  -7   0  588.44   25.90
   1  -8   0   23.10    4.30
  -1  -8   0   25.00    4.40
  -1   8   0   25.60    4.40
   1   9   0   19.00    4.70
   1  -9   0   21.90    4.80
  -1  -9   0   15.30    4.40
  -1  -9   0   17.40    4.20
  -1   9   0   14.10    4.60
   1 -10   0   50.39    7.70
   1  10   0   66.39    7.90
   1 -10   0   59.99    7.70
  -1 -10   0   58.39    7.90
  -1  10   0   61.39    7.40
  -1 -10   0   74.29    8.30
   1 -11   0   80.89    8.70
   1 -11   0   52.29    8.60
   1  11   0   69.29    7.80
  -1  11   0   71.89    7.70
  -1 -11   0   80.89    8.80
  -1  11   0   76.39    7.00
   1 -12   0   69.19    8.10
   1  12   0   70.39    7.80
  -1 -12   0   72.49    8.20
  -1  12   0   72.69    6.70
  -1  12   0   68.09    7.60
   1 -13   0   20.60    4.80
   1  13   0   24.00    4.20
  -1 -13   0   29.00    4.50
  -1  13   0   21.50    4.00
   1 -14   0    3.70    2.50
   1  14   0   -0.40    1.30
  -1  14   0   -1.30    1.10
   2  -1   0  106.69    4.60
   2  -1   0  114.29    5.40
  -2   1   0  113.29    5.20
  -2  -1   0  106.89    5.20
  -2   2   0 3997.30  125.59
   2  -3   0  129.89    6.90
  -2  -3   0  129.29    7.00
  -2   3   0  134.19    7.20
   2  -4   0   52.79    4.50
  -2  -4   0   59.59    4.80
  -2   4   0   52.89    4.70
   2  -5   0  727.73   28.00
  -2  -5   0  725.73   28.40
  -2   5   0  745.53   28.80
   2  -6   0 3762.12  122.59
  -2  -6   0 3835.42  123.19
  -2   6   0 3655.13  122.89
   2  -7   0  213.58   12.60
  -2   7   0  204.18   12.90
  -2  -7   0  167.48   11.90
   2  -8   0    4.80    2.40
   2   8   0    7.70    2.60
   2  -8   0    7.00    3.90
  -2  -8   0    7.50    2.80
  -2  -8   0    4.00    1.70
   2  -9   0    5.90    2.60
   2   9   0   11.70    3.60
   2  -9   0    7.30    4.00
  -2   9   0   11.10    3.70
  -2  -9   0    2.80    1.90
   2  10   0   45.90    7.00
   2 -10   0   52.99    7.50
   2 -10   0   57.29    7.80
  -2 -10   0   38.50    7.70
  -2  10   0   41.90    6.40
  -2 -10   0   54.49    7.70
   2  11   0    0.20    1.90
   2 -11   0    0.70    3.50
   2 -11   0    1.20    2.80
  -2  11   0    0.20    1.60
  -2  11   0    4.20    2.40
  -2 -11   0    2.00    3.10
  -2 -11   0    1.00    3.50
   2 -12   0   -4.70    2.70
   2  12   0   -0.50    1.70
  -2  12   0   -2.10    1.20
  -2 -12   0   -0.30    2.00
  -2  12   0    3.10    2.60
   2 -13   0  495.95   23.10
   2  13   0  458.25   22.80
  -2 -13   0  461.35   22.50
  -2  13   0  466.95   19.20
  -2  13   0  455.65   22.30
   2  14   0    9.20    2.40
  -2  14   0    8.80    2.30
  -2 -14   0    6.80    2.90
   3   0   0    0.40    0.60
   3  -1   0   68.09    4.40
  -3   1   0   64.99    4.10
  -3  -1   0   63.19    2.60
   3  -2   0   28.00    2.80
  -3  -2   0   23.40    2.70
  -3   2   0   22.50    2.60
   3  -3   0 3843.62  123.09
  -3   3   0 3913.31  123.39
  -3  -3   0 3854.71  123.49
   3  -4   0  371.46   16.20
  -3  -4   0  369.96   16.50
  -3   4   0  382.16   16.70
   3  -5   0  106.39    7.70
  -3   5   0  105.99    7.80
  -3  -5   0  103.49    7.70
   3  -6   0  614.74   26.40
  -3   6   0  663.03   27.60
  -3  -6   0  622.04   27.10
   3   7   0 1294.07   50.39
   3  -7   0 1339.37   49.70
  -3  -7   0 1321.27   50.39
  -3   7   0 1307.17   49.99
   3  -8   0   37.80    5.40
   3   8   0   40.40    6.00
  -3  -8   0   39.20    6.00
  -3  -8   0   42.70    6.80
  -3   8   0   43.50    6.00
   3  -9   0  272.47   17.30
   3   9   0  275.67   17.20
   3  -9   0  258.47   16.60
  -3  -9   0  279.57   18.20
  -3  -9   0  263.17   17.10
   3 -10   0   56.19    7.90
   3  10   0   62.29    8.00
   3 -10   0   53.99    7.50
  -3 -10   0   45.90    7.40
  -3  10   0   53.89    7.10
  -3 -10   0   44.40    7.80
   3  11   0  614.54   29.40
   3 -11   0  637.04   29.70
   3 -11   0  590.44   31.20
  -3 -11   0  577.44   31.80
  -3 -11   0  596.54   29.50
  -3  11   0  638.14   29.20
   3 -12   0    9.10    3.50
   3  13   0   36.80    5.30
   3 -13   0   39.00    5.80
  -3  13   0   42.10    4.30
  -3 -13   0   45.80    5.40
  -3  13   0   38.10    4.90
   3  14   0    2.10    1.40
   3  14   0    3.90    1.60
   3 -14   0    4.60    3.10
  -3  14   0    0.90    1.30
   4   0   0   12.70    2.20
  -4   0   0   12.70    1.90
   4   1   0   18.90    2.50
   4  -1   0   14.20    2.30
  -4   1   0   18.40    2.40
   4  -2   0  774.22   27.70
  -4  -2   0  734.73   24.20
  -4   2   0  711.93   27.10
  -4  -2   0  774.02   28.00
   4  -3   0 2023.30   66.49
  -4   3   0 1956.90   66.29
  -4  -3   0 1981.60   66.69
   4  -4   0   49.30    4.80
  -4  -4   0   40.80    4.60
  -4   4   0   45.70    4.80
   4  -5   0    3.80    1.50
  -4   5   0    2.20    1.50
  -4  -5   0    2.90    1.40
   4  -6   0    9.80    3.10
  -4   6   0   10.50    2.90
  -4  -6   0   10.60    3.20
   4   7   0    8.40    2.70
   4  -7   0    2.70    1.60
  -4  -7   0    1.70    1.80
  -4   7   0    3.40    2.00
  -4  -7   0    2.20    3.40
   4  -8   0   10.30    3.60
   4   8   0    4.80    3.10
  -4  -8   0    3.70    2.30
  -4   8   0    5.90    2.40
  -4  -8   0    7.30    2.80
   4  -9   0  277.07   17.90
   4  -9   0  296.47   18.00
   4   9   0  275.27   17.60
  -4  -9   0  282.07   18.80
  -4  -9   0  276.57   18.20
   4 -10   0  177.48   14.30
   4  10   0  172.88   13.40
   4 -10   0  181.18   13.50
  -4 -10   0  169.38   14.80
  -4 -10   0  173.18   13.60
   4  11   0  443.66   23.90
   4 -11   0  459.05   23.70
  -4  11   0  417.66   22.50
  -4 -11   0  445.36   23.70
   4  12   0   28.50    4.70
   4 -12   0   34.80    6.00
  -4  12   0   20.40    3.90
  -4  12   0   21.40    4.40
  -4 -12   0   25.80    5.10
   4  13   0   12.30    3.00
   4  13   0    9.10    2.40
  -4  13   0    5.70    2.50
  -4  13   0    5.80    2.50
   4  14   0   48.30    4.60
   4 -14   0   52.39    6.00
   4  14   0   45.60    4.10
  -4 -14   0   48.50    5.00
  -4  14   0   49.70    4.40
   5   0   0   -0.10    0.60
  -5   0   0    0.00    0.60
   5  -1   0  735.53   27.50
   5  -1   0  657.33   23.10
   5   1   0  765.32   27.90
  -5   1   0  713.93   26.50
   5   2   0 1524.85   52.89
   5  -2   0 1504.65   52.49
  -5   2   0 1524.65   51.99
   5  -3   0  204.18   11.50
  -5   3   0  210.88   11.40
  -5  -3   0  200.18    8.10
  -5  -3   0  214.58   12.00
   5  -4   0  571.14   24.20
  -5  -4   0  568.94   24.80
  -5   4   0  572.24   24.40
   5  -5   0  108.29    8.60
  -5   5   0  113.69    8.90
  -5  -5   0  111.79    8.90
   5   6   0   11.70    3.60
   5  -6   0   15.10    3.20
  -5   6   0   14.40    3.90
  -5  -6   0   18.70    3.70
   5  -7   0  258.27   15.90
   5  -7   0  252.37   16.00
   5   7   0  257.57   16.20
  -5  -7   0  254.97   16.80
  -5   7   0  266.67   16.60
  -5  -7   0  247.58   16.20
   5  -8   0   15.90    4.60
   5  -8   0   31.90    6.00
   5   8   0   19.50    5.00
  -5  -8   0   27.50    5.70
  -5   8   0   24.30    4.80
  -5   8   0   19.10    3.60
  -5  -8   0   24.40    6.10
   5  -9   0  197.78   14.50
   5  -9   0  205.58   15.30
   5   9   0  208.88   15.20
  -5  -9   0  204.58   14.80
  -5  -9   0  200.38   16.00
   5  10   0  587.34   28.30
   5 -10   0  529.65   28.80
   5 -10   0  576.74   27.60
  -5 -10   0  522.85   29.70
  -5 -10   0  544.75   27.90
   5 -11   0   65.29    7.80
   5  11   0   72.09    8.00
  -5 -11   0   78.99    8.40
  -5  11   0   77.89    7.90
   5  12   0   85.59    7.30
   5 -12   0  102.79    9.10
   5  12   0   82.19    8.10
  -5  12   0   93.99    8.20
  -5  12   0   95.19    8.00
  -5 -12   0   91.19    8.50
   5  13   0    1.00    1.50
   5  13   0    4.70    1.90
  -5 -13   0    0.10    2.00
  -5  13   0    2.20    1.90
  -5  13   0    2.90    1.40
   6   0   0   94.69    7.40
  -6   0   0   94.69    6.50
   6  -1   0  277.07   14.20
   6   1   0  270.97   14.20
  -6   1   0  270.97   13.20
  -6  -1   0  271.47   12.90
   6   2   0 2941.81   97.79
   6  -2   0 2921.11   97.39
  -6   2   0 2924.41   96.49
   6  -3   0  259.67   14.20
   6   3   0  252.17   14.20
  -6   3   0  255.07   13.80
   6  -4   0  122.89    9.20
  -6  -4   0  115.39    9.50
  -6  -4   0  103.49    5.00
  -6   4   0  117.69    9.00
   6   5   0  340.97   18.70
   6  -5   0  369.06   19.00
  -6  -5   0  342.67   14.20
  -6  -5   0  384.56   20.20
  -6   5   0  370.46   19.30
   6  -6   0   39.70    5.70
   6   6   0   40.10    6.10
   6  -6   0   57.49    6.70
  -6  -6   0   44.10    6.40
  -6   6   0   45.90    6.10
  -6  -6   0   54.39    6.50
   6  -7   0  161.78   12.80
   6   7   0  173.58   12.90
   6  -7   0  176.58   13.00
  -6  -7   0  163.38   13.70
  -6  -7   0  157.18   12.90
  -6   7   0  173.18   13.30
  -6  -7   0  161.88   10.40
   6  -8   0   53.79    7.50
   6  -8   0   53.49    7.30
   6   8   0   37.60    6.70
  -6  -8   0   36.00    6.90
  -6   8   0   56.59    7.30
  -6  -8   0   33.30    6.70
   6   9   0  122.39   11.00
   6   9   0  124.49   10.10
   6  -9   0  116.29   11.20
   6  -9   0  129.99   10.90
  -6   9   0  111.99   11.20
  -6  -9   0  118.69   12.40
  -6  -9   0  111.99   10.50
  -6   9   0  120.69    8.70
   6 -10   0  826.42   36.00
   6  10   0  794.42   36.30
   6  10   0  832.82   34.30
  -6 -10   0  827.92   36.90
   6  11   0    4.70    2.30
   6 -11   0    9.00    3.60
   6  11   0    5.00    2.60
  -6  11   0    4.70    2.40
  -6 -11   0    3.20    2.10
   6 -12   0   71.69    6.90
   6  12   0   59.09    6.30
   6  12   0   60.19    5.40
  -6  12   0   52.09    5.80
  -6  12   0   48.00    5.60
  -6 -12   0   68.09    6.50
   6 -13   0   17.40    4.00
   6  13   0   20.80    3.30
  -6 -13   0   17.00    3.60
  -6  13   0   22.60    3.20
  -6  13   0   18.90    2.80
   7   0   0    0.60    1.00
  -7   0   0    0.60    1.30
   7  -1   0  478.05   22.20
   7   1   0  467.55   22.20
  -7  -1   0  492.85   20.60
  -7   1   0  463.95   20.70
   7   2   0  243.08   14.40
   7  -2   0  206.48   13.30
  -7  -2   0  246.58   12.80
  -7   2   0  243.78   13.40
   7  -3   0  248.98   15.00
   7   3   0  259.67   15.50
  -7   3   0  262.07   14.70
   7   4   0  516.35   25.10
   7   4   0  537.15   25.90
   7  -4   0  541.05   26.70
   7  -4   0  568.64   25.70
  -7   4   0  543.15   25.20
  -7   4   0  511.85   24.60
  -7  -4   0  524.35   25.30
   7   5   0   -1.50    2.50
   7   5   0    1.90    1.70
   7  -5   0    1.90    2.00
   7  -5   0    2.90    2.70
  -7  -5   0    6.60    2.70
  -7   5   0    3.00    2.50
   7   6   0   24.90    5.60
   7  -6   0   29.30    5.20
   7  -6   0   27.40    6.30
   7   6   0   28.10    5.80
  -7   6   0   31.90    5.50
  -7  -6   0   32.80    6.10
  -7  -6   0   30.10    6.60
   7  -7   0   73.69    8.30
   7   7   0   74.39    8.70
   7   7   0   74.39    9.20
   7  -7   0   72.19    8.30
  -7  -7   0   67.09    9.10
  -7  -7   0   68.49    9.30
  -7   7   0   64.39    8.00
   7   8   0  288.77   18.20
   7  -8   0  274.97   18.50
   7  -8   0  278.07   17.40
   7   8   0  282.27   19.40
  -7   8   0  280.77   18.60
  -7  -8   0  284.47   20.40
  -7  -8   0  280.07   18.50
   7   9   0   35.30    5.90
   7   9   0   41.20   12.40
   7  -9   0   52.69    6.60
   7  -9   0   35.50    7.00
  -7  -9   0   45.80    6.80
  -7  -9   0   26.40    7.70
  -7   9   0   38.80    6.70
   7  10   0   34.90    5.30
   7 -10   0   31.00    5.60
  -7  10   0   26.90    5.90
   7  11   0   23.50    4.60
   7 -11   0   26.70    5.20
  -7  11   0   23.20    3.80
  -7 -11   0   20.40    4.20
   7 -12   0    3.40    2.40
   7  12   0    3.40    2.00
  -7  12   0    0.90    1.20
  -7 -12   0    5.00    1.90
   8   0   0  453.25   22.60
   8   0   0  433.86   22.10
  -8   0   0  433.86   21.40
  -8   0   0  457.35   20.60
   8  -1   0   55.09    6.60
   8   1   0   49.99    6.70
   8   1   0   52.09    6.40
   8  -1   0   55.19    6.90
  -8  -1   0   47.50    5.40
  -8  -1   0   52.59    6.60
  -8   1   0   48.90    5.90
   8  -2   0  197.38   13.40
   8   2   0  170.18   12.70
   8   2   0  195.68   13.60
   8  -2   0  188.98   13.00
  -8   2   0  189.38   12.50
  -8  -2   0  198.68   11.70
  -8   2   0  201.68   12.80
  -8  -2   0  182.58   12.70
   8   3   0  157.78   12.00
   8  -3   0  144.69   11.70
   8   3   0  161.18   11.60
   8  -3   0  149.19   11.70
  -8  -3   0  147.39    9.80
  -8   3   0  150.68   11.10
  -8  -3   0  143.49   11.40
  -8   3   0  156.48   11.30
   8   4   0  478.15   24.90
   8  -4   0  473.35   24.30
   8  -4   0  472.95   23.70
   8   4   0  460.85   23.80
  -8   4   0  469.55   23.60
  -8  -4   0  469.75   23.80
  -8   4   0  499.25   24.20
   8  -5   0  148.89   12.20
   8   5   0  159.38   12.50
   8  -5   0  138.49   11.50
   8   5   0  134.39   12.40
  -8  -5   0  148.59   12.30
  -8   5   0  153.78   12.10
   8  -6   0    3.30    3.40
   8   6   0    4.60    2.80
   8   6   0    1.00    2.50
   8  -6   0    1.10    2.40
  -8   6   0    6.30    2.80
  -8  -6   0   -3.10    2.40
   8  -7   0    3.90    2.60
   8   7   0    9.00    4.10
  -8   7   0    7.00    3.80
  -8  -7   0    4.50    2.70
   8  -8   0  233.38   15.80
   8   8   0  236.58   18.20
   8   8   0  262.67   16.80
   8  -8   0  240.38   17.30
  -8  -8   0  238.88   16.30
  -8   8   0  244.18   17.30
   8   9   0   67.49    8.30
   8  -9   0   80.89    8.00
  -8  -9   0   63.69    8.20
   8 -10   0  131.29   10.00
   8  10   0  125.69   10.20
  -8  10   0  120.79    7.40
  -8 -10   0  109.49    9.90
   8 -11   0  132.29    9.10
   8  11   0  109.89    9.00
  -8 -11   0  120.99    9.00
  -8  11   0  105.39    8.80
  -8  11   0  120.59    8.80
   8 -12   0  152.38    9.40
   8  12   0  147.89    9.30
  -8  12   0  152.38    9.00
  -8  12   0  157.08    9.10
  -8 -12   0  146.59    9.00
   9   0   0    4.50    2.60
   9   0   0    0.00    1.70
  -9   0   0   -0.90    2.10
  -9   0   0    0.90    2.10
   9  -1   0  196.68   14.40
   9   1   0  193.28   14.30
   9   1   0  193.28   13.70
   9  -1   0  195.98   13.90
  -9   1   0  220.28   13.40
  -9   1   0  182.68   13.30
  -9  -1   0  191.58   13.50
   9  -2   0   67.09    8.00
   9   2   0   62.69    7.90
   9  -2   0   75.49    8.40
   9   2   0   68.39    8.30
  -9   2   0   69.69    7.60
  -9  -2   0   61.59    7.50
  -9   2   0   69.49    7.30
   9   3   0  338.37   20.40
   9  -3   0  327.87   19.80
   9   3   0  334.97   19.30
   9  -3   0  322.57   19.20
  -9   3   0  335.67   19.00
  -9   3   0  327.27   18.70
  -9  -3   0  325.17   19.10
   9  -4   0   86.49    9.50
   9   4   0   81.69    9.20
   9   4   0   90.09   10.10
   9  -4   0   94.49    9.50
  -9  -4   0   93.09    9.60
  -9   4   0   91.19    9.30
  -9   4   0   82.49    8.70
   9  -5   0  485.65   26.40
   9   5   0  493.95   25.70
   9   5   0  481.75   26.90
   9  -5   0  480.85   25.20
  -9  -5   0  489.25   25.70
  -9   5   0  515.85   26.20
   9   6   0   41.80    6.00
   9   6   0   29.60    6.60
   9  -6   0   31.30    5.90
   9  -6   0   36.90    6.20
  -9   6   0   26.70    5.70
  -9  -6   0   31.50    5.50
   9   7   0   25.70    4.90
   9  -7   0   35.10    5.50
   9  -7   0   31.10    6.70
   9   7   0   26.40    8.10
  -9  -7   0   28.20    5.20
  -9   7   0   26.10    5.80
   9  -8   0   47.40    6.50
   9   8   0   52.69    6.90
  -9   8   0   48.40    5.70
  -9   8   0   36.30    7.10
  -9  -8   0   57.29    7.10
   9  -9   0  761.62   33.00
   9   9   0  805.92   34.20
  -9   9   0  754.42   30.10
  -9  -9   0  775.82   33.90
   9  10   0    0.70    1.70
   9 -10   0    5.90    2.70
  -9 -10   0   -0.50    1.90
   9  11   0    1.00    1.30
   9 -11   0    1.40    1.90
  -9  11   0    0.30    0.80
  -9  11   0    1.30    1.40
  10   0   0    1.80    2.10
  10   0   0   -1.40    2.40
 -10   0   0    0.20    2.90
 -10   0   0    2.20    2.30
  10   1   0  352.16   21.30
  10  -1   0  347.07   20.30
  10   1   0  331.07   20.00
  10  -1   0  335.27   20.90
 -10   1   0  373.96   20.20
 -10  -1   0  332.47   19.50
  10   2   0   -0.60    2.50
  10  -2   0    0.00    2.00
  10  -2   0    5.10    3.70
  10   2   0   -1.20    2.80
 -10  -2   0   -1.40    3.90
 -10   2   0   -1.40    1.80
 -10  -2   0    2.20    2.20
 -10   2   0   -2.20    2.30
  10   3   0   25.80    5.80
  10  -3   0   18.20    5.00
  10   3   0   16.50    4.40
  10  -3   0   25.30    5.80
 -10   3   0   26.70    5.60
 -10  -3   0   18.50    4.60
 -10   3   0   24.50    5.80
  10  -4   0    2.10    2.80
  10  -4   0    5.70    2.70
  10   4   0    6.70    2.50
  10   4   0    2.00    3.70
 -10   4   0   -0.60    2.80
 -10  -4   0    1.70    2.20
  10   5   0  314.57   18.90
  10  -5   0  293.07   18.40
  10   5   0  289.97   20.80
  10  -5   0  316.67   20.30
 -10  -5   0  312.47   18.90
 -10   5   0  306.47   19.40
  10   6   0   57.69    7.20
  10  -6   0   52.59    7.40
 -10  -6   0   56.19    7.20
 -10   6   0   57.89    7.70
  10   7   0    6.80    3.30
 -10  -7   0    9.90    3.00
 -10   7   0    2.20    3.40
  10   8   0    0.00    1.80
  10  -8   0   -0.40    1.90
 -10   8   0    3.10    1.30
 -10  -8   0    2.70    2.00
  10   9   0  231.58   14.20
  10  -9   0  242.48   13.70
 -10   9   0  219.78   11.50
 -10  -9   0  235.78   14.00
  10  10   0    1.10    1.50
  10 -10   0    5.50    2.50
 -10 -10   0    3.50    1.80
  11   0   0   -2.40    3.40
  11   0   0    3.50    2.40
 -11   0   0    1.70    1.90
  11   1   0   82.49    8.90
  11   1   0   66.59    9.30
  11  -1   0   79.09    8.80
  11  -1   0   72.39    9.60
 -11  -1   0   74.69    8.10
 -11   1   0   78.99    8.30
  11  -2   0   27.20    5.00
  11  -2   0   32.70    6.90
  11   2   0   32.50    7.00
  11   2   0   25.30    5.20
 -11  -2   0   30.60    4.30
 -11   2   0   23.10    4.70
 -11  -2   0   25.60    4.90
  11  -3   0    0.10    3.60
  11   3   0    0.60    5.50
  11  -3   0    1.10    2.40
 -11   3   0    3.20    1.80
 -11   3   0   -5.40    4.30
 -11  -3   0   -0.30    2.10
  11  -4   0   14.10    3.60
  11   4   0   23.50    4.40
 -11  -4   0   19.90    4.10
  11  -5   0  148.69   11.70
  11   5   0  151.58   11.90
 -11  -5   0  155.08   12.00
 -11   5   0  131.19   12.10
  11  -6   0  233.38   14.80
  11   6   0  239.48   15.40
 -11  -6   0  228.68   15.10
 -11   6   0  217.48   15.80
  11  -7   0  228.58   14.30
  11   7   0  239.18   14.90
 -11   7   0  233.58   13.80
 -11  -7   0  238.18   14.60
  11   8   0   11.80    3.10
 -11   8   0   11.40    2.30
 -11  -8   0   14.00    3.50
 -11   8   0    8.60    2.70
  11  -9   0  284.67   14.00
  11   9   0  276.07   14.30
 -11   9   0  273.17   12.00
 -11  -9   0  268.77   14.00
 -11   9   0  283.17   14.00
  12   0   0   92.19    9.70
 -12   0   0  108.49    9.70
  12   1   0   71.99    7.90
  12  -1   0   60.49    7.30
 -12   1   0   61.99    7.20
 -12  -1   0   65.29    7.40
  12   2   0  191.68   13.70
  12  -2   0  175.98   13.00
 -12   2   0  186.78   13.50
 -12  -2   0  188.18   13.30
  12  -3   0    0.20    1.90
  12   3   0    4.60    2.10
 -12  -3   0   10.60    2.90
  12   4   0   34.70    5.50
  12  -4   0   29.00    5.30
 -12  -4   0   36.20    5.30
 -12  -4   0   36.40    4.50
  12  -5   0  157.38   11.00
  12   5   0  135.89   11.00
 -12  -5   0  145.29   11.10
  12  -6   0  127.69    9.40
  12   6   0  125.09    9.80
 -12  -6   0  132.99   10.00
  12   7   0  109.79    8.50
  12  -7   0  105.29    8.00
 -12  -7   0  112.09    8.40
 -12   7   0  109.09    7.40
 -12   7   0  105.59    7.60
  12  -8   0  140.19    8.40
  12   8   0  129.59    8.60
 -12   8   0  121.09    7.30
 -12  -8   0  128.49    7.90
 -12  -8   0  140.69    8.60
  13   0   0   -2.20    1.60
 -13   0   0    1.90    2.00
  13   1   0   89.29    8.30
  13  -1   0   92.79    8.80
 -13  -1   0   92.69    8.50
 -13   1   0   87.89    8.30
  13   2   0   27.10    4.50
  13  -2   0   28.40    4.70
 -13  -2   0   25.60    4.50
  13  -3   0   68.39    7.20
  13   3   0   80.19    7.80
 -13  -3   0   78.99    7.50
  13   4   0    7.80    2.90
 -13  -4   0    6.80    2.60
  13  -5   0   24.30    4.40
  13   5   0   26.10    4.10
 -13   5   0   24.60    3.60
 -13  -5   0   31.40    4.20
  13  -6   0   88.19    6.60
  13   6   0   85.89    6.70
 -13   6   0   88.39    6.60
 -13  -6   0   86.49    5.20
 -13  -6   0   98.09    7.00
  14   0   0   21.80    4.40
 -14   0   0   23.80    3.20
  14   1   0    2.40    2.00
  14  -1   0    7.30    2.40
 -14  -1   0    3.90    1.50
  14  -2   0   72.49    6.10
  14   2   0   70.69    6.10
 -14  -2   0   73.29    6.30
 -14   2   0   67.69    5.80
  14   3   0   32.80    3.90
  14   3   0   26.40    3.90
 -14  -3   0   27.00    3.60
 -14   3   0   30.20    3.70
  14  -4   0    3.80    1.90
  14   4   0    3.20    1.60
 -14  -4   0    0.90    1.30
 -14   4   0    2.50    1.00
   0  14  -1    8.90    2.80
   0 -14   1   14.60    3.40
   0 -13   1  117.69    9.50
   0  13  -1  103.49    9.10
   0 -12   1  137.49   11.60
   0  12  -1  142.19   11.40
   0 -11   1   41.20    6.80
   0 -11   1   35.90    6.30
   0  11  -1   35.10    5.70
   0 -10   1  104.59   10.50
   0  10  -1   93.19    8.30
   0  10  -1   90.09    9.20
   0 -10   1  106.39   10.40
   0  -9   1  188.08   13.90
   0   9  -1  196.18   13.50
   0  -9   1  185.68   13.70
   0  -8   1  720.33   32.40
   0  -8   1  781.82   33.10
   0   8  -1  774.72   32.30
   0  -7   1   74.89    7.10
   0   6  -1   28.80    4.00
   0  -6   1   28.10    3.80
   0   5  -1 4164.88  134.39
   0  -5   1 4231.58  134.69
   0   4  -1 1250.27   42.20
   0  -4   1 1221.78   42.20
   0  -3   1 1887.01   61.89
   0   3  -1 1938.61   61.89
   0  -2   1 1968.40   62.19
   0   2  -1 1948.01   62.19
   0   1  -1  697.23   22.50
   0  -1   1  687.93   22.40
   0   0  -1    0.30    0.20
   0   0   1    0.00    0.10
   0   1   1  719.63   22.40
   0  -1  -1  678.53   21.90
   0   1   1  632.54   21.80
   0  -1  -1  720.53   22.70
   0  -2  -1 1976.00   62.39
   0  -3  -1 1929.81   62.19
   0  -4  -1 1262.27   42.80
   0  -5  -1 4111.09  131.49
   0  -6  -1   29.80    4.00
   0  -7  -1   70.99    6.70
   0   8   1  747.83   31.80
   0  -8  -1  776.22   32.90
   0  -9  -1  196.28   13.70
   0   9   1  182.38   12.80
   0  -9  -1  165.38   13.60
   0   9   1  192.98   12.20
   0 -10  -1   83.29   10.30
   0 -10  -1   90.99    9.70
   0  10   1   97.29    9.30
   0  10   1  104.19    8.70
   0 -11  -1   28.00    6.20
   0  11   1   42.70    5.40
   0  11   1   29.10    5.30
   0  12   1  141.59   11.50
   0 -12  -1  150.68   11.80
   0  13   1  112.19    8.90
   0 -13  -1   92.29    9.30
   0  14   1   14.30    2.80
   1  14  -1  108.39    8.20
   1 -14   1  110.79    8.00
  -1  14  -1   96.79    7.80
  -1 -14   1   99.59    7.90
   1 -13   1   75.79    7.50
   1  13  -1   69.39    7.40
  -1  13  -1   71.99    7.60
  -1 -13   1   76.99    7.90
   1 -12   1   92.69    9.50
   1  12  -1  104.49    9.90
  -1 -12   1  104.99   10.10
  -1  12  -1  114.19    9.90
  -1  12  -1  105.19    7.90
   1 -11   1    5.30    3.30
   1 -11   1    9.30    3.00
   1  11  -1    2.40    1.90
  -1  11  -1    7.20    3.10
  -1 -11   1    4.00    3.60
  -1 -11   1    7.30    4.80
  -1  11  -1   10.90    3.20
   1  10  -1   -0.10    2.00
   1 -10   1    2.40    2.40
  -1 -10   1    9.40    3.90
  -1  10  -1    1.90    2.10
   1  -9   1  219.98   14.50
   1  -9   1  208.08   14.60
   1   9  -1  193.68   13.80
  -1  -9   1  198.88   14.30
  -1   9  -1  181.98   13.40
  -1  -9   1  193.38   14.40
   1  -8   1  305.37   17.30
   1  -8   1  270.67   16.70
   1   8  -1  289.07   16.80
  -1  -8   1  317.37   17.70
  -1  -8   1  305.47   17.30
  -1   8  -1  317.37   17.00
   1  -7   1   37.90    5.20
  -1   7  -1   51.39    5.80
  -1  -7   1   57.89    6.10
   1  -6   1  418.46   19.60
  -1  -6   1  474.55   20.40
  -1   6  -1  457.05   20.20
   1  -5   1  579.44   22.80
  -1   5  -1  561.64   22.80
  -1  -5   1  547.75   22.60
   1  -4   1   85.49    5.60
  -1  -4   1   81.09    5.60
  -1   4  -1   79.59    5.60
   1  -3   1 2072.29   68.99
  -1  -3   1 2207.88   69.19
  -1   3  -1 2144.19   69.29
   1  -2   1 1864.41   62.19
  -1  -2   1 2012.40   62.29
  -1   2  -1 1981.80   62.49
   1  -1   1  365.46   11.40
   1   1  -1  323.27   11.30
  -1  -1   1  295.07   11.10
  -1   1  -1  289.07   11.30
   1   0   1    9.70    0.90
   1   0  -1   11.90    1.00
   1   0   1   10.30    0.70
   1   0  -1   12.00    1.00
   1   0   1    9.20    0.90
  -1   0  -1    9.10    0.90
  -1   0   1   13.20    1.00
   1  -1  -1  294.27   11.40
  -1   1   1  354.46   11.90
  -1  -1  -1  348.17   11.50
  -1  -1  -1  352.76   11.70
   1  -2  -1 1864.41   60.09
  -1  -2  -1 1912.91   60.19
  -1   2   1 1906.81   60.79
   1  -3  -1 2145.39   67.39
  -1  -3  -1 2100.49   67.39
  -1   3   1 2029.40   67.69
   1  -4  -1   85.59    5.50
  -1   4   1   78.59    5.60
  -1  -4  -1   81.79    5.50
   1  -5  -1  553.74   22.10
  -1   5   1  548.85   22.50
  -1  -5  -1  559.44   22.30
   1  -6  -1  460.35   19.90
  -1  -6  -1  433.46   19.80
   1  -7  -1   53.29    5.70
  -1  -7  -1   41.30    5.20
   1  -8  -1  318.27   17.60
   1   8   1  317.67   17.00
  -1  -8  -1  307.47   17.60
  -1   8   1  305.77   16.70
   1  -9  -1  177.98   14.20
   1   9   1  196.78   13.60
   1  -9  -1  199.38   14.10
  -1  -9  -1  200.78   14.60
  -1   9   1  212.18   13.90
  -1  -9  -1  221.98   14.90
   1  10   1    3.00    2.40
   1 -10  -1    0.60    1.80
   1 -10  -1    6.40    4.50
  -1 -10  -1    0.00    2.20
  -1  10   1    3.00    2.60
  -1 -10  -1    1.10    3.10
  -1  10   1   -2.20    2.10
   1 -11  -1   14.90    4.20
   1 -11  -1    4.60    3.10
   1  11   1    9.90    2.80
  -1 -11  -1   10.00    3.40
   1 -12  -1   94.69    9.80
   1  12   1  102.69    9.60
  -1  12   1  104.29    8.00
  -1 -12  -1  132.19   10.20
  -1  12   1  112.19    9.80
   1 -13  -1   75.39    8.30
   1  13   1   76.89    7.20
  -1  13   1   76.49    7.30
  -1 -13  -1   70.59    8.20
   1 -14  -1  137.19    9.00
   1  14   1  103.19    8.00
  -1  14   1  105.39    8.10
  -1 -14  -1  131.29    9.00
   2  14  -1  112.69    8.10
   2 -14   1   99.99    7.70
  -2 -14   1   95.59    7.80
  -2  14  -1  104.99    7.80
   2  13  -1    7.90    2.80
   2 -13   1    6.60    2.30
  -2 -13   1    7.30    3.10
  -2  13  -1    8.80    3.00
   2 -12   1  106.69    9.80
   2  12  -1  103.39    9.90
  -2  12  -1   98.89    8.30
  -2 -12   1  107.99   10.30
  -2  12  -1  103.49    9.50
   2 -11   1  194.28   14.00
   2 -11   1  190.38   14.80
   2  11  -1  178.18   13.60
  -2 -11   1  176.68   15.50
  -2  11  -1  173.68   13.20
  -2 -11   1  181.28   13.60
   2  10  -1  580.64   28.00
   2 -10   1  581.84   29.30
   2 -10   1  594.84   28.30
  -2 -10   1  517.95   28.70
  -2 -10   1  537.65   27.70
  -2  10  -1  533.85   27.00
   2  -9   1  276.37   16.70
   2   9  -1  273.87   16.70
   2  -9   1  289.67   17.50
  -2  -9   1  241.28   16.70
  -2  -9   1  227.58   16.30
  -2   9  -1  246.08   15.60
   2   8  -1  257.67   15.50
   2  -8   1  235.48   15.30
   2  -8   1  244.58   15.40
  -2   8  -1  264.87   16.10
  -2  -8   1  269.27   16.30
  -2  -8   1  281.27   16.60
  -2   7  -1   35.80    5.00
  -2  -7   1   40.60    5.30
   2  -6   1  839.22   33.30
  -2   6  -1  860.41   33.90
  -2  -6   1  874.11   33.90
   2  -5   1 1950.40   62.59
  -2   5  -1 1759.42   62.59
  -2  -5   1 1793.02   62.59
   2  -4   1  748.43   29.20
  -2  -4   1  860.61   30.00
  -2   4  -1  810.02   29.80
   2  -3   1  980.30   35.10
  -2   3  -1 1064.09   35.60
  -2  -3   1 1031.30   35.30
   2  -2   1 1604.64   51.69
  -2   2  -1 1561.54   51.69
  -2  -2   1 1595.44   51.69
  -2  -1   1 4066.89  125.79
  -2   1  -1 4057.19  126.89
   2   0   1 1994.60   63.29
   2   0   1 2089.49   65.19
   2   0  -1 1975.70   64.29
   2   0  -1 2076.29   65.09
  -2   0   1 2145.69   64.29
  -2  -1  -1 3913.81  120.49
  -2   1   1 4082.59  121.49
  -2   1   1 3729.13  121.69
   2  -2  -1 1625.34   51.89
  -2  -2  -1 1619.54   51.99
  -2   2   1 1561.84   52.09
   2  -3  -1 1018.90   33.90
  -2  -3  -1  967.40   33.90
  -2   3   1  975.90   34.30
   2  -4  -1  827.32   28.50
  -2  -4  -1  751.22   28.30
  -2   4   1  740.63   28.60
   2  -5  -1 1798.42   63.39
  -2   5   1 1902.51   64.39
  -2  -5  -1 1958.40   64.29
   2  -6  -1  861.71   33.10
  -2   6   1  862.21   33.80
  -2  -6  -1  838.42   33.30
  -2  -7  -1   18.80    3.50
   2  -8  -1  260.07   15.60
   2   8   1  274.07   15.60
  -2  -8  -1  238.38   15.50
   2  -9  -1  245.48   16.30
   2   9   1  230.98   15.40
   2  -9  -1  246.68   16.30
  -2  -9  -1  266.67   17.20
  -2   9   1  268.37   16.00
  -2  -9  -1  286.47   17.20
   2 -10  -1  547.95   28.30
   2 -10  -1  492.05   26.80
   2  10   1  543.95   27.00
  -2 -10  -1  558.94   29.00
  -2  10   1  594.24   27.30
  -2 -10  -1  553.04   27.40
   2 -11  -1  177.98   14.40
   2  11   1  177.88   13.40
   2 -11  -1  159.48   13.20
  -2 -11  -1  190.18   13.70
  -2  11   1  189.78   13.40
  -2  11   1  176.88   12.30
  -2 -11  -1  180.58   14.90
   2  12   1  111.99    9.80
   2 -12  -1  129.39   12.70
  -2  12   1  110.59    9.70
  -2 -12  -1  108.59    9.90
  -2  12   1   89.69    8.20
   2  13   1    8.90    3.00
  -2  13   1    5.30    2.10
  -2 -13  -1    7.10    3.60
   2  14   1  112.19    7.90
   2  14   1  106.59    8.00
  -2 -14  -1  120.09    9.10
  -2  14   1  114.19    7.90
   3  14  -1   12.50    2.50
   3  14  -1    7.20    2.30
  -3  14  -1    6.30    2.20
   3  13  -1  117.59    9.50
   3 -13   1  129.69    9.90
  -3 -13   1  125.69    9.70
  -3  13  -1  118.49    7.80
  -3  13  -1  124.79    9.50
   3  12  -1    3.90    2.50
   3 -12   1   11.10    3.40
  -3  12  -1    4.10    1.80
  -3 -12   1    7.60    3.10
  -3  12  -1    5.80    2.10
   3  11  -1  359.96   20.40
   3 -11   1  364.76   22.10
   3 -11   1  364.76   20.50
  -3 -11   1  304.17   21.40
  -3 -11   1  311.47   19.60
  -3  11  -1  339.37   19.50
   3 -10   1   12.60    4.00
   3  10  -1    8.20    2.90
   3 -10   1    7.40    3.50
  -3 -10   1    8.80    3.80
  -3 -10   1   12.90    4.00
  -3  10  -1   11.90    3.70
   3  -9   1   28.50    5.40
   3  -9   1   32.30    6.10
   3   9  -1   26.80    5.80
  -3  -9   1   37.90    6.40
  -3  -9   1   41.20    7.00
   3  -8   1   67.89    7.80
   3  -8   1   78.49    8.00
   3   8  -1   61.89    7.70
  -3   8  -1   90.99    8.80
  -3  -8   1   80.79    8.60
  -3  -8   1  100.09    9.10
   3  -7   1   24.00    4.10
  -3  -7   1   18.10    3.70
  -3   7  -1   20.90    3.90
   3  -6   1   26.40    3.80
  -3   6  -1   21.00    3.90
  -3  -6   1   30.80    4.30
   3  -5   1  153.08    9.50
  -3  -5   1  149.59    9.60
  -3   5  -1  140.79    9.40
   3  -4   1  775.92   28.60
  -3   4  -1  731.43   28.60
  -3  -4   1  756.72   28.80
   3  -3   1  418.86   16.80
  -3  -3   1  407.76   16.90
  -3   3  -1  407.06   16.90
   3  -2   1 1333.87   44.30
  -3  -2   1 1298.87   44.20
  -3   2  -1 1313.87   44.20
   3  -1   1 2098.89   69.39
  -3   1  -1 2182.68   69.39
  -3  -1   1 2184.58   67.59
  -3  -1   1 2167.38   69.69
   3   0   1 1421.56   47.00
   3   0  -1 1450.55   47.10
  -3   0   1 1352.16   45.70
  -3   0   1 1487.85   45.30
   3   1   1 2335.97   72.19
   3  -1  -1 2280.77   71.99
  -3   1   1 2105.59   71.19
   3  -2  -1 1361.56   44.20
  -3  -2  -1 1296.47   44.30
  -3   2   1 1298.97   44.00
   3  -3  -1  402.66   16.50
  -3   3   1  416.16   16.90
  -3  -3  -1  418.16   17.00
   3  -4  -1  745.03   28.10
  -3   4   1  758.52   28.70
  -3  -4  -1  757.32   28.60
   3  -5  -1  153.88    9.50
  -3  -5  -1  156.38    9.80
  -3   5   1  157.18    9.90
   3  -6  -1   28.90    4.00
  -3   6   1   25.20    4.10
  -3  -6  -1   28.40    4.00
   3  -7  -1   16.60    3.30
   3   7   1   22.60    4.20
  -3  -7  -1   26.80    4.10
  -3   7   1   19.30    4.00
   3  -8  -1   88.29    9.20
   3  -8  -1   80.39    8.10
   3   8   1   94.69    8.60
  -3  -8  -1  102.59    9.10
  -3  -8  -1   77.99    8.40
   3  -9  -1   33.30    6.80
   3  -9  -1   35.00    5.70
   3   9   1   36.90    6.20
  -3  -9  -1   42.90    6.20
   3  10   1   10.20    4.00
   3 -10  -1   11.30    4.40
  -3 -10  -1    8.50    3.30
  -3 -10  -1   15.10    4.40
  -3  10   1    8.00    3.20
   3 -11  -1  310.57   19.20
   3 -11  -1  308.77   20.70
   3  11   1  330.07   19.50
  -3 -11  -1  339.97   22.20
  -3  11   1  361.76   19.30
  -3  11   1  378.46   20.00
  -3 -11  -1  349.37   20.50
   3  12   1    4.50    2.40
   3 -12  -1   11.40    3.50
  -3  12   1    8.30    3.30
  -3 -12  -1   16.50    4.00
  -3  12   1    8.80    3.10
   3 -13  -1  136.09   10.20
   3  13   1  132.59    9.90
  -3  13   1  122.29    9.30
  -3  13   1  119.09    8.00
  -3 -13  -1  140.89   10.20
   3  14   1    7.60    2.10
   3  14   1    3.20    1.50
  -3  14   1    6.10    1.90
   4 -14   1    9.90    2.60
   4  14  -1   14.60    2.40
  -4  14  -1   15.20    2.80
  -4 -14   1    9.30    2.30
   4  13  -1    5.30    2.20
   4  13  -1    4.60    1.80
   4 -13   1    6.10    2.30
  -4  13  -1    4.70    2.20
  -4  13  -1    5.20    2.30
  -4 -13   1    6.10    2.20
   4 -12   1   31.60    5.20
   4  12  -1   29.70    5.20
  -4  12  -1   45.60    5.60
  -4  12  -1   38.60    5.20
  -4 -12   1   46.20    6.00
   4  11  -1  155.88   12.70
   4 -11   1  139.59   11.70
  -4 -11   1  164.88   13.20
  -4  11  -1  170.48   12.60
   4 -10   1   14.20    4.30
   4 -10   1   10.80    3.00
   4  10  -1   11.10    3.40
  -4 -10   1   10.10    3.80
  -4 -10   1   11.60    4.30
   4  -9   1  268.97   17.30
   4  -9   1  253.27   16.50
   4   9  -1  254.67   16.40
  -4  -9   1  237.68   17.30
  -4  -9   1  226.48   16.30
  -4   9  -1  225.28   16.40
   4  -8   1   17.00    4.90
   4  -8   1   12.70    3.80
  -4  -8   1   14.30    4.10
  -4   8  -1   12.20    3.50
  -4  -8   1   14.70    4.00
   4   7  -1  444.56   23.00
   4  -7   1  443.66   22.80
   4  -7   1  415.76   22.50
  -4  -7   1  497.55   23.90
  -4   7  -1  539.35   24.90
  -4  -7   1  512.95   24.80
  -4  -7   1  478.35   23.80
   4  -6   1  645.64   27.70
  -4  -6   1  668.33   28.90
  -4   6  -1  623.54   28.10
   4  -5   1  575.14   24.60
  -4  -5   1  587.14   25.40
  -4   5  -1  574.54   24.90
   4  -4   1  179.68   10.20
  -4   4  -1  171.38   10.20
  -4  -4   1  164.98   10.20
   4  -3   1  461.85   20.10
  -4  -3   1  527.25   21.00
  -4   3  -1  524.95   20.80
   4  -2   1 1064.19   37.40
  -4   2  -1 1120.09   37.40
  -4  -2   1 1088.09   34.70
  -4  -2   1  974.80   37.30
   4   1  -1 2932.11   93.79
   4  -1   1 2855.11   90.19
   4  -1   1 3023.10   93.79
  -4   1  -1 2865.21   93.19
  -4  -1   1 2853.51   90.59
   4   0   1 2027.30   65.59
   4   0  -1 2014.80   65.59
  -4   0   1 1999.20   62.69
  -4   0   1 1936.61   63.89
   4  -1  -1 2915.01   93.89
   4   1   1 2934.31   94.09
  -4   1   1 2903.21   92.79
   4   2   1 1100.59   38.00
   4  -2  -1 1128.39   37.80
  -4  -2  -1 1022.00   33.80
  -4  -2  -1 1076.09   38.00
  -4   2   1 1053.49   37.20
   4  -3  -1  536.85   20.40
  -4  -3  -1  470.75   20.00
  -4   3   1  457.45   19.60
   4  -4  -1  169.88    9.90
  -4   4   1  175.28   10.30
  -4  -4  -1  180.98   10.50
   4  -5  -1  586.34   24.30
  -4   5   1  560.24   24.50
  -4  -5  -1  562.94   24.70
   4  -6  -1  664.43   28.60
  -4  -6  -1  675.83   29.30
  -4   6   1  673.83   29.00
   4  -7  -1  519.35   23.60
   4   7   1  464.05   22.80
  -4  -7  -1  454.25   23.60
  -4   7   1  461.65   23.50
   4  -8  -1   15.20    4.60
   4  -8  -1   10.00    4.40
  -4  -8  -1   21.70    4.70
  -4   8   1   20.50    4.40
   4  -9  -1  229.68   16.10
   4  -9  -1  238.68   16.10
   4   9   1  236.98   15.80
  -4  -9  -1  266.97   17.90
  -4  -9  -1  243.08   16.80
   4 -10  -1    4.50    3.70
   4 -10  -1    9.40    3.80
   4  10   1    4.20    2.40
  -4 -10  -1    4.50    3.50
  -4 -10  -1    4.00    4.00
   4  11   1  189.78   13.70
   4 -11  -1  163.28   12.90
  -4  11   1  138.99   11.50
  -4 -11  -1  161.48   12.60
  -4  11   1  146.09   11.60
   4 -12  -1   35.90    7.00
  -4 -12  -1   30.70    6.30
  -4  12   1   33.10    5.00
  -4  12   1   26.20    4.40
   4  13   1    5.70    2.30
   4  13   1    7.30    2.30
  -4  13   1    3.40    1.60
  -4  13   1    5.40    2.10
   4  14   1   19.10    2.70
   4  14   1   11.80    2.40
  -4  14   1   13.50    2.20
   5 -13   1   42.60    5.10
   5  13  -1   39.80    4.60
  -5  13  -1   35.90    4.00
  -5  13  -1   37.10    4.50
   5  12  -1   81.79    7.00
   5 -12   1  100.19    8.30
   5  12  -1   81.29    7.90
  -5  12  -1   88.49    7.70
  -5  12  -1   79.59    7.70
  -5 -12   1   78.39    8.00
   5  11  -1   41.30    6.00
   5 -11   1   37.70    6.40
  -5  11  -1   49.50    6.50
   5 -10   1  251.67   16.60
   5  10  -1  260.37   17.20
   5 -10   1  248.98   17.70
  -5 -10   1  288.77   18.00
  -5 -10   1  281.27   19.70
   5  -9   1   40.30    6.90
   5   9  -1   39.80    6.90
   5  -9   1   44.20    6.90
  -5  -9   1   50.59    7.80
  -5   9  -1   58.59    7.70
  -5  -9   1   55.99    8.20
   5  -8   1   89.79    9.40
   5   8  -1   82.59    9.60
   5  -8   1   79.59    8.80
  -5  -8   1   89.89   10.10
  -5   8  -1   98.09    9.80
  -5  -8   1   98.89   10.20
   5   7  -1  226.08   15.20
   5  -7   1  240.08   15.00
   5  -7   1  236.88   15.00
  -5   7  -1  225.98   15.20
  -5  -7   1  232.78   15.80
  -5  -7   1  211.78   14.90
   5  -6   1  141.19   10.80
   5   6  -1  145.39   11.00
  -5  -6   1  139.09   11.10
  -5  -6   1  153.98   11.80
  -5   6  -1  164.98   11.70
  -5  -6   1  156.18   11.70
   5  -5   1   70.89    6.80
  -5  -5   1   65.59    6.80
  -5   5  -1   72.39    7.00
   5  -4   1  229.78   12.30
  -5  -4   1  187.48    9.40
  -5   4  -1  209.68   12.10
  -5  -4   1  195.48   12.20
   5  -3   1  439.06   19.70
  -5  -3   1  480.95   20.80
  -5   3  -1  460.35   19.90
  -5  -3   1  451.65   16.60
  -5   2  -1  252.07   12.30
  -5  -2   1  241.48    9.20
   5   1  -1 1533.35   50.59
   5  -1   1 1519.05   50.29
  -5  -1   1 1387.36   45.40
  -5   1  -1 1381.26   49.10
  -5  -1   1 1391.36   47.80
   5   0  -1 1979.70   65.79
   5   0   1 1962.40   65.59
  -5   0  -1 1929.91   64.79
  -5   0   1 1935.61   63.69
   5   1   1 1407.46   49.50
   5  -1  -1 1399.36   49.30
  -5   1   1 1469.25   48.20
   5   2   1  265.97   13.60
   5  -2  -1  258.97   13.20
  -5   2   1  313.27   13.40
   5   3   1  466.55   19.50
  -5  -3  -1  400.16   14.10
  -5  -3  -1  372.26   14.30
  -5   3   1  432.86   18.60
  -5  -3  -1  465.45   19.90
   5  -4  -1  196.88   11.80
  -5  -4  -1  227.68   12.90
  -5   4   1  223.38   12.50
   5  -5  -1   71.69    6.80
  -5   5   1   75.79    7.00
  -5  -5  -1   68.39    6.90
   5  -6  -1  165.78   11.60
   5   6   1  156.38   11.20
  -5   6   1  154.28   11.40
  -5  -6  -1  136.29   11.10
   5   7   1  205.48   14.20
   5  -7  -1  214.48   14.90
   5  -7  -1  213.18   14.20
  -5  -7  -1  222.58   15.20
  -5  -7  -1  218.58   14.60
  -5   7   1  242.28   15.10
   5   8   1   93.49    9.30
   5  -8  -1   93.39    9.20
   5  -8  -1   73.99    9.60
  -5  -8  -1   93.99    9.90
  -5   8   1   81.39    7.50
  -5   8   1   88.69    9.40
  -5  -8  -1   76.89    9.20
   5   9   1   55.19    7.20
   5  -9  -1   58.89    7.70
  -5  -9  -1   42.80    7.20
   5  10   1  284.47   17.80
   5 -10  -1  272.07   18.50
   5 -10  -1  282.57   17.30
  -5 -10  -1  256.57   17.20
  -5 -10  -1  273.47   19.40
   5 -11  -1   41.60    7.30
   5  11   1   51.99    6.70
   5  11   1   59.19    7.00
  -5 -11  -1   39.00    7.10
  -5  11   1   48.10    6.20
  -5  11   1   46.70    6.20
   5 -12  -1  114.69    9.50
   5  12   1   93.89    8.40
   5  12   1   94.19    7.70
  -5  12   1   82.59    7.60
  -5  12   1   76.99    7.30
  -5 -12  -1   93.09    8.40
   5 -13  -1   55.49    6.70
   5  13   1   41.40    4.50
   5  13   1   42.90    4.80
  -5  13   1   38.40    4.50
  -5  13   1   38.10    4.10
   6 -13   1   30.10    4.10
   6  13  -1   25.00    3.50
  -6  13  -1   31.50    3.40
  -6 -13   1   29.40    4.00
  -6  13  -1   29.30    3.80
   6 -12   1  106.49    8.50
   6  12  -1   93.59    8.40
   6  12  -1   81.79    7.40
  -6 -12   1   93.19    8.70
  -6  12  -1   87.79    7.60
  -6  12  -1   91.19    7.80
   6  11  -1   12.70    3.10
   6 -11   1   16.70    4.20
   6  11  -1    8.40    3.40
  -6 -11   1    7.90    3.30
  -6  11  -1    7.50    2.80
   6  10  -1  148.69   12.40
   6  10  -1  164.38   11.00
   6 -10   1  153.48   12.00
  -6 -10   1  126.99   11.60
   6   9  -1  250.77   16.50
   6  -9   1  240.58   16.00
   6  -9   1  245.08   17.30
  -6  -9   1  238.18   18.60
  -6   9  -1  245.88   13.20
  -6  -9   1  260.47   17.10
  -6   9  -1  242.58   17.30
   6  -8   1  188.48   14.10
   6   8  -1  184.88   14.10
   6  -8   1  198.38   13.80
  -6  -8   1  147.59   12.90
  -6   8  -1  157.18   13.30
  -6  -8   1  134.29   13.50
   6   7  -1  521.85   26.00
   6  -7   1  514.95   25.70
   6  -7   1  500.65   25.70
  -6  -7   1  506.65   26.00
  -6  -7   1  517.25   27.40
  -6  -7   1  484.25   22.30
  -6   7  -1  524.25   26.60
   6  -6   1  348.17   20.00
   6   6  -1  316.87   19.30
   6  -6   1  369.96   20.00
  -6   6  -1  387.56   20.80
  -6  -6   1  383.86   20.50
  -6  -6   1  394.76   17.00
  -6  -6   1  397.76   21.70
   6  -5   1   41.20    5.40
   6  -5   1   49.10    7.00
  -6  -5   1   49.20    6.00
  -6   5  -1   46.50    5.90
  -6  -5   1   48.60    6.30
  -6  -5   1   48.50    4.00
   6  -4   1  167.38   10.90
  -6  -4   1  149.69   11.10
  -6   4  -1  143.89   10.30
  -6  -4   1  140.59    7.00
   6  -3   1  942.01   35.80
   6   3  -1  933.01   36.40
  -6   3  -1  922.21   35.50
  -6  -3   1  861.41   29.60
   6   2  -1  268.37   14.70
   6  -2   1  275.67   14.40
  -6   2  -1  283.47   14.20
   6  -1   1 1076.39   39.30
   6   1  -1 1065.09   39.50
  -6  -1   1 1026.30   36.70
  -6   1  -1 1041.90   38.40
   6   0   1   59.29    5.60
   6   0  -1   56.79    5.50
  -6   0  -1   57.49    5.00
  -6   0   1   51.99    4.60
   6   1   1 1046.60   39.50
   6  -1  -1 1052.59   39.30
  -6   1   1 1072.69   37.90
   6   2   1  280.47   14.60
   6  -2  -1  279.07   14.40
  -6   2   1  267.77   13.50
   6   3   1  911.91   35.90
   6  -3  -1  897.81   35.40
  -6   3   1  925.51   35.00
   6   4   1  146.29   10.40
   6  -4  -1  142.49   10.10
  -6   4   1  145.19   10.20
   6   5   1   47.20    6.40
   6  -5  -1   50.39    5.90
   6   5   1   48.90    6.00
  -6   5   1   44.10    5.80
  -6  -5  -1   43.70    5.70
   6  -6  -1  334.87   20.20
   6  -6  -1  400.36   20.50
   6   6   1  391.36   20.10
  -6  -6  -1  362.96   20.90
  -6  -6  -1  353.36   20.10
  -6   6   1  369.46   20.10
   6   7   1  513.85   25.60
   6  -7  -1  500.15   25.50
   6  -7  -1  500.45   25.30
   6   7   1  490.55   23.90
  -6  -7  -1  528.55   27.30
  -6   7   1  508.35   25.70
  -6  -7  -1  485.35   25.50
   6  -8  -1  134.99   12.20
   6  -8  -1  129.39   12.60
   6   8   1  142.89   11.60
   6   8   1  141.39   12.20
  -6   8   1  195.88   14.20
  -6  -8  -1  193.78   15.40
  -6  -8  -1  197.78   14.10
  -6   8   1  195.18   11.80
   6  -9  -1  254.97   17.60
   6   9   1  264.57   17.00
   6  -9  -1  246.08   16.10
   6   9   1  258.17   15.70
  -6  -9  -1  239.08   18.60
  -6  -9  -1  258.77   17.10
  -6   9   1  247.98   13.60
   6 -10  -1  134.09   11.40
   6  10   1  117.79    9.90
   6  10   1  128.29   11.20
  -6 -10  -1  143.89   12.00
   6  11   1   19.90    3.90
   6  11   1   19.60    3.70
   6 -11  -1   17.70    4.20
  -6  11   1   12.90    4.30
  -6 -11  -1   25.30    5.20
   6  12   1   87.29    8.00
   6 -12  -1  117.29    9.00
   6  12   1   97.29    7.10
  -6 -12  -1  102.89    8.60
  -6  12   1   99.69    8.00
  -6  12   1   98.19    7.90
  -6  13   1   22.90    3.10
  -6  13   1   22.20    2.80
   7  12  -1  130.79    9.20
   7 -12   1  130.89    9.00
  -7 -12   1  115.19    8.70
  -7  12  -1  114.19    8.40
  -7  12  -1  112.09    8.30
   7 -11   1    9.90    3.30
   7  11  -1    7.30    2.90
  -7  11  -1    8.00    2.50
  -7 -11   1    6.10    3.10
   7  10  -1  248.78   16.00
   7 -10   1  249.38   15.40
  -7 -10   1  230.68   15.90
   7   9  -1  628.94   37.90
   7  -9   1  645.74   30.40
   7   9  -1  672.13   31.20
   7  -9   1  617.14   32.60
  -7   9  -1  642.64   26.70
  -7  -9   1  658.63   31.70
  -7   9  -1  656.93   32.40
  -7  -9   1  647.14   36.30
   7   8  -1   89.09    9.50
   7  -8   1   89.49    9.90
   7  -8   1   98.79   10.30
  -7  -8   1   99.79   10.40
  -7  -8   1  107.49   11.50
  -7   8  -1   95.99   10.20
   7   7  -1  380.86   21.30
   7  -7   1  370.56   21.20
   7  -7   1  361.26   21.60
  -7  -7   1  378.26   23.60
  -7   7  -1  387.66   22.40
  -7  -7   1  381.56   21.80
   7   6  -1  371.06   21.00
   7  -6   1  386.86   21.00
   7  -6   1  408.56   22.10
  -7  -6   1  360.16   22.50
  -7   6  -1  371.96   21.50
  -7  -6   1  374.56   21.30
   7  -5   1  167.88   12.20
   7   5  -1  168.88   12.40
   7   5  -1  168.38   13.10
   7  -5   1  172.58   12.70
  -7  -5   1  170.68   12.70
  -7   5  -1  159.18   12.30
   7   4  -1   49.00    6.50
   7  -4   1   50.39    6.00
   7  -4   1   49.10    6.50
   7   4  -1   44.20    5.90
  -7  -4   1   63.89    7.40
  -7   4  -1   68.89    7.20
   7  -3   1  308.27   17.10
   7   3  -1  304.87   17.50
  -7  -3   1  319.07   17.40
  -7   3  -1  339.37   17.50
  -7  -3   1  317.97   15.00
   7  -2   1  855.11   35.40
   7   2  -1  862.81   35.80
  -7  -2   1  918.81   32.80
  -7   2  -1  893.61   34.90
   7  -1   1  646.44   27.50
   7   1  -1  664.13   28.00
  -7  -1   1  612.44   24.70
  -7   1  -1  616.54   26.30
   7   0  -1  542.15   24.70
   7   0   1  548.85   24.60
  -7   0  -1  565.84   23.50
  -7   0   1  547.05   22.40
   7  -1  -1  651.43   27.80
   7   1   1  609.44   27.40
  -7  -1  -1  648.74   26.30
  -7   1   1  650.93   25.90
   7   2   1  908.81   36.30
   7  -2  -1  905.91   36.00
  -7   2   1  861.61   34.30
   7   3   1  302.17   16.90
   7  -3  -1  326.77   17.40
   7   3   1  337.57   17.70
  -7   3   1  288.27   16.10
  -7   3   1  307.17   16.40
   7   4   1   66.19    7.30
   7   4   1   61.29    7.20
   7  -4  -1   56.99    6.70
  -7   4   1   48.30    6.00
  -7  -4  -1   49.40    6.80
  -7   4   1   44.60    5.70
   7   5   1  173.68   12.80
   7   5   1  171.48   12.30
   7  -5  -1  156.68   12.00
   7  -5  -1  165.38   12.40
  -7   5   1  167.28   12.30
  -7  -5  -1  155.98   12.40
   7   6   1  378.86   21.00
   7   6   1  361.56   21.50
   7  -6  -1  393.06   21.80
   7  -6  -1  383.56   21.10
  -7  -6  -1  422.66   23.80
  -7   6   1  412.96   21.90
  -7  -6  -1  368.46   21.40
   7  -7  -1  359.96   21.20
   7   7   1  337.67   19.30
   7   7   1  360.96   20.60
   7   7   1  341.87   21.20
   7  -7  -1  359.96   20.70
  -7   7   1  367.26   21.10
  -7  -7  -1  359.66   22.60
  -7  -7  -1  370.96   21.10
   7   8   1  102.39    9.80
   7   8   1  100.99    8.90
   7   8   1   90.99   10.90
   7  -8  -1   96.49   10.10
   7  -8  -1  100.29   10.20
  -7   8   1   95.79   10.30
  -7  -8  -1  101.99   11.20
  -7  -8  -1  103.79   10.20
  -7   8   1   98.79    8.40
   7  -9  -1  610.64   31.80
   7   9   1  646.64   30.50
   7   9   1  637.14   27.50
   7  -9  -1  660.33   30.20
  -7  -9  -1  617.34   34.10
  -7  -9  -1  645.74   30.70
  -7   9   1  632.74   26.70
   7  10   1  231.68   15.30
   7  10   1  213.48   12.80
   7 -10  -1  226.28   15.20
  -7 -10  -1  237.38   15.40
  -7  10   1  239.98   12.10
   7  11   1    7.20    2.50
  -7  11   1    8.20    2.40
  -7  11   1    6.50    2.70
  -7 -11  -1    7.40    3.70
   7 -12  -1  152.48    9.50
   7  12   1  117.19    8.90
  -7  12   1  130.69    8.70
  -7  12   1  129.19    8.90
  -7 -12  -1  132.69    9.20
   8 -12   1   18.50    3.60
   8  12  -1   29.00    3.60
  -8  12  -1   20.20    2.90
  -8  12  -1   20.90    2.90
   8 -11   1   31.90    4.30
   8  11  -1   22.40    4.10
  -8 -11   1   31.60    4.50
  -8  11  -1   26.40    4.30
   8  10  -1  151.78   11.60
   8 -10   1  137.99   10.90
  -8 -10   1  151.38   11.80
   8  -9   1  155.68   12.30
   8   9  -1  160.38   12.60
  -8  -9   1  145.09   12.10
  -8   9  -1  153.98    9.90
  -8   9  -1  151.48   13.00
   8   8  -1  229.28   15.70
   8   8  -1  208.98   17.30
   8  -8   1  205.38   16.40
   8  -8   1  232.58   15.60
  -8  -8   1  229.18   15.80
  -8   8  -1  229.98   16.50
   8  -7   1  641.54   31.70
   8   7  -1  633.74   33.20
   8   7  -1  668.03   31.20
   8  -7   1  638.44   30.40
  -8   7  -1  637.74   31.90
  -8  -7   1  615.84   30.70
   8  -6   1  214.08   15.20
   8   6  -1  209.18   15.40
   8  -6   1  223.28   16.30
   8   6  -1  212.08   16.50
  -8  -6   1  241.78   16.20
  -8   6  -1  244.78   16.60
   8  -5   1  178.98   14.10
   8  -5   1  199.18   14.10
   8   5  -1  182.68   14.70
   8   5  -1  165.58   13.60
  -8   5  -1  226.98   15.10
  -8  -5   1  217.78   14.90
   8   4  -1  396.76   21.10
   8  -4   1  404.76   21.10
   8   4  -1  405.26   22.40
   8  -4   1  387.26   21.20
  -8  -4   1  379.46   20.90
  -8   4  -1  376.96   20.80
  -8   4  -1  365.16   20.50
   8   3  -1  178.48   13.20
   8   3  -1  198.38   13.20
   8  -3   1  189.08   12.90
   8  -3   1  178.78   12.90
  -8  -3   1  178.58   12.90
  -8   3  -1  178.58   12.50
  -8   3  -1  171.68   12.20
   8   2  -1  114.59   10.00
   8  -2   1  100.19    9.50
   8  -2   1  121.59    9.80
   8   2  -1  122.29    9.70
  -8  -2   1   97.09    8.80
  -8   2  -1   95.89    8.90
  -8   2  -1   97.99    8.60
   8  -1   1   55.99    6.40
   8  -1   1   50.79    6.20
   8   1  -1   55.29    6.60
   8   1  -1   47.60    6.40
  -8   1  -1   60.99    6.60
  -8  -1   1   66.89    7.10
  -8   1  -1   64.09    6.30
   8   0   1   28.20    5.50
   8   0   1   27.90    4.90
   8   0  -1   37.80    5.30
  -8   0  -1   39.00    4.90
  -8   0   1   31.50    4.20
  -8   0   1   24.40    4.80
  -8   0  -1   28.10    4.90
   8   1   1   53.19    6.90
   8  -1  -1   59.99    6.60
   8   1   1   64.29    7.00
  -8  -1  -1   62.49    6.50
  -8  -1  -1   61.29    6.10
  -8   1   1   50.79    6.00
   8   2   1  106.89    9.40
   8  -2  -1   95.09    9.00
   8   2   1  103.29    9.00
  -8   2   1  112.59    9.00
  -8   2   1  119.09    9.40
  -8  -2  -1  118.09    9.80
  -8  -2  -1  124.39    9.10
   8   3   1  168.38   12.80
   8  -3  -1  196.38   13.20
   8  -3  -1  180.98   13.10
   8   3   1  174.18   12.40
  -8   3   1  183.18   12.30
  -8  -3  -1  176.68   12.80
  -8   3   1  179.38   12.20
   8  -4  -1  362.76   20.40
   8   4   1  366.16   20.40
   8   4   1  364.76   21.20
   8  -4  -1  377.76   21.10
  -8  -4  -1  409.36   21.30
  -8   4   1  401.96   20.70
  -8   4   1  402.66   20.80
   8  -5  -1  215.98   14.80
   8   5   1  216.08   15.30
   8   5   1  209.78   14.70
   8  -5  -1  196.88   14.70
  -8   5   1  185.88   13.80
  -8  -5  -1  187.78   14.10
   8   6   1  236.58   15.80
   8  -6  -1  226.08   16.10
   8  -6  -1  212.28   15.70
   8   6   1  235.08   16.50
  -8   6   1  229.68   15.70
  -8  -6  -1  230.78   16.00
   8  -7  -1  608.74   31.10
   8   7   1  630.24   30.30
   8  -7  -1  611.24   29.80
   8   7   1  576.14   31.30
  -8  -7  -1  639.34   30.50
  -8   7   1  667.13   31.20
   8   8   1  251.97   16.30
   8  -8  -1  225.58   15.20
   8  -8  -1  227.48   16.50
  -8  -8  -1  238.58   16.00
  -8   8   1  221.78   13.80
  -8   8   1  216.88   16.00
   8  -9  -1  173.58   12.30
   8   9   1  159.38   12.50
  -8  -9  -1  161.08   12.50
   8 -10  -1  151.08   11.50
   8  10   1  159.28   11.70
  -8 -10  -1  155.68   11.20
  -8  10   1  123.09    8.10
   8  11   1   32.40    4.40
  -8  11   1   22.70    3.80
  -8  11   1   22.40    3.70
   8  12   1   21.90    3.30
  -8 -12  -1   24.20    4.30
  -8  12   1   26.50    3.10
  -8  12   1   20.60    3.00
   9  11  -1   21.00    3.50
   9 -11   1   18.60    3.50
  -9  11  -1   21.50    3.40
  -9 -11   1   27.40    3.70
  -9  11  -1   23.20    3.20
   9 -10   1   42.90    6.30
   9  10  -1   51.49    5.90
   9  -9   1  109.19    9.10
   9   9  -1   96.49    9.00
  -9  -9   1   90.79    8.90
  -9   9  -1   86.39    6.90
   9   8  -1   12.40    4.30
   9  -8   1   15.20    4.70
  -9   8  -1   11.20    4.00
   9   7  -1  217.88   15.50
   9  -7   1  221.48   19.20
   9  -7   1  224.78   15.50
   9   7  -1  249.88   23.20
  -9  -7   1  238.78   16.00
  -9   7  -1  225.98   16.60
   9  -6   1   46.90    7.90
   9   6  -1   50.69    6.90
   9   6  -1   53.99    7.90
   9  -6   1   51.69    7.00
  -9  -6   1   54.09    7.00
  -9   6  -1   39.40    7.20
   9   5  -1   29.60    6.10
   9   5  -1   32.90    6.40
  -9   5  -1   37.20    6.00
  -9  -5   1   29.40    6.40
   9  -4   1   91.59    9.20
   9  -4   1   77.39    9.00
   9   4  -1   78.79    9.00
   9   4  -1   90.99    9.90
  -9   4  -1   94.59    9.40
  -9  -4   1   87.99    9.10
   9  -3   1  153.38   12.30
   9   3  -1  148.29   12.20
   9  -3   1  153.58   12.80
   9   3  -1  156.78   13.20
  -9   3  -1  175.38   12.90
  -9   3  -1  198.38   13.50
  -9  -3   1  179.18   13.10
   9  -2   1   11.30    3.60
   9   2  -1   18.40    4.60
   9  -2   1   16.20    4.60
  -9   2  -1    5.00    2.70
  -9  -2   1    9.50    3.10
  -9   2  -1   18.60    3.70
   9   1  -1    5.90    2.70
   9  -1   1    5.90    2.80
   9  -1   1   10.60    3.60
   9   1  -1    4.80    3.60
  -9  -1   1    2.70    2.70
  -9   1  -1    1.10    2.60
  -9   1  -1    6.10    2.70
   9   0   1    4.50    2.90
   9   0  -1    3.70    3.30
   9   0  -1    5.00    2.70
   9   0   1    4.00    2.00
  -9   0  -1    2.90    1.90
  -9   0   1   -0.80    2.30
  -9   0  -1    1.30    2.20
   9   1   1    6.40    2.70
   9  -1  -1    5.30    2.90
  -9  -1  -1    9.80    3.50
  -9   1   1   12.40    3.70
  -9  -1  -1    9.00    3.10
   9   2   1    9.20    3.50
   9  -2  -1   18.40    4.70
   9  -2  -1   11.20    4.10
   9   2   1   10.80    3.80
  -9  -2  -1    8.00    3.60
  -9   2   1   19.40    5.20
   9  -3  -1  169.58   12.90
   9   3   1  170.48   13.00
   9  -3  -1  179.38   13.40
   9   3   1  180.48   13.90
  -9  -3  -1  165.18   12.90
  -9   3   1  155.48   12.00
  -9  -3  -1  148.69   11.10
  -9   3   1  151.58   11.70
   9   4   1   83.09    9.40
   9  -4  -1   97.79    9.70
   9   4   1   82.89    9.60
   9  -4  -1   91.09    9.40
  -9   4   1   87.39    9.00
  -9  -4  -1   83.29    9.20
  -9   4   1   82.49    8.70
   9   5   1   34.50    6.30
   9  -5  -1   31.30    6.30
   9   5   1   36.50    6.60
  -9   5   1   27.50    5.50
  -9  -5  -1   31.60    6.00
   9  -6  -1   31.60    6.60
   9   6   1   43.80    6.20
   9  -6  -1   38.50    7.60
   9   6   1   54.19    8.70
  -9  -6  -1   48.40    7.00
  -9   6   1   41.90    6.90
   9  -7  -1  227.18   15.80
   9  -7  -1  218.68   16.90
   9   7   1  239.78   16.00
  -9   7   1  237.78   16.40
  -9  -7  -1  241.38   16.10
   9   8   1   13.20    3.80
   9  -8  -1   19.10    4.50
  -9   8   1   23.50    3.80
  -9  -8  -1   18.70    4.40
   9   9   1   93.39    8.80
   9  -9  -1  110.29    9.30
  -9   9   1  104.29    7.70
  -9  -9  -1   99.89    9.20
   9  10   1   61.59    6.40
  -9  10   1   65.19    4.80
  -9  10   1   53.99    6.20
  -9 -10  -1   60.19    6.40
   9 -11  -1   21.80    4.90
  -9  11   1   18.00    2.80
  -9  11   1   17.10    3.00
  10  10  -1  156.58   10.00
  10 -10   1  151.58    9.70
 -10 -10   1  163.28   10.20
 -10  10  -1  171.08   10.50
  10  -9   1  220.58   13.30
  10   9  -1  228.98   13.90
 -10  -9   1  240.18   14.10
  10  -8   1   43.90    6.20
  10   8  -1   43.20    6.30
 -10   8  -1   42.40    7.00
 -10  -8   1   50.59    6.70
 -10   8  -1   48.10    5.40
  10  -7   1  134.59   10.90
  10   7  -1  143.79   11.30
 -10  -7   1  109.19   10.30
 -10   7  -1  110.39   11.10
  10  -6   1   21.70    4.80
  10   6  -1   14.70    3.70
 -10  -6   1   23.40    4.80
 -10   6  -1   25.90    6.20
  10   5  -1   67.09    7.90
  10   5  -1   49.10    8.80
  10  -5   1   62.39    8.60
  10  -5   1   67.29    8.10
 -10   5  -1   47.10    7.80
 -10  -5   1   56.89    7.00
  10  -4   1  135.99   12.60
  10   4  -1  139.09   11.60
  10   4  -1  130.59   12.90
  10  -4   1  135.29   11.30
 -10  -4   1  123.89   11.30
 -10   4  -1  120.79   11.20
  10  -3   1   77.19    9.00
  10   3  -1   87.39    9.40
  10  -3   1   83.19    9.40
  10   3  -1  100.89   10.90
 -10   3  -1   76.79    8.50
 -10  -3   1   87.09    9.20
 -10   3  -1   79.79    9.00
  10  -2   1   12.10    4.20
  10  -2   1   11.40    3.70
  10   2  -1   12.50    4.20
  10   2  -1    8.70    4.10
 -10  -2   1   10.10    3.60
 -10   2  -1    5.00    3.00
 -10   2  -1   11.50    3.80
  10  -1   1   81.39    9.00
  10  -1   1   77.49    8.70
  10   1  -1   67.39    8.40
  10   1  -1   68.89    9.20
 -10  -1   1   74.99    8.20
 -10   1  -1   85.39    8.50
 -10  -1   1   80.19    7.40
 -10   1  -1   77.79    8.70
  10   0  -1  307.27   18.80
  10   0   1  304.47   18.80
  10   0  -1  326.37   20.30
  10   0   1  317.57   19.80
 -10   0  -1  312.07   18.70
 -10   0  -1  304.17   18.00
 -10   0   1  325.37   18.60
  10  -1  -1   83.39    9.20
  10   1   1   82.39    9.20
  10   1   1   68.29    8.40
  10  -1  -1   83.79    8.90
 -10   1   1   76.79    8.50
 -10  -1  -1   64.09    8.00
  10  -2  -1   17.40    4.50
  10   2   1    3.20    3.20
  10   2   1    7.00    3.70
  10  -2  -1    9.60    3.70
 -10  -2  -1   12.20    4.40
 -10   2   1   13.80    4.00
  10  -3  -1   78.89    8.90
  10  -3  -1   75.99    8.50
  10   3   1   59.99    9.20
  10   3   1   75.49    8.50
 -10  -3  -1   84.49    9.00
 -10   3   1   92.79    9.10
  10   4   1  119.29   10.90
  10  -4  -1  112.69   10.70
  10  -4  -1  118.09   11.60
  10   4   1  118.99   12.20
 -10  -4  -1  127.99   11.00
  10  -5  -1   54.49    7.60
  10   5   1   55.69    7.60
  10   5   1   75.39   10.50
  10  -5  -1   60.99    8.60
 -10   5   1   71.69    8.20
 -10  -5  -1   55.39    7.90
  10  -6  -1   31.80    5.60
  10   6   1   27.20    5.20
 -10   6   1   29.70    5.70
 -10  -6  -1   28.10    5.10
  10  -7  -1  110.89   10.50
  10   7   1  121.19   10.70
 -10  -7  -1  128.79   10.60
 -10   7   1  121.09   10.00
  10  -8  -1   57.69    6.70
  10   8   1   51.69    6.60
 -10   8   1   51.19    5.60
 -10  -8  -1   50.49    6.30
  10   9   1  261.87   14.60
  10  -9  -1  266.37   14.30
 -10   9   1  226.68   13.80
 -10  -9  -1  212.88   13.30
 -10   9   1  204.38   11.40
  10  10   1  159.18    9.90
  10 -10  -1  169.28   10.00
 -10  10   1  148.09    7.20
 -10 -10  -1  153.08    9.50
 -10  10   1  154.68    9.70
  11   9  -1   64.89    5.80
  11  -9   1   71.99    5.90
 -11  -9   1   60.29    5.70
 -11   9  -1   63.99    5.70
 -11   9  -1   72.69    4.50
  11   8  -1   13.50    3.50
  11  -8   1   17.50    3.60
 -11  -8   1   11.20    3.50
 -11   8  -1   18.70    2.90
  11   7  -1  340.07   18.60
  11  -7   1  330.37   18.10
 -11  -7   1  346.77   18.90
  11   6  -1   94.99    9.30
  11  -6   1   94.79    9.10
 -11   6  -1   78.29    9.60
 -11  -6   1   92.59    8.90
  11  -5   1   92.79    9.10
  11   5  -1   98.99    9.50
 -11   5  -1   85.19    9.30
 -11  -5   1   97.89    9.30
  11  -4   1  248.58   16.20
  11   4  -1  240.68   16.20
 -11  -4   1  275.57   17.20
 -11   4  -1  261.57   17.40
  11  -3   1  119.19   10.70
  11  -3   1  132.69   18.40
  11   3  -1  132.79   11.20
  11   3  -1   88.09   13.60
 -11   3  -1  106.49   10.80
 -11   3  -1  109.19   10.10
 -11  -3   1  112.29   10.10
  11  -2   1    4.80    4.20
  11   2  -1    0.00    3.90
 -11  -2   1    4.70    2.70
 -11   2  -1    5.70    2.30
  11  -1   1   45.40    7.90
  11  -1   1   46.10    6.70
  11   1  -1   31.00    6.70
 -11  -1   1   28.70    5.40
 -11   1  -1   33.30    5.40
  11   0   1   58.09    8.60
  11   0  -1   59.09    7.50
  11   0  -1   50.59    8.20
  11   0   1   63.09    7.70
 -11   0  -1   61.09    7.40
 -11   0   1   67.89    7.80
  11   1   1   30.70    5.40
  11  -1  -1   32.10    6.90
  11  -1  -1   45.70    6.30
  11   1   1   19.70    6.40
 -11  -1  -1   44.50    6.50
  11  -2  -1    8.80    3.20
  11   2   1   11.60    4.80
  11   3   1  109.49   10.30
  11  -3  -1   94.29   11.60
  11  -3  -1  104.69   10.00
 -11  -3  -1  111.19   10.00
 -11   3   1  122.79   10.60
  11   4   1  260.77   16.90
  11  -4  -1  256.67   16.30
 -11  -4  -1  252.87   16.30
  11  -5  -1   92.59    8.90
  11   5   1   91.69    9.20
 -11  -5  -1  102.19    9.60
  11   6   1   97.29    9.30
  11  -6  -1  100.39    9.30
 -11  -6  -1   97.89    9.30
  11   7   1  349.17   19.00
  11  -7  -1  357.56   18.80
 -11   7   1  366.26   18.10
 -11   7   1  341.17   18.00
 -11  -7  -1  336.27   18.40
  11  -8  -1   23.30    4.30
  11   8   1   17.60    4.10
 -11   8   1   14.20    3.50
 -11   8   1   17.20    2.80
  11   9   1   61.99    5.80
 -11  -9  -1   70.29    5.60
 -11   9   1   58.59    4.40
 -11   9   1   58.99    5.20
  12  -8   1   47.40    5.20
  12   8  -1   63.29    5.40
 -12  -8   1   60.79    5.10
 -12  -8   1   69.69    5.70
 -12   8  -1   64.59    4.90
  12  -7   1  121.09    8.30
  12   7  -1  105.89    8.20
 -12  -7   1  107.69    7.70
 -12  -7   1  109.19    8.40
 -12   7  -1  111.39    7.80
 -12   7  -1  109.29    7.60
  12  -6   1    9.40    3.20
  12   6  -1    8.70    2.70
 -12  -6   1    9.00    2.80
 -12  -6   1   10.20    3.00
  12   5  -1  227.58   14.10
  12  -5   1  222.48   14.10
 -12  -5   1  215.88   14.00
 -12  -5   1  200.78   12.30
  12   4  -1   15.00    4.00
 -12  -4   1   15.30    4.20
  12   3  -1   67.89    7.60
  12  -3   1   60.89    7.50
 -12  -3   1   78.19    7.70
 -12  -3   1   77.69    6.50
  12  -2   1   72.99    7.90
  12   2  -1   75.09    8.30
 -12   2  -1   85.59    8.50
 -12  -2   1   83.59    8.70
  12  -1   1  114.99   10.30
  12   1  -1  110.99   10.50
 -12  -1   1  129.19   10.90
 -12   1  -1  129.39   10.80
  12   0  -1   19.30    4.80
  12   0   1   10.80    3.60
 -12   0  -1   12.70    3.40
 -12   0   1   17.90    3.80
  12   1   1  112.19   10.20
  12  -1  -1  116.39   10.50
 -12  -1  -1  113.29   10.20
 -12   1   1  113.09   10.00
  12   2   1  102.39    9.50
  12  -2  -1   94.29    8.90
 -12  -2  -1   85.49    8.50
 -12   2   1   72.19    8.20
  12   3   1   69.89    7.60
  12  -3  -1   80.69    7.60
 -12  -3  -1   71.69    7.30
  12   4   1   15.20    4.30
  12  -4  -1   24.20    4.60
 -12  -4  -1   22.40    4.90
  12   5   1  209.28   13.70
  12  -5  -1  217.88   14.00
 -12  -5  -1  209.78   13.50
  12   6   1    9.60    3.20
  12  -6  -1   12.60    3.40
 -12  -6  -1    5.90    2.40
 -12   6   1    7.30    2.30
 -12   6   1    7.40    2.90
  12  -7  -1  118.59    8.00
  12   7   1  113.79    8.60
 -12   7   1   95.49    6.70
 -12   7   1  106.99    7.50
 -12  -7  -1  104.39    7.80
  12   8   1   68.49    5.70
 -12   8   1   61.09    4.50
 -12   8   1   55.09    4.40
 -12  -8  -1   65.19    5.40
  13   6  -1   18.40    3.10
 -13  -6   1   16.70    2.80
 -13  -6   1   21.70    3.00
  13   5  -1   33.00    4.80
  13  -5   1   41.50    4.70
 -13  -5   1   42.00    4.10
 -13  -5   1   39.20    4.80
  13  -4   1   34.90    4.80
  13   4  -1   40.70    5.50
  13  -3   1   16.30    3.80
  13   3  -1   20.40    4.90
 -13  -3   1   21.10    4.70
  13   2  -1  154.48   11.70
  13  -2   1  172.08   11.80
 -13  -2   1  166.38   11.60
  13   1  -1   21.50    4.70
  13  -1   1   27.60    4.50
 -13  -1   1   28.40    4.70
  13   0  -1   96.59    8.60
  13   0   1   86.69    8.40
 -13   0  -1   87.79    8.20
 -13   0   1   89.79    8.30
  13   1   1   21.00    4.20
  13   1   1   18.00    4.20
  13  -1  -1   26.80    4.70
 -13  -1  -1   24.00    4.40
 -13   1   1   19.30    4.00
  13   2   1  157.38   11.70
  13  -2  -1  168.58   11.60
 -13  -2  -1  174.88   11.70
  13  -3  -1   30.80    4.40
  13   3   1   17.40    4.40
 -13  -3  -1   24.30    4.30
  13  -4  -1   35.70    5.20
  13   4   1   29.90    4.50
 -13  -4  -1   36.00    5.00
 -13   4   1   33.20    4.60
  13   5   1   40.30    4.90
 -13  -5  -1   40.00    4.70
 -13   5   1   33.60    4.20
  13   6   1   15.70    2.70
 -13   6   1   13.20    2.30
  14  -3   1   83.89    6.40
  14   3  -1   67.79    5.50
  14   3  -1   76.69    6.30
 -14  -3   1   85.19    6.50
  14  -2   1    5.40    2.30
 -14  -2   1   10.70    3.00
  14   1  -1   34.40    4.60
  14  -1   1   31.40    4.20
 -14  -1   1   27.40    3.90
  14   0   1    5.40    2.50
 -14   0   1    5.90    1.80
 -14   0   1    5.00    1.90
  14   1   1   32.60    4.20
  14  -1  -1   36.20    4.80
 -14   1   1   25.40    3.30
 -14  -1  -1   32.40    4.10
  14   2   1   10.10    2.40
 -14  -2  -1   15.50    3.00
 -14   2   1    8.70    2.20
  14  -3  -1   76.39    6.20
  14   3   1   87.19    6.60
  14   3   1   80.59    5.90
 -14   3   1   67.29    5.70
 -14  -3  -1   67.59    6.00
   0  14  -2   65.49    5.90
   0 -14   2   59.29    6.00
   0 -13   2   16.50    4.20
   0  13  -2   11.30    3.60
   0  12  -2   39.10    5.70
   0 -12   2   37.70    5.80
   0 -11   2  102.29   10.00
   0  11  -2  102.49    9.90
   0 -11   2  101.79   11.20
   0  10  -2  417.16   22.50
   0 -10   2  437.76   24.30
   0 -10   2  403.46   22.80
   0   9  -2  439.46   22.80
   0  -9   2  445.36   23.40
   0  -9   2  470.25   24.40
   0   8  -2   11.00    3.50
   0  -8   2    7.80    3.20
   0  -8   2   10.40    3.10
   0  -7   2  187.48   12.10
   0  -6   2 1177.58   43.60
   0   6  -2 1204.58   43.30
   0   5  -2 1348.47   46.50
   0  -5   2 1326.17   46.80
   0   4  -2  984.50   34.80
   0  -4   2 1004.50   35.10
   0  -3   2   51.29    3.80
   0   3  -2   51.09    3.70
   0   2  -2 2956.20   91.09
   0  -2   2 2845.12   91.19
   0  -1   2  417.36   13.90
   0   1  -2  408.96   14.10
   0  -1  -2  424.66   13.50
   0   1   2  412.36   14.60
   0  -2  -2 2760.92   88.89
   0   2   2 2929.01   89.69
   0  -3  -2   46.90    3.40
   0  -4  -2  965.00   33.50
   0  -5  -2 1313.27   45.50
   0  -6  -2 1154.58   42.10
   0  -7  -2  170.48   11.10
   0   8   2    2.90    2.30
   0  -8  -2    6.50    2.20
   0   9   2  445.16   21.60
   0   9   2  478.15   22.90
   0  -9  -2  455.65   23.80
   0 -10  -2  399.76   22.80
   0  10   2  410.06   21.50
   0  10   2  414.36   20.00
   0 -10  -2  379.86   22.70
   0 -11  -2  114.29   11.30
   0  11   2  118.49   10.20
   0  11   2  116.99    8.70
   0 -11  -2  124.49   11.40
   0 -12  -2   22.40    5.50
   0  12   2   24.00    4.70
   0  13   2   11.60    3.40
   0  14   2   60.89    5.50
   1 -14   2   12.80    3.20
   1  14  -2   12.70    2.60
  -1 -14   2   18.40    3.70
  -1  14  -2   18.00    3.20
   1 -13   2   50.49    6.40
   1  13  -2   55.69    6.80
  -1  13  -2   65.79    7.00
  -1 -13   2   71.79    7.10
   1 -12   2   28.80    5.40
   1  12  -2   23.70    5.50
  -1  12  -2   33.80    5.30
  -1 -12   2   36.50    5.90
   1  11  -2  100.49    9.80
   1 -11   2  112.89   10.70
   1 -11   2  107.99   11.40
  -1 -11   2   98.19   10.10
  -1  11  -2  123.39   10.60
  -1 -11   2  113.89   11.90
   1 -10   2  135.99   12.10
   1  10  -2  139.99   11.70
   1 -10   2  134.59   11.80
  -1 -10   2  118.29   11.40
  -1 -10   2  128.49   11.60
  -1  10  -2  127.39   11.30
   1  -9   2  103.19    9.80
   1   9  -2   90.79    9.30
   1  -9   2  105.09   10.00
  -1  -9   2  104.19   10.10
  -1   9  -2   87.69    9.00
  -1  -9   2   91.49    9.60
   1   8  -2  162.88   11.30
   1  -8   2  134.29   10.60
  -1  -8   2  117.29   10.10
  -1  -8   2  124.49   10.30
  -1   8  -2  115.39   10.00
   1  -7   2   45.90    5.40
  -1   7  -2   47.00    5.40
  -1  -7   2   49.80    5.80
   1  -6   2  353.16   18.20
  -1   6  -2  443.16   19.40
  -1  -6   2  443.86   19.50
   1  -5   2  899.81   32.60
  -1  -5   2  855.41   32.50
  -1   5  -2  861.81   32.50
   1  -4   2  151.98    8.50
   1   4  -2  153.48    8.00
  -1   4  -2  174.28    8.90
  -1  -4   2  168.98    8.80
   1   3  -2  211.58    9.10
   1  -3   2  218.98    9.80
  -1  -3   2  220.58    9.80
  -1   3  -2  222.88   10.00
  -1   2  -2   48.50    3.30
  -1  -2   2   46.40    3.20
   1   1  -2  664.43   21.30
   1  -1   2  720.33   21.40
  -1  -1   2  614.64   21.00
  -1  -1   2  607.74   21.40
  -1   1  -2  603.44   21.40
  -1   1  -2  605.04   21.50
   1   0   2 1947.21   61.89
   1   0  -2 1931.01   61.59
   1   0   2 2083.99   61.59
  -1   0  -2 1974.10   61.89
  -1   0   2 1949.60   62.29
   1   1   2  612.24   21.50
   1  -1  -2  626.54   21.50
   1   1   2  640.94   22.10
  -1  -1  -2  727.93   21.90
  -1   1   2  729.33   22.70
  -1   2   2   63.89    4.00
  -1  -2  -2   64.39    3.60
   1  -3  -2  229.88    9.70
  -1  -3  -2  228.88    9.80
   1  -4  -2  173.48    8.50
  -1  -4  -2  158.48    8.40
   1  -5  -2  829.52   31.40
  -1  -5  -2  883.21   31.80
   1  -6  -2  443.56   18.70
  -1  -6  -2  361.86   17.90
   1  -7  -2   42.40    5.10
  -1  -7  -2   41.60    5.00
   1   8   2  114.99    9.50
   1  -8  -2  127.09   10.10
  -1  -8  -2  166.38   11.50
  -1   8   2  153.18   10.70
   1  -9  -2   83.19    9.00
   1   9   2   81.79    8.50
   1   9   2   76.89    7.80
  -1  -9  -2  114.79   11.50
  -1   9   2   94.19    8.60
  -1  -9  -2  101.59    9.70
  -1   9   2   96.09    8.60
   1  10   2  136.59   11.10
   1 -10  -2  130.19   11.50
   1 -10  -2  120.99   12.60
   1  10   2   98.29   10.70
  -1 -10  -2   96.39   12.30
  -1  10   2  136.19   10.30
  -1 -10  -2  144.99   12.40
  -1  10   2  140.69   11.10
   1 -11  -2   98.49   10.60
   1  11   2  122.19   10.40
   1 -11  -2  118.49   11.20
  -1 -11  -2   90.79   10.60
  -1  11   2  113.09    9.10
  -1 -11  -2  110.19   11.10
  -1  11   2  119.89   10.20
   1  12   2   28.20    5.00
  -1  12   2   22.90    3.90
  -1  12   2   20.30    4.30
   1  13   2   72.59    7.10
  -1  13   2   56.09    6.30
   1  14   2    4.20    1.80
  -1  14   2    7.30    2.10
   2 -14   2    7.20    2.10
  -2 -14   2    6.60    2.20
  -2  14  -2    3.40    1.70
   2  13  -2    7.30    2.60
   2 -13   2    8.90    3.20
  -2  13  -2    9.40    2.80
  -2 -13   2    8.30    3.40
   2 -12   2  195.78   13.90
   2  12  -2  197.48   13.90
  -2  12  -2  179.98   13.10
  -2 -12   2  188.38   13.70
  -2  12  -2  200.28   11.70
   2 -11   2  291.17   17.80
   2 -11   2  256.67   18.70
   2  11  -2  287.37   17.90
  -2 -11   2  280.87   19.50
  -2  11  -2  281.07   17.10
  -2 -11   2  283.57   17.90
   2  10  -2   39.30    6.70
   2 -10   2   49.90    7.20
   2 -10   2   47.30    7.50
  -2 -10   2   55.99    7.70
  -2 -10   2   42.20    6.60
  -2  10  -2   45.00    6.60
   2   9  -2  154.68   12.20
   2  -9   2  148.49   12.10
   2  -9   2  140.19   11.60
  -2  -9   2  148.59   12.50
  -2  -9   2  143.99   11.30
  -2   9  -2  139.39   11.40
  -2  -9   2  138.39   11.90
   2  -8   2   13.60    3.30
   2  -8   2    9.00    3.60
   2   8  -2    7.40    3.40
  -2  -8   2   12.20    3.60
  -2   8  -2   16.30    4.20
  -2  -8   2   17.70    4.60
   2  -7   2   34.80    4.90
   2  -7   2   49.90    8.90
  -2  -7   2   31.00    4.80
  -2   7  -2   38.60    5.20
   2  -6   2   54.19    5.50
  -2  -6   2   49.99    5.60
  -2   6  -2   49.00    5.40
   2  -5   2  309.27   15.20
  -2  -5   2  343.37   15.90
  -2   5  -2  345.47   16.00
   2  -4   2  250.07   12.40
  -2  -4   2  292.67   13.10
  -2   4  -2  286.37   13.10
   2  -3   2  931.91   31.90
  -2  -3   2  900.81   31.90
  -2   3  -2  887.51   31.90
   2  -2   2 1501.55   49.60
  -2  -2   2 1538.15   49.70
  -2   2  -2 1510.55   49.90
   2  -1   2  186.88    8.10
  -2   1  -2  203.28    8.60
  -2  -1   2  192.38    8.10
  -2  -1   2  198.48    8.00
   2  -1  -2  207.48    8.00
   2   1   2  205.88    7.30
   2   1   2  197.48    8.00
  -2  -1  -2  180.98    8.00
  -2   1   2  186.78    8.10
  -2   1   2  181.18    7.70
   2  -2  -2 1537.45   49.60
  -2   2   2 1540.55   49.99
  -2   2   2 1503.85   49.99
  -2  -2  -2 1540.35   49.90
   2  -3  -2  857.21   30.50
  -2   3   2  888.01   31.30
  -2  -3  -2  915.41   30.90
   2  -4  -2  293.37   12.30
  -2   4   2  251.97   12.50
  -2  -4  -2  249.48   12.10
   2  -5  -2  327.97   14.50
  -2  -5  -2  294.17   14.40
  -2   5   2  291.77   14.70
   2  -6  -2   51.19    5.20
  -2  -6  -2   54.09    5.60
   2   7   2   40.30    8.90
   2  -7  -2   36.40    4.90
  -2  -7  -2   27.70    4.40
   2   8   2   22.80    4.30
   2  -8  -2   22.40    3.80
   2  -9  -2  139.59   11.70
   2   9   2  140.79   11.20
  -2  -9  -2  141.89   12.10
  -2  -9  -2  149.59   12.80
  -2   9   2  154.98   11.30
   2  10   2   37.20    6.20
   2 -10  -2   45.70    7.80
   2 -10  -2   39.70    6.60
  -2 -10  -2   52.69    8.90
  -2  10   2   45.20    6.20
  -2 -10  -2   43.00    7.10
  -2  10   2   51.99    6.50
   2  11   2  285.87   17.70
   2 -11  -2  289.47   18.00
   2 -11  -2  266.97   18.40
  -2 -11  -2  273.37   17.70
  -2 -11  -2  281.47   19.10
  -2  11   2  282.87   16.10
  -2  11   2  276.47   16.80
   2  12   2  180.08   12.90
   2 -12  -2  176.88   15.10
  -2 -12  -2  207.08   14.10
  -2  12   2  182.68   12.90
  -2  12   2  184.38   11.60
   2  13   2    8.60    2.80
  -2  13   2    6.00    2.70
   2  14   2    6.50    2.00
   2  14   2    5.30    1.90
  -2  14   2    5.80    1.90
   3  14  -2   68.59    6.00
   3  14  -2   80.09    5.70
   3 -14   2   80.69    6.10
  -3 -14   2   75.59    6.30
  -3  14  -2   72.89    6.00
   3  13  -2   28.60    4.60
   3 -13   2   27.70    4.90
  -3  13  -2   24.10    4.30
  -3 -13   2   32.50    4.90
   3 -12   2   78.09    7.70
   3  12  -2   81.69    8.00
  -3  12  -2   60.99    6.90
  -3 -12   2   61.49    7.80
  -3  12  -2   60.09    6.30
   3  11  -2   13.50    4.20
   3 -11   2   11.40    3.40
  -3  11  -2   17.60    3.60
   3  10  -2  410.76   23.10
   3 -10   2  397.66   23.80
   3 -10   2  383.86   22.10
  -3 -10   2  439.46   23.70
  -3  10  -2  427.26   22.60
  -3 -10   2  436.86   25.40
   3   9  -2  313.37   18.60
   3  -9   2  295.67   18.60
   3  -9   2  291.77   17.80
  -3  -9   2  297.77   19.50
  -3   9  -2  301.07   18.80
  -3  -9   2  292.97   18.60
   3   8  -2  147.09   11.40
   3  -8   2  152.48   11.30
   3  -8   2  131.69   10.90
  -3  -8   2  129.79   11.30
  -3  -8   2  152.98   11.40
  -3   8  -2  133.59   11.00
  -3  -8   2  142.99   11.80
   3  -7   2  592.04   25.50
   3  -7   2  539.95   24.80
   3  -7   2  591.34   25.50
  -3   7  -2  503.05   24.90
  -3  -7   2  465.45   24.20
  -3  -7   2  485.55   24.60
   3  -6   2  460.65   21.40
  -3  -6   2  470.45   22.10
  -3   6  -2  474.45   22.10
   3  -5   2  456.45   20.30
  -3   5  -2  469.85   20.90
  -3  -5   2  480.35   21.00
   3  -4   2   38.60    4.10
  -3  -4   2   56.49    5.10
  -3   4  -2   48.20    4.80
   3  -3   2  780.72   28.10
  -3   3  -2  752.42   28.30
  -3  -3   2  772.32   28.40
   3  -2   2 3324.27  105.59
  -3  -2   2 3294.97  105.79
  -3   2  -2 3313.97  105.79
  -3  -2   2 3330.77  104.59
   3  -1   2  192.98    8.70
  -3   1  -2  180.88    8.80
  -3  -1   2  196.08    7.90
   3   0   2  275.57    9.50
   3   0  -2  287.37   11.60
   3   0   2  284.87   11.60
  -3   0   2  282.97   10.80
   3   1   2  198.38    8.80
   3  -1  -2  195.58    8.70
  -3  -1  -2  185.18    6.90
  -3   1   2  201.28    8.40
  -3   1   2  187.48    8.20
  -3  -1  -2  195.78    9.10
   3   2   2 3360.46  106.49
   3  -2  -2 3330.17  106.19
  -3   2   2 3224.08  106.19
  -3  -2  -2 3484.35  106.79
   3  -3  -2  760.72   28.20
  -3   3   2  783.92   28.70
  -3  -3  -2  822.92   28.90
  -3  -4  -2   40.30    4.20
  -3   4   2   38.20    4.10
   3  -5  -2  481.35   20.10
  -3  -5  -2  447.86   20.10
  -3   5   2  447.26   20.20
   3  -6  -2  479.85   21.30
  -3   6   2  470.25   21.90
  -3  -6  -2  462.15   21.60
   3  -7  -2  478.95   23.10
   3   7   2  459.05   22.80
  -3  -7  -2  570.44   25.00
   3  -8  -2  136.59   10.70
   3   8   2  130.29   10.40
  -3  -8  -2  141.19   11.50
   3   9   2  321.37   18.40
   3  -9  -2  321.97   19.00
  -3  -9  -2  290.87   18.90
  -3  -9  -2  285.67   18.80
   3 -10  -2  414.66   23.30
   3 -10  -2  435.96   24.00
   3  10   2  436.06   22.70
  -3 -10  -2  399.26   23.80
  -3 -10  -2  424.26   23.40
  -3  10   2  404.06   22.10
  -3  10   2  402.16   21.40
   3 -11  -2   13.30    4.90
   3 -11  -2    6.20    5.00
   3  11   2    8.20    2.80
  -3  11   2    9.20    2.90
  -3 -11  -2   15.10    5.20
  -3  11   2   13.20    3.90
  -3 -11  -2    9.40    4.30
   3  12   2   67.29    7.40
  -3 -12  -2   48.40    8.40
  -3  12   2   68.49    7.20
  -3  12   2   71.19    6.80
   3  13   2   34.60    4.80
   3  13   2   29.40    4.40
  -3  13   2   27.30    4.00
  -3  13   2   31.30    3.70
   3  14   2   68.59    5.60
   3  14   2   64.89    5.30
  -3  14   2   73.09    5.40
   4 -13   2  400.36   19.10
   4  13  -2  375.06   18.90
  -4  13  -2  365.26   18.40
  -4  13  -2  374.56   16.40
  -4 -13   2  376.06   19.00
   4 -12   2   39.20    6.00
   4  12  -2   43.10    5.80
  -4 -12   2   51.79    6.70
  -4  12  -2   44.90    6.00
   4  11  -2   36.20    5.40
  -4 -11   2   37.60    5.90
  -4  11  -2   29.70    5.30
   4  10  -2   10.60    3.60
   4 -10   2   16.60    5.30
  -4 -10   2    6.70    4.20
  -4 -10   2   12.80    3.70
   4  -9   2   94.39    9.40
   4   9  -2  100.09    9.70
   4  -9   2   94.89    9.80
  -4  -9   2   90.09   10.00
  -4  -9   2   69.89    8.90
  -4   9  -2   78.39    8.90
   4  -8   2  318.27   18.60
   4   8  -2  330.37   18.90
   4  -8   2  336.77   18.70
  -4  -8   2  296.87   18.40
  -4  -8   2  283.97   18.00
  -4   8  -2  291.77   18.30
  -4  -8   2  299.97   19.20
   4   7  -2  831.72   36.40
   4  -7   2  815.52   36.00
   4  -7   2  866.61   35.80
   4  -7   2  882.31   36.60
  -4   7  -2  915.01   37.60
  -4  -7   2  890.91   37.30
  -4  -7   2  910.01   37.90
  -4  -7   2  876.51   36.80
   4  -6   2  103.29    8.30
  -4   6  -2   81.39    7.80
  -4  -6   2   73.59    7.60
   4  -5   2  383.66   18.80
  -4   5  -2  402.66   19.30
  -4  -5   2  415.66   19.50
   4  -4   2  671.23   26.80
  -4  -4   2  681.83   27.30
  -4   4  -2  670.03   27.10
  -4   3  -2  174.08    9.90
  -4  -3   2  184.58   10.20
  -4  -3   2  176.98    8.70
   4  -2   2  776.82   28.30
  -4  -2   2  787.62   28.60
  -4  -2   2  737.93   26.00
  -4   2  -2  738.53   28.00
   4  -1   2 2119.39   69.79
   4  -1   2 2040.80   66.49
  -4   1  -2 2163.28   69.89
  -4  -1   2 2182.68   67.79
  -4  -1   2 2141.89   67.29
   4   0   2  672.83   24.70
   4   0  -2  676.53   24.90
  -4   0   2  671.33   23.10
  -4   0   2  664.63   23.00
   4  -1  -2 2258.77   71.39
   4   1   2 2290.87   71.59
  -4   1   2 2133.49   69.69
  -4   1   2 2028.30   69.79
   4   2   2  765.12   27.30
   4  -2  -2  757.52   27.10
  -4  -2  -2  677.33   23.40
  -4  -2  -2  734.33   27.50
  -4   2   2  720.73   26.40
   4  -3  -2  177.08   10.10
  -4  -3  -2  221.98   11.20
  -4   3   2  222.78   10.90
   4  -4  -2  673.13   26.20
  -4  -4  -2  652.43   26.60
  -4   4   2  673.23   26.60
   4  -5  -2  405.86   18.40
  -4   5   2  379.96   18.40
  -4  -5  -2  384.56   18.80
  -4   6   2  105.89    8.90
  -4  -6  -2  112.99    9.10
   4   7   2  858.71   35.50
   4  -7  -2  892.31   35.90
  -4  -7  -2  893.01   37.20
  -4   7   2  769.32   34.50
  -4   7   2  910.41   37.00
   4  -8  -2  291.37   18.00
   4   8   2  303.37   17.90
  -4   8   2  308.27   15.80
  -4  -8  -2  326.17   19.10
  -4  -8  -2  331.97   19.60
   4  -9  -2   69.69    8.30
   4   9   2   80.79    8.50
   4  -9  -2   65.29   10.30
  -4  -9  -2   96.49   10.20
  -4   9   2   99.39    7.70
  -4  -9  -2   74.89   10.30
   4  10   2   12.60    3.90
   4 -10  -2   12.40    3.70
  -4 -10  -2   23.80    5.90
  -4  10   2   14.40    3.80
  -4  10   2   20.30    4.00
   4  11   2   33.10    5.70
   4 -11  -2   27.30    6.50
  -4  11   2   22.60    4.50
  -4  11   2   21.40    4.50
  -4 -11  -2   29.00    6.10
   4  12   2   42.50    5.80
   4  12   2   55.39    6.20
  -4  12   2   37.30    4.90
  -4 -12  -2   46.20    7.20
  -4  12   2   39.90    5.20
   4  13   2  380.86   18.60
   4  13   2  366.56   18.30
  -4  13   2  421.26   18.70
  -4  13   2  397.96   17.40
   5  13  -2    2.50    1.60
   5 -13   2    5.30    2.10
  -5  13  -2    4.40    1.80
  -5 -13   2    4.80    2.00
   5  12  -2   26.00    4.20
   5 -12   2   15.20    4.00
   5  12  -2   25.70    4.70
  -5  12  -2   23.80    4.30
  -5 -12   2   23.90    4.80
   5  11  -2  144.79   11.90
   5 -11   2  129.39   10.90
  -5  11  -2  133.29   10.90
  -5 -11   2  148.19   11.90
   5 -10   2  357.36   22.50
   5 -10   2  395.66   21.20
   5  10  -2  380.36   21.20
  -5 -10   2  339.07   21.70
  -5 -10   2  350.46   23.40
  -5 -10   2  342.17   20.80
   5  -9   2   12.80    3.60
   5  -9   2   10.10    3.50
   5   9  -2    6.90    3.60
  -5  -9   2   16.80    4.80
  -5  -9   2    3.10    3.40
  -5   9  -2   10.10    4.10
   5   8  -2  919.81   41.10
   5  -8   2  946.41   40.60
   5  -8   2  957.60   41.50
  -5   8  -2  972.20   42.20
  -5  -8   2  994.50   41.90
  -5  -8   2  996.50   39.90
  -5  -8   2  996.70   43.10
   5   7  -2  448.16   24.10
   5  -7   2  453.25   22.80
   5  -7   2  469.55   24.00
   5  -7   2  471.95   23.70
  -5  -7   2  494.85   25.20
  -5   7  -2  497.45   24.90
  -5  -7   2  479.85   24.30
  -5  -7   2  479.25   24.50
   5   6  -2  242.38   15.90
   5  -6   2  243.68   14.30
   5  -6   2  253.37   15.10
   5  -6   2  269.47   15.20
  -5  -6   2  230.68   15.20
  -5  -6   2  231.08   12.90
  -5   6  -2  222.58   14.80
  -5  -6   2  235.78   15.10
  -5  -6   2  219.18   14.60
   5  -5   2  104.29    8.40
  -5   5  -2  104.09    8.70
  -5  -5   2   96.79    8.60
  -5  -5   2   98.59    7.00
   5  -4   2  896.81   35.90
  -5  -4   2  967.40   37.20
  -5   4  -2  964.10   36.80
  -5  -4   2  947.61   33.50
  -5   3  -2   54.59    5.30
  -5  -3   2   49.80    3.70
  -5  -3   2   53.29    5.50
   5  -2   2  639.44   24.30
  -5   2  -2  593.24   23.80
  -5  -2   2  552.54   20.70
  -5  -2   2  579.94   21.00
   5  -1   2 1343.57   47.20
   5   1  -2 1375.16   47.70
  -5  -1   2 1344.17   44.40
  -5  -1   2 1343.07   44.10
  -5   1  -2 1362.26   47.10
   5   0  -2 1679.43   57.69
   5   0   2 1746.13   57.69
  -5   0   2 1702.63   54.69
  -5   0   2 1640.84   55.09
   5   1   2 1351.16   46.80
   5  -1  -2 1334.27   46.80
  -5   1   2 1325.57   45.00
   5   2   2  608.24   24.40
   5  -2  -2  598.34   24.20
  -5   2   2  629.14   23.60
   5   3   2   54.89    5.20
   5  -3  -2   52.59    4.90
  -5  -3  -2   39.20    4.70
  -5   3   2   35.20    4.00
   5  -4  -2  942.01   35.40
   5   4   2  922.11   35.40
  -5  -4  -2  919.91   36.10
  -5   4   2  888.61   35.00
   5  -5  -2  100.69    8.10
  -5  -5  -2  103.59    8.60
  -5   5   2   98.29    8.20
   5   6   2  213.28   14.00
   5  -6  -2  235.28   14.40
  -5   6   2  253.87   14.90
  -5  -6  -2  266.27   15.80
   5  -7  -2  486.65   23.80
   5   7   2  480.25   23.50
  -5  -7  -2  455.45   24.00
  -5   7   2  471.05   21.80
  -5   7   2  474.05   24.10
  -5  -7  -2  464.35   24.60
   5  -8  -2  940.81   39.50
   5  -8  -2  852.91   43.70
   5   8   2  969.10   39.10
  -5   8   2  889.71   35.40
  -5  -8  -2  877.91   39.30
  -5  -8  -2  895.51   40.40
   5   9   2   13.20    3.70
   5  -9  -2   13.80    4.00
  -5  -9  -2    5.80    3.60
  -5  -9  -2   14.20    4.60
   5 -10  -2  332.07   20.90
   5 -10  -2  314.57   19.50
   5  10   2  348.27   20.00
   5  10   2  335.57   19.80
  -5 -10  -2  355.16   21.00
  -5 -10  -2  380.56   22.80
   5 -11  -2  152.18   13.00
   5  11   2  148.19   11.60
   5  11   2  137.79   10.80
  -5 -11  -2  160.98   12.40
  -5  11   2  143.19   10.80
  -5  11   2  141.69   11.30
   5  12   2   27.60    4.40
   5  12   2   34.30    4.40
  -5  12   2   21.40    3.80
  -5  12   2   23.50    3.70
   5  13   2    3.40    1.60
  -5  13   2    1.90    1.30
  -5  13   2    0.20    1.40
   6  13  -2   62.99    5.60
   6 -13   2   76.49    5.90
  -6  13  -2   69.39    5.00
  -6 -13   2   65.39    5.80
  -6  13  -2   74.29    5.90
   6 -12   2  357.46   18.20
   6  12  -2  350.06   18.30
  -6 -12   2  366.16   18.90
  -6  12  -2  353.06   17.90
   6  11  -2   28.60    5.00
   6 -11   2   23.60    4.20
  -6 -11   2   19.10    4.80
  -6  11  -2   24.90    4.10
   6  10  -2   30.30    4.90
   6 -10   2   19.40    4.90
   6  10  -2   25.90    5.00
   6  -9   2   83.39    9.60
   6  -9   2   78.99    8.80
   6   9  -2   88.99    9.40
  -6  -9   2  104.89   10.10
  -6   9  -2   98.49   10.60
   6  -8   2  106.39   10.10
   6  -8   2   97.49   10.00
   6   8  -2   82.89    9.50
  -6   8  -2  101.49   10.30
  -6  -8   2   81.69    9.40
  -6  -8   2   98.09    9.90
  -6  -8   2   92.09   10.60
   6  -7   2 1130.09   47.20
   6   7  -2 1175.48   47.60
   6  -7   2 1163.98   47.20
  -6   7  -2 1180.88   48.40
  -6  -7   2 1221.98   49.90
  -6  -7   2 1158.78   44.10
  -6  -7   2 1174.88   47.80
   6  -6   2  147.09   11.40
   6  -6   2  123.09   10.40
   6   6  -2  140.39   11.40
   6  -6   2  142.29   11.10
  -6  -6   2  122.69    8.80
  -6  -6   2  139.09   11.70
  -6  -6   2  145.99   11.50
  -6   6  -2  144.69   11.60
  -6  -6   2  145.49   12.00
   6  -5   2  188.18   12.80
   6  -5   2  183.18   12.90
  -6  -5   2  196.48   10.30
  -6   5  -2  206.38   13.60
  -6  -5   2  220.48   13.70
  -6  -5   2  211.28   14.20
  -6  -5   2  194.58   13.80
   6  -4   2  156.98   11.00
  -6  -4   2  165.38    8.50
  -6  -4   2  177.98   12.30
  -6   4  -2  181.08   11.80
   6  -3   2  213.08   12.40
  -6   3  -2  196.98   12.00
  -6  -3   2  178.48    8.50
  -6  -2   2   44.10    3.80
  -6   2  -2   43.90    4.90
  -6  -2   2   49.10    3.10
   6  -1   2  575.54   23.90
   6   1  -2  584.04   24.30
  -6  -1   2  549.15   20.80
  -6  -1   2  546.45   19.40
  -6   1  -2  561.44   23.40
   6   0  -2  219.48   12.40
   6   0   2  238.08   12.60
  -6   0  -2  225.78   12.10
  -6   0   2  212.28   10.40
   6  -1  -2  566.54   24.00
   6   1   2  569.44   24.10
  -6   1   2  578.74   22.30
   6   2   2   45.70    5.10
   6  -2  -2   48.80    5.10
   6   3   2  191.88   12.00
   6  -3  -2  185.88   11.60
  -6   3   2  217.58   11.70
   6   4   2  177.28   11.60
   6  -4  -2  175.58   11.30
  -6  -4  -2  167.98   11.90
  -6   4   2  159.88   10.80
   6   5   2  199.38   12.70
   6  -5  -2  213.98   13.20
   6   5   2  209.78   13.30
  -6   5   2  178.08   12.40
  -6  -5  -2  177.48   13.10
   6   6   2  144.39   11.20
   6   6   2  140.19   10.70
   6  -6  -2  137.69   10.90
   6   6   2  133.29   10.30
  -6  -6  -2  146.99   11.80
  -6  -6  -2  134.29   11.90
  -6   6   2  143.59   10.90
   6  -7  -2 1098.19   46.70
   6   7   2 1150.28   46.40
   6  -7  -2 1210.98   47.80
   6   7   2 1120.49   45.20
  -6   7   2 1173.38   45.00
  -6  -7  -2 1226.18   49.60
  -6   7   2 1212.98   47.80
  -6  -7  -2 1155.18   47.60
   6  -8  -2   86.89   10.40
   6   8   2   86.79    9.10
   6  -8  -2   86.29    9.30
   6   8   2   91.19    8.80
  -6  -8  -2   85.99   10.30
  -6   8   2   87.19    7.80
  -6  -8  -2   78.09   10.00
   6  -9  -2  108.79   10.60
   6  -9  -2  101.29   10.10
   6   9   2  115.39    9.70
   6   9   2  113.79   10.30
  -6   9   2   87.89    7.50
  -6  -9  -2   78.89   10.40
  -6  -9  -2   83.49    9.90
   6  10   2   11.40    3.80
   6  10   2   17.70    3.60
  -6  10   2   16.10    4.20
  -6  10   2   16.60    3.60
  -6 -10  -2   20.90    4.60
   6  11   2   20.10    3.90
  -6  11   2   21.70    4.00
  -6  11   2   26.10    4.30
  -6 -11  -2   24.20    4.90
   6  12   2  376.16   18.50
   6  12   2  351.16   16.60
  -6  12   2  353.86   17.30
  -6 -12  -2  372.06   18.40
  -6  12   2  371.56   17.90
   6  13   2   69.29    4.60
   6  13   2   66.99    5.40
  -6  13   2   66.49    5.20
  -6  13   2   63.19    5.00
   7  12  -2   18.20    3.70
   7 -12   2   21.10    3.60
  -7  12  -2   19.10    3.40
  -7 -12   2   20.40    3.60
  -7  12  -2   21.30    3.30
   7 -11   2   93.59    8.20
   7  11  -2   85.89    8.00
  -7 -11   2   94.19    8.80
  -7  11  -2  103.49    8.50
   7 -10   2  326.57   18.70
   7  10  -2  328.17   18.90
  -7 -10   2  323.77   19.30
   7  -9   2   66.59    7.80
   7   9  -2   51.99    7.60
  -7   9  -2   54.09    5.70
  -7  -9   2   51.89    7.00
  -7   9  -2   50.69    7.00
   7  -8   2   48.10    6.40
   7   8  -2   57.89    7.10
   7  -8   2   57.59    7.80
  -7  -8   2   53.49    8.90
  -7  -8   2   56.09    7.50
  -7   8  -2   65.29    7.80
   7  -7   2  353.36   20.20
   7  -7   2  328.47   20.40
   7   7  -2  321.97   20.10
  -7  -7   2  361.06   22.80
  -7  -7   2  364.86   21.10
  -7   7  -2  367.66   21.70
   7   6  -2  204.88   14.50
   7  -6   2  209.88   13.40
   7  -6   2  206.68   14.40
   7  -6   2  214.88   15.10
  -7  -6   2  190.78   14.40
  -7   6  -2  187.48   14.40
   7  -5   2  197.78   13.60
   7  -5   2  196.68   13.70
   7  -5   2  186.68   12.90
   7   5  -2  193.58   13.90
  -7  -5   2  209.68   14.50
  -7   5  -2  232.08   14.90
   7  -4   2  166.28   11.90
   7   4  -2  161.38   12.30
   7   4  -2  162.28   12.00
   7  -4   2  158.48   11.50
  -7  -4   2  195.98   12.80
  -7   4  -2  195.88   13.00
   7  -3   2   38.80    5.50
   7  -3   2   33.30    4.70
   7   3  -2   34.40    5.20
  -7  -3   2   36.40    5.10
  -7   3  -2   26.70    4.50
   7   2  -2  529.35   24.80
   7  -2   2  534.25   24.50
  -7  -2   2  562.74   29.10
  -7   2  -2  517.95   23.90
   7  -1   2  602.24   26.90
   7   1  -2  607.44   27.60
  -7   1  -2  694.53   27.50
   7   0  -2  452.45   21.70
   7   0   2  465.75   21.50
  -7   0  -2  445.26   20.60
  -7   0   2  449.16   18.80
   7  -1  -2  686.73   28.10
   7   1   2  672.83   27.70
  -7   1   2  578.44   24.60
  -7  -1  -2  597.54   26.40
   7  -2  -2  514.35   23.90
   7   2   2  521.35   24.20
   7   2   2  621.04   33.30
  -7   2   2  511.45   22.30
  -7   2   2  496.55   22.90
   7   3   2   26.20    4.20
   7  -3  -2   30.80    4.40
   7   3   2   31.10    5.10
  -7   3   2   30.80    4.40
  -7   3   2   28.00    4.20
   7  -4  -2  207.48   13.00
   7   4   2  202.38   13.20
   7   4   2  196.58   12.60
  -7   4   2  152.08   11.20
  -7   4   2  150.78   11.20
   7   5   2  215.48   14.50
   7  -5  -2  220.08   14.40
   7  -5  -2  209.98   15.00
   7   5   2  218.18   14.10
  -7   5   2  204.78   13.70
  -7  -5  -2  188.58   14.00
   7   6   2  186.48   13.60
   7   6   2  173.28   12.40
   7   6   2  176.08   13.90
   7  -6  -2  180.08   13.70
   7  -6  -2  193.38   14.40
  -7  -6  -2  213.68   14.80
  -7  -6  -2  224.08   16.20
  -7   6   2  228.48   14.40
   7   7   2  372.66   20.50
   7   7   2  364.36   18.70
   7  -7  -2  369.56   21.30
   7  -7  -2  347.17   20.50
  -7   7   2  347.17   20.30
  -7  -7  -2  332.57   20.30
  -7  -7  -2  334.77   21.90
   7  -8  -2   58.49    7.50
   7   8   2   65.69    7.70
   7  -8  -2   51.09    8.20
   7   8   2   65.09    6.90
  -7  -8  -2   49.30    7.50
  -7   8   2   41.30    5.70
  -7  -8  -2   47.00    7.40
   7   9   2   51.39    7.00
   7   9   2   65.99    6.60
  -7  -9  -2   47.50    7.50
   7 -10  -2  315.47   18.30
   7  10   2  314.17   18.40
   7  10   2  311.57   16.40
  -7  10   2  328.07   19.10
  -7 -10  -2  310.77   18.80
  -7  10   2  330.17   15.30
   7  11   2   95.09    7.30
   7  11   2   99.99    8.50
  -7  11   2   99.89    8.60
  -7  11   2   96.49    8.00
  -7 -11  -2  113.89    9.50
   7  12   2   16.30    3.10
  -7  12   2   20.50    3.20
  -7  12   2   15.60    3.00
   8 -12   2   65.19    5.20
   8  12  -2   60.69    5.30
  -8  12  -2   50.29    4.60
  -8 -12   2   66.29    5.30
  -8  12  -2   51.59    4.80
   8 -11   2   68.69    6.80
   8  11  -2   86.99    7.40
  -8 -11   2   77.29    7.40
  -8  11  -2   94.09    7.60
   8  10  -2  182.38   12.70
   8 -10   2  173.18   12.20
  -8 -10   2  192.58   13.10
   8  -9   2   43.60    6.20
   8   9  -2   44.80    6.40
  -8   9  -2   34.70    4.40
  -8   9  -2   27.20    5.70
  -8  -9   2   31.60    5.60
   8  -8   2   42.30    6.20
   8   8  -2   56.09   10.80
   8  -8   2   39.70    9.60
   8   8  -2   59.09    7.10
  -8  -8   2   55.09    7.10
  -8   8  -2   47.30    7.00
   8  -7   2  162.18   12.60
   8  -7   2  156.58   13.10
   8   7  -2  155.68   12.60
   8   7  -2  161.88   14.10
  -8   7  -2  170.08   14.00
  -8  -7   2  180.98   13.60
   8  -6   2   26.70    5.50
   8  -6   2   34.30    5.80
   8   6  -2   25.50    6.10
   8   6  -2   28.60    5.80
  -8   6  -2   38.60    6.10
  -8  -6   2   43.40    6.80
   8  -5   2  110.79   10.30
   8  -5   2  103.39   10.40
   8   5  -2   98.49   10.00
   8   5  -2  103.89   10.90
  -8  -5   2  114.39   10.50
  -8   5  -2  111.89   10.40
   8   4  -2  201.28   14.10
   8  -4   2  186.28   13.70
   8   4  -2  202.08   14.70
   8  -4   2  203.98   13.90
  -8   4  -2  186.58   13.70
  -8  -4   2  180.88   13.40
   8   3  -2   71.49    8.20
   8  -3   2   77.39    7.80
   8  -3   2   73.89    7.70
   8   3  -2   75.59    8.20
  -8   3  -2   66.59    7.30
  -8  -3   2   53.89    6.90
  -8   3  -2   53.99    6.70
   8   2  -2  214.78   14.40
   8  -2   2  215.78   14.40
   8   2  -2  226.38   15.00
   8  -2   2  216.78   14.20
  -8  -2   2  234.08   14.30
  -8   2  -2  219.98   14.00
  -8   2  -2  242.08   14.60
   8  -1   2  847.92   35.80
   8  -1   2  809.12   35.10
   8   1  -2  875.31   36.60
  -8  -1   2  845.52   35.00
  -8   1  -2  903.41   35.60
  -8   1  -2  838.02   35.20
   8   0  -2   -0.50    1.30
   8   0   2    0.30    2.30
   8   0   2    1.10    1.50
  -8   0  -2    2.10    1.50
  -8   0  -2   -2.30    2.20
  -8   0   2    1.80    2.00
  -8   0   2    3.10    2.30
   8   1   2  846.52   35.10
   8  -1  -2  887.31   36.30
   8   1   2  909.01   36.50
  -8   1   2  836.92   34.30
  -8  -1  -2  776.62   34.70
  -8  -1  -2  844.12   34.60
   8   2   2  234.08   14.40
   8   2   2  230.08   14.50
   8  -2  -2  223.98   14.40
  -8  -2  -2  218.88   13.70
  -8   2   2  229.48   13.10
  -8  -2  -2  215.78   14.40
  -8   2   2  216.98   13.60
   8   3   2   54.59    7.10
   8  -3  -2   55.09    6.80
   8  -3  -2   65.69    8.20
   8   3   2   54.29    7.00
  -8   3   2   65.39    6.90
  -8   3   2   71.09    7.10
   8  -4  -2  195.68   13.60
   8   4   2  176.18   13.10
   8   4   2  172.48   13.60
   8  -4  -2  178.08   13.40
  -8   4   2  216.28   13.60
  -8  -4  -2  218.28   13.90
  -8   4   2  212.98   13.70
   8  -5  -2   90.09    9.50
   8  -5  -2  111.39   10.70
   8   5   2  101.49   10.50
   8   5   2  107.99    9.90
  -8  -5  -2   99.29   10.30
  -8   5   2  113.69    9.70
   8  -6  -2   24.80    5.40
   8   6   2   39.50    5.90
   8  -6  -2   36.70    7.20
  -8   6   2   30.90    5.30
  -8  -6  -2   34.40    6.10
   8  -7  -2  168.88   13.50
   8   7   2  176.98   13.00
   8  -7  -2  172.88   13.80
  -8   7   2  149.09   11.50
  -8   7   2  147.69   12.40
  -8  -7  -2  138.49   12.80
   8   8   2   48.10    6.80
   8  -8  -2   69.79    8.20
   8  -8  -2   50.79    7.20
  -8   8   2   47.20    5.70
  -8  -8  -2   50.69    7.90
   8  -9  -2   47.50    7.90
   8   9   2   36.50    5.80
  -8  -9  -2   48.90    7.00
   8  10   2  179.18   12.40
  -8  10   2  171.98    9.90
  -8  10   2  170.88   12.30
  -8 -10  -2  176.58   12.60
   8  11   2   93.39    7.50
  -8  11   2   68.39    6.20
  -8  11   2   80.89    7.10
  -8 -11  -2   86.99    7.60
   8  12   2   51.29    4.70
  -8  12   2   62.89    4.80
  -8  12   2   67.49    5.40
   9  11  -2    2.00    1.40
  -9  11  -2    0.60    1.10
  -9 -11   2    1.00    1.40
  -9  11  -2    0.40    1.20
   9 -10   2   93.29    7.90
   9  10  -2   95.19    8.30
  -9 -10   2  102.49    8.60
   9   9  -2  139.29   10.80
   9  -9   2  130.29   10.30
  -9  -9   2  106.09    9.70
  -9   9  -2  104.99   10.20
  -9   9  -2  108.09    7.70
   9  -8   2   66.19    7.50
   9   8  -2   51.49    7.20
  -9  -8   2   60.79    7.50
  -9   8  -2   63.59    8.10
   9   7  -2   11.80    3.70
   9  -7   2   13.50    4.20
  -9  -7   2    8.50    3.30
   9  -6   2  102.29    9.80
   9  -6   2  108.89   11.60
   9   6  -2   94.69   10.20
   9   6  -2  118.99   12.10
  -9   6  -2  100.79   10.70
  -9  -6   2  112.39   10.40
   9   5  -2  642.34   30.50
   9  -5   2  620.84   30.10
   9  -5   2  636.44   31.50
   9   5  -2  626.14   32.20
  -9  -5   2  633.94   30.60
  -9   5  -2  633.74   31.30
   9   4  -2  314.67   18.90
   9   4  -2  295.77   19.70
   9  -4   2  283.07   18.00
   9  -4   2  298.47   19.10
  -9  -4   2  320.77   18.80
  -9   4  -2  309.27   18.90
   9  -3   2  135.89   12.00
   9   3  -2  144.79   11.90
   9  -3   2  155.88   12.20
   9   3  -2  139.39   12.60
  -9  -3   2  166.58   12.50
  -9   3  -2  159.58   12.50
  -9   3  -2  161.98   12.40
   9   2  -2   54.39    7.20
   9  -2   2   49.20    6.70
   9  -2   2   50.49    6.80
   9   2  -2   48.00    6.70
  -9   2  -2   35.70    5.80
  -9  -2   2   36.20    5.80
  -9   2  -2   33.70    5.70
   9   1  -2  303.57   18.70
   9  -1   2  302.67   18.20
   9  -1   2  290.37   17.50
   9   1  -2  299.07   18.00
  -9  -1   2  293.27   17.20
  -9   1  -2  302.17   17.50
  -9   1  -2  296.47   17.60
   9   0   2  354.06   19.60
   9   0  -2  351.16   20.40
   9   0   2  342.47   19.70
   9   0  -2  339.77   19.60
  -9   0   2  317.47   17.10
  -9   0  -2  350.76   19.00
  -9   0   2  338.97   18.70
  -9   0  -2  343.87   19.20
   9   1   2  298.07   17.80
   9  -1  -2  309.57   18.00
   9   1   2  285.77   18.00
   9  -1  -2  289.77   18.20
  -9   1   2  288.47   16.80
  -9  -1  -2  306.57   17.10
  -9  -1  -2  301.37   17.70
   9   2   2   34.40    5.80
   9  -2  -2   29.30    6.70
   9  -2  -2   33.00    5.70
   9   2   2   34.60    6.50
  -9   2   2   41.80    6.10
  -9  -2  -2   49.70    7.00
  -9  -2  -2   48.30    6.10
   9  -3  -2  162.58   13.00
   9  -3  -2  168.88   13.70
   9   3   2  163.18   12.90
   9   3   2  172.78   12.70
  -9  -3  -2  144.79   12.00
  -9   3   2  140.09   11.10
  -9  -3  -2  140.49   11.10
   9   4   2  310.17   19.50
   9  -4  -2  294.67   18.30
   9   4   2  320.97   18.80
   9  -4  -2  293.07   18.70
  -9  -4  -2  274.27   17.10
  -9   4   2  316.97   18.20
  -9  -4  -2  303.17   18.50
   9  -5  -2  577.14   29.00
   9   5   2  620.54   29.50
   9  -5  -2  616.44   30.60
  -9   5   2  620.44   28.90
  -9  -5  -2  614.84   29.60
   9   6   2  108.99    9.90
   9  -6  -2  111.09   10.70
   9  -6  -2  114.79   10.70
  -9   6   2  103.09   10.20
  -9  -6  -2   93.69   10.10
   9   7   2    9.20    3.60
   9  -7  -2    2.80    3.70
  -9  -7  -2    5.70    3.70
   9   8   2   68.99    7.50
   9  -8  -2   64.89    8.10
  -9  -8  -2   45.80    7.40
  -9   8   2   53.89    6.10
   9   9   2  104.99    9.60
  -9   9   2  129.49    8.80
  -9  -9  -2  152.58   11.10
  -9   9   2  138.69   10.90
   9  10   2  105.69    8.50
  -9  10   2   96.99    8.30
  -9 -10  -2  109.59    8.40
  -9  10   2  102.59    6.60
   9  11   2    0.40    1.10
  -9  11   2    1.90    1.30
  -9  11   2    2.60    1.30
  -9 -11  -2    3.30    3.20
  10 -10   2   34.10    4.30
  10  10  -2   33.80    4.00
 -10 -10   2   27.90    3.60
  10   9  -2   34.30    4.90
  10  -9   2   33.30    4.70
 -10   9  -2   39.10    3.60
  10   8  -2   10.80    3.00
 -10   8  -2   15.90    3.90
 -10  -8   2    8.60    3.20
  10  -7   2   37.10    5.20
  10   7  -2   32.40    5.40
 -10   7  -2   27.50    5.80
 -10  -7   2   24.50    4.80
  10   6  -2  239.58   16.30
  10  -6   2  250.27   16.50
 -10  -6   2  247.18   16.60
 -10   6  -2  261.07   17.50
  10   5  -2   27.00    5.60
  10   5  -2   30.50    6.70
  10  -5   2   29.00    6.60
  10  -5   2   28.20    5.20
 -10  -5   2   34.10    5.80
 -10   5  -2   31.80    5.70
  10   4  -2  171.68   14.90
  10  -4   2  181.78   13.70
  10   4  -2  181.38   13.60
  10  -4   2  176.98   14.70
 -10  -4   2  202.58   14.20
 -10   4  -2  190.18   14.60
  10  -3   2  387.46   21.00
  10   3  -2  364.26   22.50
  10  -3   2  351.46   21.60
  10   3  -2  368.96   20.70
 -10   3  -2  333.97   20.60
 -10  -3   2  316.37   19.70
  10  -2   2   39.00    6.80
  10  -2   2   31.50    7.00
  10   2  -2   47.50    6.80
 -10   2  -2   38.30    6.50
 -10  -2   2   34.50    6.20
 -10   2  -2   45.10    6.40
  10  -1   2  311.07   18.90
  10  -1   2  291.37   19.60
  10   1  -2  288.97   18.50
  10   1  -2  297.97   19.80
 -10   1  -2  334.97   19.10
 -10   1  -2  355.76   19.60
 -10  -1   2  340.47   19.20
 -10  -1   2  341.47   17.30
  10   0  -2   47.90    6.70
  10   0   2   27.80    5.80
  10   0   2   30.60    6.90
  10   0  -2   34.50    6.00
 -10   0  -2   32.30    5.80
 -10   0  -2   38.60    5.70
 -10   0   2   40.00    5.90
  10   1   2  338.27   20.70
  10  -1  -2  323.77   19.70
  10  -1  -2  338.47   20.60
  10   1   2  339.67   19.60
 -10  -1  -2  301.77   18.30
 -10   1   2  303.77   18.30
 -10  -1  -2  305.27   18.10
  10  -2  -2   39.90    6.50
  10   2   2   32.90    6.70
  10  -2  -2   42.80    7.40
  10   2   2   30.00    6.00
 -10  -2  -2   40.40    6.30
 -10   2   2   42.40    6.10
 -10  -2  -2   44.90    7.00
  10  -3  -2  312.37   19.20
  10   3   2  318.57   19.30
  10  -3  -2  320.57   20.10
  10   3   2  298.77   19.90
 -10  -3  -2  361.86   20.00
 -10   3   2  369.06   19.70
  10   4   2   62.59   11.40
  10  -5  -2   14.20    5.10
  10   5   2   27.90    6.00
  10  -6  -2  210.08   15.30
  10   6   2  245.58   16.00
 -10  -6  -2  265.37   16.30
  10   7   2   24.20    4.60
  10  -7  -2   24.80    5.00
 -10   7   2   27.40    4.40
 -10  -7  -2   22.20    4.80
 -10   7   2   21.40    5.20
  10   8   2   11.20    2.90
  10  -8  -2    6.10    3.90
 -10  -8  -2   12.90    4.40
 -10   8   2   15.50    4.10
 -10   8   2   10.80    2.80
  10   9   2   25.00    4.10
 -10   9   2   31.10    4.40
 -10   9   2   33.60    3.70
  10  10   2   29.30    3.50
 -10 -10  -2   20.60    3.90
 -10  10   2   25.00    3.50
  11   9  -2  112.69    7.80
  11  -9   2  117.19    7.90
 -11   9  -2  120.09    6.20
 -11  -9   2  124.89    8.30
  11  -8   2  202.48   12.80
  11   8  -2  226.68   13.30
 -11   8  -2  234.18   11.80
 -11  -8   2  247.18   14.00
  11  -7   2   22.80    5.00
  11   7  -2   25.30    4.60
 -11  -7   2   27.80    4.50
  11   6  -2   68.29    7.30
  11  -6   2   61.99    7.00
 -11   6  -2   45.20    7.70
 -11  -6   2   51.19    6.80
  11  -5   2   47.70    6.30
  11   5  -2   47.70    5.70
 -11   5  -2   31.60    7.00
 -11  -5   2   38.60    5.40
  11  -4   2   75.19    8.10
  11   4  -2   70.59    8.00
 -11  -4   2   71.59    8.00
 -11   4  -2   60.19    8.40
  11   3  -2  476.55   25.20
  11  -3   2  525.45   25.90
 -11  -3   2  531.05   25.80
 -11  -3   2  466.75   23.60
 -11   3  -2  502.85   26.20
  11  -2   2  120.39   12.70
  11  -2   2  137.79   11.20
  11   2  -2  130.29   12.80
  11   2  -2  153.58   11.80
 -11   2  -2  138.69   11.60
 -11   2  -2  120.69   10.90
 -11  -2   2  123.29   10.80
 -11  -2   2  126.39    9.40
  11   1  -2  109.69   10.00
  11  -1   2   99.79   11.50
  11  -1   2   97.49    9.40
  11  -1   2  110.99   10.20
  11   1  -2  104.19   11.00
 -11   1  -2   88.99    9.60
 -11  -1   2   83.99    8.60
 -11   1  -2   88.19    8.90
 -11  -1   2   98.19    7.90
  11   0  -2   89.99   10.10
  11   0   2   77.79    8.90
  11   0  -2   82.79    9.10
  11   0   2   80.29   10.10
 -11   0   2   74.49    8.40
 -11   0  -2   88.59    9.10
 -11   0  -2   82.09    8.40
  11   1   2   89.09   11.10
  11  -1  -2   85.09   10.30
  11  -1  -2   79.29    9.60
  11   1   2   81.59    9.10
 -11  -1  -2  100.89    9.80
 -11   1   2  113.89    9.80
  11   2   2  114.69   13.90
  11  -2  -2  127.79   11.20
  11  -2  -2  118.09   11.90
  11   2   2  137.69   11.60
 -11   2   2  138.69   11.10
 -11  -2  -2  136.19   11.40
  11   3   2  532.75   26.20
  11  -3  -2  479.05   24.70
 -11  -3  -2  478.15   24.90
 -11   3   2  505.25   25.30
  11  -4  -2   89.29    8.60
  11   4   2   74.69    8.30
 -11  -4  -2   64.89    7.60
  11  -5  -2   23.80    5.40
  11   5   2   24.70    5.10
  11   6   2   59.29    6.70
  11  -6  -2   74.69    7.90
 -11   6   2   61.79    6.50
 -11   6   2   65.99    7.10
 -11  -6  -2   72.19    7.10
  11   7   2   14.30    3.60
  11  -7  -2   12.80    4.00
  11   8   2  248.68   13.60
 -11   8   2  216.58   12.30
 -11  -8  -2  231.38   12.90
 -11   8   2  211.38   11.80
  11   9   2  119.89    8.10
 -11   9   2  104.29    6.50
 -11   9   2  117.89    7.50
 -11  -9  -2  118.59    7.80
  12   8  -2   84.29    6.20
  12  -8   2   78.59    6.00
 -12  -8   2   82.19    5.70
 -12   8  -2   80.69    5.60
 -12  -8   2   73.99    6.00
  12   7  -2  222.08   12.60
  12  -7   2  221.08   12.50
 -12  -7   2  231.48   13.10
 -12  -7   2  223.08   12.00
 -12   7  -2  225.08   11.80
  12  -6   2   28.30    4.50
  12   6  -2   33.40    4.80
 -12  -6   2   26.60    3.90
 -12  -6   2   20.20    4.60
  12  -5   2  138.39   10.60
  12   5  -2  137.09   10.50
 -12  -5   2  118.09    9.80
 -12  -5   2  124.79    9.10
  12  -4   2    2.70    1.80
  12   4  -2    2.80    2.20
 -12  -4   2    6.40    2.60
 -12   4  -2  -11.80    8.60
  12   3  -2  115.19    9.90
  12  -3   2  119.29   10.10
 -12  -3   2  123.39    8.90
 -12   3  -2  107.99   11.50
 -12  -3   2  124.89   10.20
  12   2  -2   71.29    7.40
  12  -2   2   56.09    7.00
 -12  -2   2   68.09    6.30
 -12  -2   2   70.59    7.50
  12  -1   2  102.09    8.70
  12   1  -2  116.39   10.20
  12  -1   2   96.09    9.30
 -12   1  -2   94.29    9.30
 -12  -1   2   99.29    9.30
  12   0   2  200.88   13.90
  12   0   2  175.78   12.80
  12   0  -2  174.78   13.20
 -12   0   2  181.08   13.10
 -12   0  -2  180.98   13.00
  12  -1  -2   92.89    9.20
  12   1   2   92.39    9.50
 -12  -1  -2  103.49    9.40
 -12   1   2  106.59    9.40
  12  -2  -2   61.59    7.80
  12   2   2   65.49    7.30
 -12   2   2   53.89    6.80
 -12  -2  -2   60.99    7.10
  12  -3  -2  132.39   11.30
  12   3   2  123.29   10.50
 -12  -3  -2  118.99   10.10
  12   4   2    6.70    2.80
 -12  -4  -2    9.10    2.40
  12  -5  -2  136.19   10.30
  12   5   2  124.39   10.20
 -12  -5  -2  135.69   10.10
 -12   5   2  142.29   10.30
  12  -6  -2   32.00    5.40
  12   6   2   25.80    4.30
 -12   6   2   29.20    4.10
 -12  -6  -2   21.10    4.10
  12   7   2  232.38   13.10
 -12   7   2  227.28   12.20
 -12  -7  -2  239.98   12.90
  12   8   2   83.09    6.10
 -12  -8  -2   74.59    6.10
 -12   8   2   79.49    5.20
 -12   8   2   67.99    4.80
  13   6  -2   98.29    7.00
  13  -6   2   86.99    6.70
 -13   6  -2   97.79    6.60
 -13  -6   2   89.49    5.50
 -13  -6   2   92.19    6.90
  13  -5   2   65.59    6.60
  13   5  -2   84.99    7.10
 -13  -5   2   71.79    5.30
 -13  -5   2   80.69    6.80
  13   4  -2  103.29    7.90
  13  -4   2   88.59    7.50
 -13  -4   2   81.09    5.90
 -13  -4   2   81.39    7.30
  13   3  -2  160.98   11.00
  13  -3   2  158.08   11.10
 -13  -3   2  152.18   10.70
  13   2  -2   73.79    7.30
  13  -2   2   63.09    7.30
 -13  -2   2   74.79    7.30
  13  -1   2    9.90    3.30
 -13  -1   2   11.50    3.50
  13   0   2    5.30    3.40
  13   0  -2   10.40    3.00
  13   0   2    7.60    2.30
  13   1   2   15.80    4.20
 -13  -1  -2   13.40    3.20
 -13   1   2   14.70    3.10
 -13   1   2    9.50    2.50
  13   2   2   79.59    7.60
  13  -2  -2   90.49    8.20
 -13  -2  -2   58.79    6.80
 -13   2   2   68.19    6.70
  13  -3  -2  150.78   10.60
  13   3   2  155.48   11.00
 -13   3   2  156.08   10.40
 -13  -3  -2  155.68   10.60
  13   4   2   75.59    7.30
  13  -4  -2   94.39    7.50
 -13  -4  -2   81.49    7.10
 -13   4   2   76.19    6.90
  13   5   2   76.79    6.80
 -13  -5  -2   64.59    6.30
 -13   5   2   68.99    6.10
  13   6   2   89.69    6.90
 -13   6   2   92.09    6.60
 -13  -6  -2  108.79    7.00
  14   3  -2   76.19    6.00
  14  -3   2   63.59    5.60
 -14  -3   2   59.49    5.40
  14  -2   2   70.79    6.00
  14   2  -2   83.49    6.60
 -14  -2   2   61.69    5.80
  14   1  -2   50.79    5.30
  14  -1   2   41.10    4.90
 -14  -1   2   32.40    4.30
  14   0   2    9.40    2.40
 -14   0   2    6.80    1.80
 -14   0   2   11.10    2.30
  14   1   2   32.60    4.20
 -14   1   2   36.50    3.90
  14  -2  -2   58.79    6.00
  14   2   2   48.80    4.80
  14   2   2   60.29    5.60
 -14   2   2   73.49    5.40
 -14  -2  -2   70.79    5.80
  14   3   2   67.79    5.80
  14   3   2   67.09    5.40
 -14  -3  -2   59.19    5.30
   0 -14   3  186.08   11.00
   0  14  -3  178.48   10.60
   0 -13   3   57.39    6.60
   0  13  -3   60.29    6.50
   0 -12   3    5.30    2.10
   0  12  -3    2.00    1.70
   0  11  -3    9.10    2.60
   0  10  -3  153.58   12.60
   0 -10   3  169.28   13.70
   0 -10   3  172.18   13.40
   0  -9   3  144.79   12.10
   0  -9   3  151.38   12.00
   0   9  -3  151.08   11.70
   0   8  -3 1780.12   67.09
   0  -8   3 1929.21   68.49
   0  -8   3 1899.31   68.09
   0   7  -3  112.09    8.70
   0  -7   3  125.59    9.40
   0   6  -3  183.38   10.70
   0  -6   3  185.98   11.20
   0  -5   3  156.68    9.40
   0   5  -3  151.88    8.90
   0   4  -3    4.80    1.60
   0  -4   3    4.80    1.40
   0  -3   3 1831.62   59.19
   0   3  -3 1790.92   58.89
   0   2  -3   14.60    1.70
   0  -2   3   17.30    1.80
   0  -1   3  505.05   17.50
   0  -1   3  502.95   16.10
   0   1  -3  467.05   16.70
   0   1  -3  474.45   16.60
   0   0  -3    0.10    0.20
   0   0   3    0.40    0.60
   0  -1  -3  502.05   15.80
   0   1   3  495.15   17.80
   0   2   3   19.00    2.20
   0  -2  -3   17.70    1.60
   0  -3  -3 1756.52   56.59
   0  -4  -3    3.80    1.30
   0  -5  -3  163.38    9.10
   0  -6  -3  179.58   10.50
   0  -7  -3  120.49    9.10
   0   8   3 1860.11   66.19
   0   8   3 1832.52   65.99
   0  -8  -3 1939.81   67.99
   0   9   3  144.49   10.80
   0   9   3  144.69   10.70
   0  -9  -3  151.28   11.90
   0 -10  -3  147.39   12.80
   0  10   3  172.28   11.40
   0  10   3  168.88   12.20
   0  11   3    9.50    3.10
   0 -11  -3   10.00    4.00
   0  12   3    2.00    2.10
   0  13   3   57.29    6.10
   0  14   3  177.58   10.90
   0  14   3  182.58    9.90
   1  14  -3  287.87   14.90
   1 -14   3  288.07   14.70
  -1  14  -3  309.27   15.10
  -1 -14   3  319.47   15.40
   1  13  -3   50.59    5.90
   1 -13   3   41.90    6.00
  -1 -13   3   46.70    5.90
  -1  13  -3   37.90    5.50
   1 -12   3  178.28   12.90
   1  12  -3  170.68   12.70
  -1  12  -3  167.08   12.20
  -1 -12   3  168.28   12.60
   1  11  -3   74.59    8.70
   1 -11   3   90.69    8.90
  -1  11  -3  101.69    9.60
  -1 -11   3  106.29    9.80
  -1 -11   3  106.19   11.70
   1  10  -3   64.89    8.00
   1 -10   3   49.70    7.60
   1 -10   3   56.39    7.70
  -1 -10   3   60.49    8.00
  -1 -10   3   66.19    8.70
  -1  10  -3   55.99    7.60
   1  -9   3  265.67   16.50
   1  -9   3  244.18   15.60
   1   9  -3  243.78   15.60
  -1  -9   3  216.88   15.30
  -1   9  -3  223.08   14.90
  -1  -9   3  209.28   15.20
  -1  -9   3  201.08   13.90
   1  -8   3  533.35   25.20
   1  -8   3  508.15   24.50
   1   8  -3  493.95   24.20
  -1   8  -3  492.65   24.00
  -1  -8   3  526.85   25.30
  -1  -8   3  488.15   24.50
  -1   8  -3  525.75   24.60
   1  -7   3   62.59    6.40
   1  -7   3   64.69    6.90
  -1   7  -3   83.79    7.20
  -1  -7   3   75.69    7.30
   1  -6   3  163.68   10.60
  -1  -6   3  174.68   10.90
  -1   6  -3  176.68   10.90
   1   5  -3  240.58   11.60
   1  -5   3  236.28   12.20
  -1  -5   3  242.88   12.50
  -1   5  -3  248.18   12.50
   1  -4   3 2283.07   74.99
   1   4  -3 2290.77   73.89
  -1   4  -3 2232.88   74.99
  -1  -4   3 2329.67   75.19
   1  -3   3  345.27   13.70
   1   3  -3  338.67   12.90
  -1   3  -3  330.97   13.70
  -1  -3   3  315.47   13.40
   1  -2   3  489.25   18.60
  -1  -2   3  549.05   18.70
  -1   2  -3  539.85   19.10
   1  -1   3  462.45   15.40
   1   1  -3  453.25   15.60
   1  -1   3  470.45   16.20
  -1  -1   3  430.56   15.00
  -1  -1   3  436.46   16.30
  -1   1  -3  424.96   15.80
   1   0  -3   82.29    3.60
   1   0   3   84.89    4.30
   1   0   3   85.39    3.20
  -1   0   3   91.39    4.80
  -1   0  -3   85.99    3.90
   1   1   3  436.46   16.20
   1  -1  -3  442.96   15.00
  -1  -1  -3  464.15   15.30
  -1   1   3  475.55   16.80
   1  -2  -3  540.35   17.90
   1   2   3  559.74   19.10
   1   2   3  537.05   17.50
  -1   2   3  491.75   19.20
  -1  -2  -3  487.35   17.90
   1  -3  -3  335.07   13.10
  -1  -3  -3  340.57   13.20
   1  -4  -3 2132.99   72.39
  -1  -4  -3 2342.77   73.09
   1  -5  -3  242.58   11.90
  -1  -5  -3  238.58   11.90
   1  -6  -3  167.98   10.10
  -1  -6  -3  170.38   10.20
   1  -7  -3   78.49    7.10
   1   7   3   86.19    9.40
  -1   7   3   82.39   10.30
  -1  -7  -3   63.49    6.50
   1  -8  -3  529.75   24.50
   1   8   3  484.25   22.60
   1   8   3  509.25   23.70
  -1   8   3  528.35   23.60
  -1   8   3  501.35   23.80
  -1  -8  -3  531.95   24.80
   1  -9  -3  216.48   14.90
   1   9   3  202.48   13.60
   1   9   3  203.58   12.90
  -1   9   3  251.77   14.80
  -1  -9  -3  253.17   16.00
  -1   9   3  257.17   14.70
   1 -10  -3   53.59    7.70
   1  10   3   69.19    7.40
  -1  10   3   61.99    7.10
  -1 -10  -3   53.29    7.70
  -1  10   3   74.89    7.50
   1 -11  -3   86.99    9.90
   1  11   3  101.69    9.40
  -1  11   3   87.79    8.80
  -1  11   3   80.09    7.70
  -1 -11  -3   89.79   10.00
   1  12   3  163.58   11.90
  -1  12   3  176.58   12.10
   1  13   3   50.69    5.80
  -1  13   3   53.69    5.70
   1  14   3  310.67   15.10
   1  14   3  309.87   13.80
  -1  14   3  272.07   14.60
  -1  14   3  271.97   13.30
   2  14  -3   37.00    4.50
   2 -14   3   44.60    4.60
  -2 -14   3   31.40    4.30
  -2  14  -3   39.00    4.30
   2 -13   3   33.80    5.40
   2  13  -3   31.00    4.80
  -2 -13   3   35.40    5.40
  -2  13  -3   43.30    5.70
   2 -12   3   39.20    6.20
  -2  12  -3   50.69    5.30
  -2 -12   3   56.29    6.50
  -2  12  -3   61.69    6.60
   2 -11   3  113.49   10.20
   2  11  -3  129.49   10.80
  -2  11  -3  104.69    9.80
  -2 -11   3  119.49   10.50
   2 -10   3  103.79   10.20
   2 -10   3   90.29   10.50
   2  10  -3   96.39    9.90
  -2  10  -3  103.09    9.70
  -2 -10   3   95.89   11.00
  -2 -10   3  108.49   10.20
   2  -9   3   26.10    5.70
   2  -9   3   20.20    5.00
   2   9  -3   30.30    6.20
  -2   9  -3   21.50    4.90
  -2  -9   3   32.20    5.60
  -2  -9   3   23.00    5.30
  -2  -9   3   16.40    4.70
   2  -8   3    3.60    2.00
   2   8  -3    7.00    2.80
   2  -8   3    7.20    2.80
  -2   8  -3    4.50    2.10
  -2  -8   3    5.00    2.20
   2  -7   3  574.94   26.20
   2  -7   3  600.84   26.40
   2  -7   3  556.44   26.00
  -2   7  -3  614.34   26.90
  -2  -7   3  566.74   26.40
  -2  -7   3  598.54   26.70
   2  -6   3   56.89    5.80
  -2  -6   3   71.99    6.50
  -2   6  -3   68.09    6.60
   2  -5   3   97.39    7.40
  -2  -5   3  121.49    8.10
  -2   5  -3  117.89    8.20
   2  -4   3  564.84   21.10
  -2  -4   3  489.15   20.60
  -2   4  -3  491.45   20.80
   2  -3   3  411.56   16.20
  -2  -3   3  400.06   16.20
  -2   3  -3  398.86   16.50
   2  -2   3  368.06   15.70
  -2  -2   3  453.45   16.50
  -2   2  -3  438.36   16.50
  -2  -2   3  430.06   16.00
   2  -1   3 2645.14   84.79
   2  -1   3 2689.33   84.69
  -2  -1   3 2726.63   85.29
   2   0   3 1235.38   39.50
   2   0   3 1267.87   39.60
   2   0  -3 1161.68   39.70
  -2   0   3 1228.08   40.30
   2   1   3 2710.03   85.59
   2   1   3 2849.31   85.99
   2  -1  -3 2688.33   85.79
  -2  -1  -3 2737.83   86.19
  -2   1   3 2669.93   86.89
   2   2   3  443.86   15.20
   2   2   3  430.56   15.40
   2  -2  -3  454.35   15.40
  -2   2   3  367.56   15.90
  -2  -2  -3  381.16   15.30
   2  -3  -3  377.96   15.20
  -2  -3  -3  416.76   15.80
   2  -4  -3  489.55   19.80
  -2  -4  -3  537.85   20.40
   2  -5  -3  118.49    7.40
  -2  -5  -3  100.19    7.20
   2  -6  -3   68.59    6.00
  -2  -6  -3   57.09    5.60
   2   7   3  575.84   25.40
   2  -7  -3  590.94   25.70
  -2  -7  -3  594.94   26.20
   2   8   3    1.10    2.10
   2  -8  -3    4.70    2.00
  -2   8   3    1.70    2.20
  -2  -8  -3    0.00    1.50
   2  -9  -3   22.10    4.50
   2   9   3   18.30    4.60
  -2  -9  -3   26.50    5.30
  -2   9   3   22.70    4.60
  -2   9   3   33.90    5.30
   2 -10  -3   96.99    9.70
   2  10   3   92.49    9.20
  -2  10   3   95.59    9.00
  -2  10   3   96.29    8.90
  -2 -10  -3   97.69   10.40
   2  11   3  103.19    9.60
   2 -11  -3  107.49   11.10
  -2  11   3  113.79    9.40
  -2  11   3  114.79    9.90
  -2 -11  -3  125.59   11.70
   2  12   3   46.50    6.00
  -2  12   3   37.30    5.30
  -2  12   3   38.20    5.20
   2  13   3   49.40    5.80
   2  13   3   45.80    5.20
  -2  13   3   41.00    5.00
   2  14   3   32.80    3.60
   2  14   3   35.00    4.10
  -2  14   3   43.70    4.40
  -2  14   3   48.70    4.00
   3  14  -3   66.39    5.40
   3  14  -3   55.99    4.80
   3 -14   3   68.39    5.60
  -3 -14   3   63.79    5.60
  -3  14  -3   65.69    5.40
  -3  13  -3   24.00    4.20
  -3 -13   3   28.90    4.40
   3  12  -3  123.29   10.50
   3 -12   3  118.19   10.30
  -3  12  -3  107.79    9.40
  -3 -12   3  100.49    9.70
   3  11  -3  333.77   19.40
   3 -11   3  347.67   19.70
  -3 -11   3  298.57   19.10
  -3  11  -3  320.07   18.60
   3 -10   3  169.38   13.90
   3 -10   3  156.78   12.30
   3  10  -3  163.18   13.00
  -3 -10   3  173.08   14.70
  -3  10  -3  165.18   12.50
  -3 -10   3  174.68   13.50
   3  -9   3   22.00    5.10
   3  -9   3   15.20    4.70
  -3  -9   3   35.50    6.30
  -3  -9   3   30.00    6.10
  -3   9  -3   27.30    5.40
   3  -8   3   87.39    8.70
   3  -8   3   74.59    8.30
   3   8  -3   88.69    8.60
  -3  -8   3   86.89    8.90
  -3   8  -3   83.19    8.60
  -3  -8   3   76.69    8.60
  -3  -8   3   74.89    8.80
   3  -7   3    8.20    2.50
  -3  -7   3    6.60    2.20
  -3   7  -3    6.90    3.00
   3  -6   3 1114.59   43.50
  -3   6  -3 1181.98   44.50
  -3  -6   3 1190.58   44.70
   3  -5   3  254.57   13.00
  -3  -5   3  234.88   13.10
  -3   5  -3  217.38   12.70
   3  -4   3  354.96   15.80
  -3   4  -3  336.07   15.90
  -3  -4   3  339.47   15.80
   3  -3   3  347.47   15.70
  -3   3  -3  396.76   16.60
  -3  -3   3  392.26   16.30
  -3  -3   3  391.16   15.90
   3  -2   3  128.29    6.70
  -3  -2   3  101.99    6.00
  -3   2  -3  111.09    6.70
  -3  -2   3  100.19    6.20
   3  -1   3 1860.91   59.09
   3  -1   3 1832.92   60.29
  -3  -1   3 1866.51   59.99
   3   0  -3  108.29    5.80
   3   0   3  100.59    4.70
   3   0   3  108.39    5.70
  -3   0   3  102.79    5.60
   3   1   3 1954.90   61.89
   3   1   3 1907.21   60.39
   3  -1  -3 1945.91   61.89
  -3   1   3 1843.02   60.89
  -3   1   3 1905.01   62.19
   3  -2  -3  109.49    6.30
   3   2   3  104.99    6.20
  -3  -2  -3  133.69    7.10
  -3   2   3  133.29    6.70
  -3   2   3  134.79    7.10
   3  -3  -3  400.36   15.20
   3   3   3  376.56   14.90
  -3   3   3  321.47   14.90
  -3  -3  -3  333.77   15.00
   3  -4  -3  334.27   14.90
  -3   4   3  339.77   15.50
  -3  -4  -3  348.47   15.50
   3  -5  -3  242.48   12.60
  -3  -5  -3  245.48   13.00
   3  -6  -3 1223.48   43.00
  -3  -6  -3 1060.79   42.70
   3   7   3    2.80    2.30
   3  -7  -3    4.20    1.90
  -3  -7  -3    1.70    2.00
   3   8   3   80.19    8.20
   3  -8  -3   84.79    8.20
  -3  -8  -3   86.49    8.90
  -3   8   3   72.99    7.20
   3   9   3   26.40    5.10
   3  -9  -3   23.30    4.70
  -3  -9  -3   19.30    5.20
  -3   9   3   19.20    4.70
   3 -10  -3  165.28   13.30
   3  10   3  177.58   12.50
  -3 -10  -3  154.18   13.20
  -3  10   3  156.68   11.80
  -3  10   3  159.08   12.10
   3  11   3  302.87   18.60
  -3  11   3  359.46   18.80
  -3  11   3  330.37   18.20
   3  12   3  108.09    9.90
   3  12   3  105.09    9.20
  -3  12   3  116.69    8.90
  -3  12   3  115.49    9.20
   3  13   3   22.90    3.80
   3  13   3   27.80    4.20
  -3  13   3   15.10    3.10
   3  14   3   56.19    4.50
   3  14   3   60.59    5.30
  -3  14   3   63.39    4.50
  -3  14   3   59.89    5.10
   4 -13   3   12.80    3.40
   4  13  -3   13.30    3.20
  -4 -13   3   13.50    3.40
  -4  13  -3   13.40    2.70
  -4  13  -3   16.90    3.40
   4 -12   3  104.69    9.30
   4  12  -3  101.39    9.10
  -4 -12   3   90.69    8.90
  -4  12  -3   93.59    8.60
   4  11  -3   94.59    9.10
   4 -11   3   83.79    8.50
  -4 -11   3   84.29    8.80
  -4  11  -3   73.29    7.90
   4  10  -3   88.69    9.30
   4 -10   3   95.79    9.40
   4 -10   3   92.59   10.70
  -4  10  -3   76.89    8.50
  -4 -10   3   77.69    9.20
  -4 -10   3   78.09   11.30
  -4 -10   3   81.19    9.00
   4   9  -3  119.39   11.00
   4  -9   3  118.59   10.70
   4  -9   3  118.69   11.50
  -4  -9   3  143.79   12.50
  -4  -9   3  146.49   11.90
  -4  -9   3  142.99   13.00
  -4   9  -3  137.19   12.00
   4  -8   3   20.30    5.20
   4  -8   3   20.50    4.70
   4   8  -3   15.90    4.50
  -4   8  -3   15.60    4.40
  -4  -8   3   20.40    5.50
  -4  -8   3   21.00    4.50
  -4  -8   3   16.20    4.90
   4  -7   3   37.00    5.60
   4  -7   3   27.40    5.30
   4  -7   3   34.70    5.40
   4   7  -3   36.20    5.90
  -4  -7   3   48.80    6.40
  -4  -7   3   30.30    6.10
  -4   7  -3   49.10    6.30
  -4  -7   3   42.30    6.50
   4  -6   3  254.67   16.30
   4  -6   3  241.98   14.30
   4  -6   3  247.08   14.80
  -4  -6   3  255.47   15.30
  -4   6  -3  255.87   15.10
  -4  -6   3  245.78   15.50
  -4  -6   3  238.88   14.80
   4  -5   3  319.17   16.30
  -4  -5   3  331.47   17.00
  -4   5  -3  336.37   17.10
  -4  -5   3  317.87   15.70
   4  -4   3  141.79    9.40
  -4  -4   3  167.88    9.30
  -4  -4   3  167.98   10.20
  -4   4  -3  160.58   10.10
   4  -3   3  533.05   21.20
  -4  -3   3  511.25   20.10
  -4  -3   3  519.75   21.50
  -4   3  -3  502.55   21.40
   4  -2   3  664.83   26.50
  -4  -2   3  728.03   25.70
  -4   2  -3  760.92   27.50
   4  -1   3  247.28    9.70
   4  -1   3  250.87   11.80
  -4  -1   3  274.57   11.20
  -4   1  -3  274.37   12.60
   4   0   3   25.40    1.70
   4   0   3   27.60    3.00
   4   0  -3   29.70    3.20
  -4   0   3   26.90    2.70
   4  -1  -3  276.57   12.10
   4   1   3  280.97   12.10
  -4   1   3  251.97   10.70
  -4   1   3  253.27   11.40
   4  -2  -3  738.13   26.30
   4   2   3  747.03   26.40
  -4   2   3  679.83   25.40
  -4   2   3  676.33   25.60
  -4  -2  -3  673.33   26.60
   4   3   3  514.75   20.90
   4  -3  -3  506.45   20.90
  -4   3   3  537.55   21.00
  -4  -3  -3  543.05   21.80
   4  -4  -3  163.38    9.40
   4   4   3  165.08    9.40
  -4  -4  -3  146.09    9.50
  -4   4   3  141.99    9.20
   4  -5  -3  347.17   16.50
  -4  -5  -3  320.97   16.70
  -4   5   3  332.17   16.60
   4  -6  -3  266.07   14.90
   4   6   3  257.87   14.90
  -4  -6  -3  274.37   15.60
   4   7   3   47.10    6.20
   4  -7  -3   45.50    5.70
  -4   7   3   33.70    4.90
  -4  -7  -3   35.60    5.50
   4   8   3   12.60    3.80
   4  -8  -3   16.20    3.80
  -4  -8  -3   16.90    5.00
  -4   8   3   23.10    4.40
   4   9   3  139.59   11.50
   4  -9  -3  147.29   11.90
  -4   9   3  117.49   10.90
  -4  -9  -3  119.59   11.60
   4  10   3   73.69    8.50
   4 -10  -3   67.79    9.30
  -4  10   3   94.29    9.00
  -4 -10  -3   87.59    9.80
  -4  10   3   92.49    8.60
   4  11   3   74.49    8.00
   4  11   3   73.19    8.40
  -4  11   3   95.19    8.20
  -4  11   3   86.99    8.30
   4  12   3  102.29    8.90
   4  12   3  101.29    8.60
  -4  12   3  100.99    8.10
  -4  12   3  100.19    8.30
   4  13   3   14.10    2.90
   4  13   3   17.00    2.90
  -4  13   3   10.90    2.60
   5 -13   3   22.90    3.70
  -5 -13   3   22.40    3.70
  -5  13  -3   20.10    3.30
  -5  13  -3   20.10    2.90
   5 -12   3   16.80    4.00
   5  12  -3   24.30    4.20
   5  12  -3   22.20    4.30
  -5 -12   3   10.50    3.50
   5  11  -3   38.30    6.00
   5 -11   3   40.10    6.10
  -5 -11   3   53.39    6.80
  -5  11  -3   53.09    6.10
   5  10  -3  443.36   24.00
   5 -10   3  443.46   23.40
  -5  10  -3  442.86   24.90
  -5 -10   3  465.05   24.60
   5  -9   3  509.95   25.20
   5   9  -3  479.45   25.50
   5  -9   3  485.65   26.20
  -5  -9   3  454.15   26.80
  -5  -9   3  473.85   25.50
  -5  -9   3  442.06   24.20
  -5   9  -3  478.45   25.80
   5  -8   3   99.19   10.00
   5  -8   3  106.09   10.00
   5   8  -3  100.89   10.50
  -5  -8   3  106.29   10.70
  -5   8  -3  118.09   10.80
  -5  -8   3  106.79   10.70
  -5  -8   3  105.09   10.40
  -5  -8   3  107.59    9.60
   5   7  -3    1.20    2.70
   5  -7   3    3.90    2.10
   5  -7   3    0.50    2.30
   5  -7   3    1.90    2.10
  -5  -7   3    2.50    2.90
  -5  -7   3    6.10    3.10
  -5   7  -3    1.40    1.80
  -5  -7   3    1.70    2.80
   5  -6   3  336.77   17.90
   5  -6   3  358.76   18.50
   5  -6   3  353.66   18.50
   5   6  -3  319.67   21.60
  -5  -6   3  339.67   17.10
  -5  -6   3  318.37   18.40
  -5  -6   3  338.97   19.10
  -5   6  -3  315.17   18.40
  -5  -6   3  313.47   19.10
   5  -5   3   54.59    6.20
   5  -5   3   57.89    8.00
  -5  -5   3   62.29    5.60
  -5  -5   3   71.39    6.80
  -5  -5   3   61.49    7.30
  -5   5  -3   61.89    6.60
  -5  -5   3   64.99    6.90
   5  -4   3  346.97   17.80
  -5  -4   3  385.76   16.60
  -5   4  -3  390.16   18.80
  -5  -4   3  401.26   19.20
   5  -3   3  285.07   14.60
  -5   3  -3  314.57   15.40
  -5  -3   3  302.07   15.50
  -5  -3   3  297.17   13.10
   5  -2   3  259.97   10.40
   5  -2   3  274.87   13.30
  -5   2  -3  253.77   13.30
  -5  -2   3  270.67   11.60
   5  -1   3  603.84   20.50
   5   1  -3  651.03   25.50
   5  -1   3  640.24   25.00
  -5   1  -3  641.54   25.30
  -5  -1   3  650.83   23.10
   5   0  -3  495.55   20.60
   5   0   3  504.85   20.50
  -5   0   3  511.65   19.00
  -5   0   3  484.95   17.70
   5   1   3  699.43   25.30
   5  -1  -3  661.03   25.20
  -5   1   3  553.74   23.00
  -5   1   3  633.74   23.10
   5   2   3  271.07   13.10
   5  -2  -3  268.37   13.10
  -5   2   3  249.97   12.00
   5  -3  -3  299.47   14.50
   5   3   3  305.87   14.50
  -5   3   3  276.87   13.80
  -5  -3  -3  293.77   15.20
   5   4   3  368.86   17.60
   5  -4  -3  390.86   17.90
  -5  -4  -3  360.96   18.20
  -5   4   3  356.26   17.20
   5  -5  -3   64.09    6.20
   5   5   3   61.79    6.10
   5   5   3   58.59    6.20
  -5   5   3   53.79    5.80
  -5  -5  -3   50.99    6.00
   5   6   3  323.57   17.60
   5  -6  -3  339.07   18.10
   5   6   3  313.47   17.80
  -5   6   3  344.47   17.50
  -5   6   3  359.46   18.60
  -5  -6  -3  343.27   18.80
   5   7   3    9.10    3.10
   5  -7  -3    3.80    2.10
   5   7   3    7.10    3.20
   5   8   3  111.99   10.10
   5   8   3  100.19    9.70
   5  -8  -3  109.69   10.10
  -5  -8  -3  101.39   10.10
  -5   8   3  110.79    8.60
   5  -9  -3  464.15   25.10
   5   9   3  497.95   25.20
   5   9   3  473.75   24.40
  -5  -9  -3  505.25   27.10
  -5   9   3  465.25   21.50
   5 -10  -3  445.66   25.50
   5  10   3  460.05   23.60
   5  10   3  469.95   23.80
  -5  10   3  437.26   19.50
  -5  10   3  469.75   24.20
  -5 -10  -3  452.45   26.70
   5  11   3   49.40    6.00
   5  11   3   51.29    6.30
  -5  11   3   45.40    5.80
  -5  11   3   52.09    6.10
   5  12   3    7.30    2.50
   5  12   3   10.50    2.90
  -5  12   3   16.40    3.30
   5  13   3   27.40    3.50
   5  13   3   26.10    3.30
  -5  13   3   29.30    3.40
  -5  13   3   32.50    3.30
  -5  13   3   30.70    3.40
   6  13  -3   62.99    5.30
   6 -13   3   59.19    5.20
  -6 -13   3   61.69    5.40
  -6  13  -3   63.79    5.20
  -6 -13   3   57.69    4.30
  -6  13  -3   58.79    4.50
   6  12  -3   10.40    2.50
   6 -12   3   11.00    3.40
  -6  12  -3    8.60    2.40
  -6 -12   3    7.20    2.70
   6  11  -3   11.80    3.90
   6 -11   3   11.10    3.40
  -6 -11   3   10.10    3.70
   6  10  -3   97.59    9.30
   6 -10   3   95.19    9.00
  -6 -10   3  110.49   10.40
  -6  10  -3  108.29   10.60
   6  -9   3   82.69    8.60
   6   9  -3   85.19    9.20
   6  -9   3   68.69    9.70
  -6  -9   3   86.59    9.60
  -6   9  -3   77.79    9.30
  -6  -9   3   87.79   11.10
   6  -8   3  315.37   19.50
   6   8  -3  304.47   18.80
   6  -8   3  313.47   18.60
  -6  -8   3  299.17   18.90
  -6  -8   3  271.17   19.60
  -6   8  -3  283.77   18.90
  -6  -8   3  266.17   16.40
   6  -7   3  192.98   13.20
   6  -7   3  184.08   13.90
   6   7  -3  188.98   14.30
   6  -7   3  181.28   13.80
  -6  -7   3  195.38   15.10
  -6  -7   3  196.08   14.30
  -6  -7   3  194.98   14.70
  -6  -7   3  190.88   12.20
   6  -6   3  253.17   15.70
   6  -6   3  256.87   16.00
   6  -6   3  271.37   16.30
   6   6  -3  256.87   16.30
  -6  -6   3  265.57   17.30
  -6   6  -3  268.37   16.90
  -6  -6   3  261.57   16.50
  -6  -6   3  274.07   14.30
  -6  -6   3  259.17   17.10
   6  -5   3  169.98   11.90
   6  -5   3  195.38   12.80
   6  -5   3  183.98   12.30
  -6   5  -3  157.48   11.80
  -6  -5   3  178.18   12.90
  -6  -5   3  160.48   12.70
  -6  -5   3  160.78   11.90
  -6  -5   3  159.28    9.90
   6  -4   3  264.37   14.90
   6  -4   3  249.58   14.60
  -6  -4   3  237.38   15.60
  -6  -4   3  250.27   14.70
  -6   4  -3  249.88   14.80
  -6  -4   3  242.68   11.90
   6  -3   3  465.45   22.00
  -6   3  -3  529.35   23.10
  -6  -3   3  502.15   19.40
   6  -2   3  127.69    9.10
   6   2  -3  129.59    9.50
  -6  -2   3  138.19    7.30
  -6   2  -3  154.18   10.00
   6  -1   3  846.32   31.70
   6   1  -3  820.62   31.90
  -6   1  -3  757.22   31.10
  -6  -1   3  763.92   28.00
   6   0  -3  502.35   22.20
   6   0   3  517.05   22.00
  -6   0  -3  519.45   22.40
  -6   0   3  499.35   19.20
  -6   0   3  506.35   18.90
   6   1   3  757.22   30.50
   6  -1  -3  747.63   30.60
  -6   1   3  834.12   28.60
   6  -2  -3  152.68    9.80
   6   2   3  150.08    9.60
  -6   2   3  123.49    8.20
   6  -3  -3  456.25   21.50
   6   3   3  519.35   22.30
  -6   3   3  469.85   20.70
   6   4   3  253.97   14.50
   6   4   3  252.97   14.40
   6  -4  -3  263.17   14.70
  -6   4   3  273.37   14.30
  -6   4   3  262.97   14.50
  -6  -4  -3  261.47   15.80
   6   5   3  161.68   11.60
   6  -5  -3  163.48   11.50
   6   5   3  153.68   11.20
  -6  -5  -3  200.48   13.40
  -6   5   3  188.28   12.10
   6   6   3  270.87   15.80
   6   6   3  241.78   15.10
   6  -6  -3  258.37   15.90
  -6   6   3  256.47   15.70
  -6  -6  -3  264.37   17.00
   6   7   3  191.08   13.40
   6   7   3  195.18   13.00
   6  -7  -3  192.18   13.80
  -6  -7  -3  149.59   17.20
  -6   7   3  202.38   12.60
  -6  -7  -3  175.38   14.20
   6  -8  -3  283.97   18.50
   6   8   3  284.07   17.00
   6   8   3  288.57   17.60
  -6   8   3  319.67   16.70
  -6  -8  -3  290.97   19.00
  -6  -8  -3  315.97   20.40
   6   9   3   78.59    8.40
   6   9   3   87.39    8.50
   6  -9  -3   80.19    9.30
  -6  -9  -3   97.29   10.30
  -6   9   3   74.59    8.70
  -6   9   3   73.39    7.10
  -6  -9  -3   71.29    9.30
   6  10   3  112.59    9.90
   6  10   3  107.59    9.60
  -6 -10  -3   88.49   11.30
  -6  10   3  104.89    9.60
  -6  10   3   97.29    7.40
   6  11   3   17.90    3.50
   6  11   3   15.30    3.20
  -6  11   3   23.80    3.70
  -6  11   3    9.90    2.90
   6  12   3    8.60    2.50
   6  12   3   10.50    2.60
  -6  12   3   10.30    2.30
  -6  12   3   13.50    2.60
   6  13   3   57.29    4.80
   6  13   3   71.19    4.60
  -6  13   3   61.89    4.40
   7 -12   3  110.29    8.10
   7  12  -3  105.49    7.90
  -7  12  -3  126.19    8.30
  -7 -12   3  127.19    8.80
   7  11  -3   78.39    7.60
   7 -11   3   66.99    7.10
  -7  11  -3   63.19    6.70
  -7 -11   3   66.29    7.10
   7  10  -3   49.10    6.10
   7 -10   3   46.10    6.10
  -7 -10   3   32.70    5.60
  -7  10  -3   32.60    5.80
   7  -9   3   43.50    6.30
   7   9  -3   57.39    7.00
  -7   9  -3   54.89    7.60
  -7  -9   3   64.79    8.00
   7  -8   3   58.19    7.10
   7  -8   3   54.59    8.30
   7   8  -3   56.79    7.20
  -7   8  -3   45.40    7.20
  -7  -8   3   49.20    6.90
   7   7  -3  653.13   31.30
   7  -7   3  636.84   31.70
   7  -7   3  673.33   31.20
  -7   7  -3  665.03   32.70
  -7  -7   3  685.43   32.20
   7  -6   3  353.16   20.40
   7   6  -3  361.66   20.20
   7  -6   3  359.56   20.10
   7  -6   3  347.07   18.70
  -7  -6   3  321.77   20.50
  -7  -6   3  370.56   20.80
  -7   6  -3  326.37   20.30
   7  -5   3  238.88   15.40
   7  -5   3  228.08   14.20
   7   5  -3  238.48   16.00
   7  -5   3  239.68   15.70
  -7  -5   3  246.88   16.50
  -7   5  -3  251.77   16.20
  -7  -5   3  255.57   16.20
   7   4  -3   31.30    6.40
   7  -4   3   17.60    3.90
   7  -4   3   14.20    3.90
   7  -4   3   19.30    3.80
  -7  -4   3   15.20    4.80
  -7   4  -3   19.70    4.00
  -7  -4   3   19.20    4.30
   7  -3   3   15.80    3.50
   7   3  -3   17.00    3.80
   7  -3   3   23.60    4.10
  -7   3  -3    9.90    3.60
  -7  -3   3   13.40    4.00
  -7  -3   3   12.10    4.00
  -7  -3   3   14.80    2.70
   7   2  -3  159.18   11.10
   7  -2   3  134.99   10.40
   7  -2   3  162.78   10.90
  -7   2  -3  139.99   10.20
  -7  -2   3  124.49    9.60
  -7  -2   3  130.39    6.80
   7  -1   3  183.28   11.50
   7   1  -3  172.88   11.80
   7  -1   3  178.48   11.50
  -7  -1   3  167.38   11.20
  -7   1  -3  185.18   11.70
   7   0   3   43.90    5.30
   7   0   3   42.90    6.10
   7   0  -3   47.20    5.60
  -7   0  -3   46.60    5.50
  -7   0   3   51.79    5.90
   7   1   3  173.38   11.30
   7  -1  -3  172.48   11.60
   7   1   3  176.08   11.60
  -7   1   3  171.88   10.80
   7  -2  -3  139.59   10.30
   7   2   3  135.29   10.20
   7   2   3  134.29   10.00
  -7   2   3  153.08    9.20
  -7   2   3  143.59    9.70
   7   3   3   11.60    3.10
   7  -3  -3    8.70    2.60
  -7   3   3   15.80    3.30
  -7   3   3   16.90    3.40
   7  -4  -3   18.40    3.90
   7   4   3   24.20    4.10
   7   4   3   16.80    4.20
  -7   4   3   13.70    3.50
  -7   4   3   17.50    4.20
   7   5   3  263.47   15.90
   7  -5  -3  257.87   16.10
   7   5   3  257.97   14.80
  -7  -5  -3  268.27   16.60
  -7   5   3  246.78   15.10
   7   6   3  327.97   18.70
   7   6   3  320.67   17.80
   7  -6  -3  307.87   19.00
  -7   6   3  359.36   19.30
  -7  -6  -3  335.87   19.80
   7   7   3  680.13   29.60
   7  -7  -3  657.83   31.80
   7   7   3  691.53   31.10
  -7   7   3  691.73   29.80
  -7  -7  -3  577.04   31.00
  -7  -7  -3  680.13   34.10
   7  -8  -3   49.60    7.20
   7   8   3   48.60    6.50
   7   8   3   55.59    6.30
  -7  -8  -3   55.89    8.00
  -7  -8  -3   52.29    8.70
  -7   8   3   49.99    6.40
   7   9   3   63.69    7.60
   7   9   3   69.69    7.10
  -7   9   3   46.80    6.80
  -7  -9  -3   81.29    9.20
   7  10   3   50.09    5.50
   7  10   3   33.00    5.50
  -7  10   3   51.19    4.70
  -7  10   3   40.20    5.60
  -7 -10  -3   44.40    8.20
   7  11   3   60.89    6.30
   7  11   3   61.49    5.90
  -7  11   3   75.79    6.60
  -7  11   3   73.79    6.90
   7  12   3  120.79    8.00
   7  12   3  131.89    6.60
  -7  12   3  104.59    7.70
  -7  12   3  105.69    7.10
   8 -11   3  102.59    8.00
   8  11  -3  107.49    8.30
  -8 -11   3  109.69    8.50
  -8  11  -3  113.29    8.20
   8  10  -3   11.30    3.50
   8 -10   3    7.50    3.00
  -8 -10   3   14.40    3.80
   8  -9   3  120.99   10.10
   8   9  -3  129.89   10.70
  -8  -9   3  113.89   10.20
  -8   9  -3  105.99   10.50
  -8   9  -3  116.69    8.20
   8   8  -3   11.00    4.00
   8  -8   3   12.70    3.60
  -8  -8   3   11.40    3.80
   8  -7   3   44.90    8.20
   8   7  -3   57.99    8.90
   8  -7   3   51.89    7.10
   8   7  -3   55.69    7.40
  -8  -7   3   64.79    7.80
  -8   7  -3   54.59    7.90
   8   6  -3  155.68   13.70
   8  -6   3  162.38   13.00
   8   6  -3  167.08   13.20
   8  -6   3  154.18   13.30
   8  -6   3  185.48   12.20
  -8  -6   3  147.09   12.50
  -8   6  -3  143.69   12.70
   8   5  -3   51.39    7.60
   8  -5   3   52.69    7.40
   8   5  -3   68.59    8.00
   8  -5   3   62.99    7.60
  -8  -5   3   36.70    6.50
  -8   5  -3   45.90    6.90
   8  -4   3   64.39    7.50
   8  -4   3   64.99    7.70
   8   4  -3   52.69    8.30
   8  -4   3   44.00    7.60
   8   4  -3   70.19    8.40
   8  -3   3   95.19    9.10
   8   3  -3   75.49    9.20
   8  -3   3  103.89    9.30
   8   3  -3  101.99    9.60
  -8  -3   3   96.29    9.10
  -8   3  -3   95.69    9.00
  -8   3  -3  101.09    9.30
   8  -2   3  518.25   24.40
   8   2  -3  535.05   25.90
   8  -2   3  520.85   24.60
   8   2  -3  481.85   24.50
  -8   2  -3  501.45   24.40
  -8   2  -3  456.85   23.70
  -8  -2   3  483.75   23.60
   8   1  -3  216.48   14.50
   8  -1   3  219.68   14.10
   8  -1   3  219.48   13.80
  -8   1  -3  206.98   13.60
  -8   1  -3  211.98   13.90
  -8  -1   3  195.38   12.90
   8   0  -3   66.09    7.20
   8   0   3   63.19    7.00
   8   0   3   69.59    7.00
  -8   0  -3   58.59    6.70
  -8   0   3   59.19    6.60
  -8   0   3   50.99    6.30
   8   1   3  203.18   13.50
   8   1   3  193.58   12.90
   8  -1  -3  191.08   13.50
  -8  -1  -3  218.48   14.10
  -8   1   3  206.28   12.80
  -8  -1  -3  223.38   13.70
   8   2   3  488.75   24.30
   8  -2  -3  497.05   24.40
   8   2   3  492.85   23.80
  -8  -2  -3  481.45   24.30
  -8   2   3  524.55   23.50
   8   3   3   90.69    8.90
   8  -3  -3   98.59    9.10
   8   3   3   97.49    8.90
  -8  -3  -3  115.69   10.30
  -8   3   3   91.99    8.30
   8   4   3   89.99    8.80
   8  -4  -3   85.59    8.80
  -8  -4  -3  100.09    9.30
   8  -5  -3   43.70    6.80
   8   5   3   37.20    6.00
  -8  -5  -3   58.29    9.00
  -8   5   3   59.89    6.80
   8   6   3  149.39   11.80
   8  -6  -3  145.19   12.40
   8   6   3  140.79   10.50
  -8  -6  -3  147.49   13.30
   8   7   3   82.49    7.20
   8  -7  -3   64.39    8.10
   8   7   3   61.59    7.60
  -8   7   3   53.29    6.20
  -8  -7  -3   78.79    8.90
   8   8   3   16.80    4.70
  -8   8   3    8.00    3.80
  -8  -8  -3   11.90    4.40
   8   9   3  113.99   10.20
   8   9   3  135.19    9.10
  -8   9   3  128.39   10.80
  -8  -9  -3  113.39   10.50
  -8   9   3  115.09    8.70
   8  10   3   15.40    3.80
  -8  10   3    9.80    2.60
   8  11   3  106.29    8.00
  -8  11   3  104.89    7.40
  -8  11   3  111.79    8.40
   9 -11   3   59.89    5.50
   9  11  -3   66.99    5.60
  -9 -11   3   75.89    6.20
  -9  11  -3   75.29    5.80
  -9 -11   3   80.89    6.10
   9  10  -3   37.10    4.80
   9 -10   3   31.20    4.50
   9   9  -3  107.39    8.90
   9  -9   3  103.09    9.00
  -9  -9   3  104.59    9.30
  -9   9  -3   97.39    7.00
  -9   9  -3   95.89    9.80
   9   8  -3   72.39    8.00
   9  -8   3   67.39    7.60
  -9  -8   3   57.29    7.30
  -9   8  -3   63.89    8.40
   9   7  -3  279.67   17.70
   9  -7   3  295.27   18.30
  -9   7  -3  285.67   19.10
  -9  -7   3  313.97   18.80
   9   6  -3  243.38   17.00
   9  -6   3  277.07   17.40
   9   6  -3  238.08   18.70
   9  -6   3  259.37   18.60
  -9  -6   3  319.47   18.70
  -9   6  -3  298.37   19.20
   9  -5   3  116.39   10.60
   9  -5   3  105.29   11.20
   9   5  -3  120.89   11.70
   9   5  -3  107.19   10.50
  -9   5  -3   99.69   10.40
  -9  -5   3  106.89   10.40
   9  -4   3   72.19    9.10
   9   4  -3   73.59    8.50
   9  -4   3   67.59    8.20
   9   4  -3   75.49    9.00
  -9  -4   3   65.09    7.80
  -9   4  -3   65.19    8.00
   9   3  -3  115.79   11.00
   9  -3   3  132.19   11.40
   9  -3   3  129.89   11.50
   9   3  -3  132.59   12.10
  -9   3  -3  142.19   11.90
  -9  -3   3  136.79   11.10
   9   2  -3  114.99   11.20
   9   2  -3  125.99   11.40
   9  -2   3  132.39   11.30
   9  -2   3  119.89   11.30
   9  -2   3  139.59   11.10
  -9  -2   3  135.39   11.00
  -9   2  -3  148.49   11.50
  -9   2  -3  152.48   12.00
   9   1  -3  883.91   38.30
   9   1  -3  855.91   37.30
   9  -1   3  882.41   36.80
   9  -1   3  848.22   37.60
  -9   1  -3  850.01   36.70
  -9  -1   3  822.62   35.00
  -9   1  -3  828.92   36.20
  -9  -1   3  854.51   36.00
   9   0   3 1697.53   62.69
   9   0   3 1647.64   63.29
   9   0  -3 1624.84   63.09
   9   0  -3 1719.13   64.39
  -9   0   3 1687.13   61.59
  -9   0   3 1617.54   59.79
  -9   0  -3 1687.13   62.69
  -9   0  -3 1736.53   62.99
   9  -1  -3  795.42   36.50
   9   1   3  840.32   36.10
   9  -1  -3  823.22   37.00
   9   1   3  851.51   36.90
  -9   1   3  858.41   35.30
  -9  -1  -3  828.62   36.20
  -9  -1  -3  900.91   36.60
   9  -2  -3  131.19   11.40
   9   2   3  131.39   12.00
   9   2   3  134.29   11.00
  -9   2   3  129.89   10.30
  -9  -2  -3  115.19   11.20
  -9  -2  -3  129.59   10.50
   9   3   3  138.99   11.30
   9  -3  -3  128.49   11.70
  -9  -3  -3  137.49   11.50
  -9   3   3  124.89   10.40
  -9  -3  -3  141.69   11.40
  -9   3   3  132.49   10.60
   9  -4  -3   61.79    7.90
   9   4   3   52.59    7.30
   9  -5  -3   94.99    9.90
   9   5   3  104.39    9.90
  -9  -5  -3  107.69   10.80
   9   6   3  316.67   18.40
   9  -6  -3  291.97   18.90
  -9  -6  -3  264.67   17.60
  -9   6   3  282.37   17.30
   9   7   3  292.67   17.80
  -9   7   3  297.87   17.10
  -9   7   3  305.27   18.50
  -9  -7  -3  276.67   18.00
   9   8   3   53.89    6.90
  -9   8   3   68.69    7.50
  -9   8   3   62.59    6.80
  -9  -8  -3   62.69    7.70
   9   9   3  101.69    8.80
  -9   9   3  100.49    7.60
  -9   9   3   99.29    8.80
  -9  -9  -3   97.19    9.00
   9  10   3   39.40    5.00
  -9  10   3   30.20    4.40
  -9  10   3   41.60    3.90
   9  11   3   75.69    5.50
   9  11   3   83.39    5.80
  -9  11   3   64.19    4.80
  -9  11   3   63.59    5.50
  10 -10   3  117.89    7.90
  10  10  -3  121.89    7.70
 -10 -10   3  111.09    7.80
 -10 -10   3  105.69    7.70
  10  -9   3  130.69    9.50
  10   9  -3  129.29    9.50
 -10   9  -3  128.39    7.00
 -10  -9   3  126.89    9.60
  10   8  -3   43.20    5.30
  10  -8   3   30.70    5.00
 -10  -8   3   31.00    5.30
 -10   8  -3   39.60    6.80
  10   7  -3   54.89    6.90
  10  -7   3   58.09    7.10
 -10  -7   3   54.79    6.90
 -10   7  -3   50.19    7.30
  10  -6   3  140.39   11.80
  10   6  -3  144.59   11.70
 -10   6  -3  142.39   12.70
 -10  -6   3  154.78   12.30
  10  -5   3   63.29    7.40
  10   5  -3   58.49    7.70
  10   5  -3   59.39   10.90
 -10   5  -3   65.19    8.50
  10  -4   3  275.27   17.60
  10   4  -3  280.27   17.70
  10   4  -3  285.47   19.60
  10  -4   3  267.57   19.00
 -10  -4   3  297.97   18.10
 -10   4  -3  282.17   18.60
  10   3  -3  508.35   28.20
  10  -3   3  511.85   26.00
  10  -3   3  489.75   27.30
  10   3  -3  490.95   25.90
 -10  -3   3  554.54   26.60
 -10   3  -3  551.44   27.60
  10   2  -3   16.40    4.70
  10  -2   3   11.10    3.90
  10  -2   3   13.30    4.90
  10   2  -3   20.40    4.70
 -10   2  -3   18.30    4.70
 -10  -2   3   18.60    4.80
 -10  -2   3   17.30    3.80
  10  -1   3  254.27   16.60
  10  -1   3  235.38   16.90
  10   1  -3  243.48   17.50
  10   1  -3  240.58   16.60
 -10   1  -3  258.87   16.80
 -10  -1   3  240.48   14.50
 -10   1  -3  237.68   16.00
 -10  -1   3  254.37   16.00
  10   0  -3   91.69    9.60
  10   0  -3   69.39    9.80
  10   0   3   78.49    8.80
  10   0   3   76.39    9.50
 -10   0  -3   87.09    8.80
 -10   0  -3   97.19    9.60
 -10   0   3   93.19    7.70
 -10   0   3   88.19    8.50
  10   1   3  235.08   16.10
  10  -1  -3  255.37   17.30
  10  -1  -3  250.87   17.20
 -10  -1  -3  262.27   16.30
 -10   1   3  254.47   15.90
 -10  -1  -3  223.08   15.70
  10  -2  -3   13.10    3.50
  10  -2  -3   20.20    5.50
  10   2   3   18.30    4.70
 -10   2   3   10.10    3.40
 -10  -2  -3    9.50    3.70
  10  -3  -3  524.05   27.40
  10  -3  -3  514.85   26.10
  10   3   3  552.74   26.50
 -10  -3  -3  510.65   25.60
 -10   3   3  521.45   25.40
 -10  -3  -3  484.75   25.60
  10   4   3  295.57   17.90
  10  -4  -3  267.37   17.90
  10  -4  -3  281.37   18.70
 -10  -4  -3  280.27   17.50
 -10  -4  -3  271.17   17.20
  10   5   3   85.29    8.60
  10  -5  -3   74.29   11.20
 -10   5   3   69.19    7.20
 -10  -5  -3   52.89    7.40
  10   6   3  159.38   12.10
 -10   6   3  155.68   11.80
 -10   6   3  150.38   11.50
 -10  -6  -3  157.68   11.90
  10   7   3   55.19    6.40
 -10   7   3   63.49    6.60
 -10  -7  -3   57.99    7.60
 -10   7   3   59.99    6.80
  10   8   3   39.90    5.10
 -10  -8  -3   46.00    6.00
 -10   8   3   27.20    4.40
  10   9   3  116.89    9.00
 -10   9   3  129.89    8.10
 -10  -9  -3  155.68    9.80
 -10   9   3  142.39    9.60
  10  10   3  114.09    7.50
 -10  10   3  111.69    7.60
 -10  10   3  110.59    6.90
 -10  10   3  118.79    6.00
  11   9  -3   36.60    4.10
  11  -9   3   38.50    4.00
 -11  -9   3   22.30    3.20
 -11  -9   3   27.00    3.50
  11   8  -3  138.09    9.10
  11  -8   3  128.39    9.10
 -11   8  -3  121.09    7.60
 -11  -8   3  122.29    9.10
 -11  -8   3  113.39    8.70
  11   7  -3    3.00    1.90
  11  -7   3   -0.40    1.90
 -11  -7   3   -0.80    1.30
 -11  -7   3    0.90    1.30
  11  -6   3   23.80    4.50
  11   6  -3   32.20    4.70
 -11  -6   3   21.50    4.20
 -11   6  -3   22.80    5.90
 -11  -6   3   27.20    4.50
  11  -5   3  121.19   10.40
  11   5  -3  125.19   10.30
 -11  -5   3  126.39   10.40
 -11  -5   3  118.99    9.90
 -11   5  -3  129.99   11.70
  11  -4   3   23.40    5.50
  11   4  -3   28.80    5.50
 -11  -4   3   19.30    4.30
 -11  -4   3   23.20    4.40
 -11   4  -3   17.10    5.50
  11   3  -3   10.40    3.70
  11  -3   3   11.40    3.10
 -11  -3   3   10.70    3.30
 -11  -3   3    9.30    3.40
 -11   3  -3    6.40    3.40
  11  -2   3  125.99   10.00
  11   2  -3  126.89   11.40
  11   2  -3  121.79   19.60
  11  -2   3  133.19   11.30
 -11  -2   3  131.89   11.10
 -11   2  -3  139.79   11.60
 -11  -2   3  129.69    9.70
 -11   2  -3  133.49   11.70
  11  -1   3  119.69   10.20
  11   1  -3  127.29   11.10
  11   1  -3  128.29   12.50
  11  -1   3  115.89   11.00
 -11  -1   3  134.89    9.20
 -11   1  -3  152.38   11.60
 -11   1  -3  127.39   11.90
 -11  -1   3  128.89   10.80
  11   0   3  108.29   10.10
  11   0  -3   92.49   11.20
  11   0  -3  112.99   11.00
 -11   0  -3  118.69   10.60
 -11   0  -3  113.59   10.00
 -11   0   3  114.39   10.10
  11  -1  -3  134.19   12.10
  11  -1  -3  144.39   12.10
  11   1   3  132.09   11.30
 -11  -1  -3  116.09   10.60
 -11  -1  -3  117.19   10.40
 -11   1   3  116.89   10.10
  11   2   3  130.79   11.10
  11  -2  -3  131.89   11.80
 -11  -2  -3  135.69   11.20
 -11  -2  -3  105.59   10.60
 -11   2   3  125.19   10.50
  11  -3  -3   13.60    4.00
  11   3   3   12.20    3.50
 -11   3   3    6.30    2.50
 -11  -3  -3    1.90    3.60
 -11  -3  -3    6.90    3.00
 -11  -4  -3   16.70    4.10
  11   5   3  124.09   10.50
 -11   5   3  127.89   10.40
 -11  -5  -3  121.89   10.40
  11   6   3   27.60    4.70
 -11  -6  -3   34.40    5.70
 -11   6   3   28.80    4.40
 -11   6   3   22.90    4.10
  11   7   3    3.20    1.50
 -11   7   3    1.40    1.20
 -11   7   3    0.90    2.10
 -11  -7  -3    1.40    2.80
  11   8   3  111.69    8.50
 -11   8   3  126.09    8.20
  11   9   3   27.20    3.20
 -11   9   3   31.40    3.50
 -11   9   3   30.50    3.20
  12  -7   3   37.40    4.60
  12   7  -3   30.60    4.60
 -12  -7   3   35.30    4.00
 -12  -7   3   26.60    4.20
  12  -6   3  191.98   12.10
  12   6  -3  186.78   11.70
 -12  -6   3  188.68   12.10
 -12  -6   3  188.28   11.20
  12  -5   3  211.98   13.50
  12   5  -3  221.58   13.20
 -12  -5   3  200.58   13.10
 -12  -5   3  199.58   12.00
  12   4  -3   76.29    8.10
  12  -4   3   73.29    7.20
 -12  -4   3   54.19    5.60
 -12  -4   3   52.49    6.30
  12  -3   3  147.99   11.40
  12   3  -3  135.69   11.30
 -12   3  -3  131.69   11.90
 -12  -3   3  140.09   10.90
 -12  -3   3  140.79    9.50
  12   2  -3   76.19    8.70
  12  -2   3   76.89    8.20
 -12   2  -3   76.79    9.40
 -12  -2   3   92.69    8.50
 -12  -2   3   95.59    7.10
  12  -1   3   12.00    3.50
  12  -1   3   11.40    3.70
 -12  -1   3    4.30    2.10
 -12   1  -3    6.40    2.40
 -12  -1   3    7.10    2.90
 -12   1  -3    0.20    4.40
  12   0   3   78.19    8.70
  12   0  -3   78.09    8.80
  12   0   3   82.29    8.00
 -12   0   3   89.09    8.40
 -12   0   3   82.59    7.50
 -12   0  -3   81.49    8.40
 -12   0  -3   74.19    9.60
  12  -1  -3   15.80    3.70
  12   1   3    9.80    3.50
 -12   1   3    9.50    3.00
 -12  -1  -3    9.80    2.80
 -12   1   3    8.80    3.00
  12   2   3   88.99    8.50
  12  -2  -3   86.19    9.00
 -12   2   3   77.89    7.90
 -12  -2  -3   86.49    8.10
 -12   2   3   77.89    7.90
  12   3   3  142.99   11.00
  12  -3  -3  145.29   11.40
 -12  -3  -3  150.58   11.20
 -12   3   3  156.88   11.50
  12   4   3   54.39    6.40
 -12  -4  -3   65.09    7.30
 -12   4   3   63.89    6.80
  12   5   3  195.48   13.00
 -12  -5  -3  219.88   13.20
 -12   5   3  204.08   12.80
  12   6   3  202.78   12.50
 -12  -6  -3  219.68   12.10
  12   7   3   34.50    4.10
 -12   7   3   34.90    4.00
  13   6  -3   13.70    2.70
  13  -6   3   12.10    2.50
 -13  -6   3   12.80    2.30
  13  -5   3   45.90    4.80
  13   5  -3   52.79    5.70
 -13  -5   3   51.99    4.10
 -13  -5   3   36.00    4.50
  13   4  -3   82.09    7.30
  13  -4   3   66.29    6.50
 -13  -4   3   64.39    6.30
 -13  -4   3   69.19    5.10
  13  -3   3   95.49    7.90
 -13  -3   3   79.39    7.40
  13  -2   3   26.50    4.60
 -13  -2   3   35.40    4.70
  13  -1   3    2.90    2.10
 -13  -1   3    0.70    1.30
  13   0  -3   42.50    6.50
  13   0   3   41.80    5.50
 -13   0  -3   36.20    5.10
 -13   0   3   43.70    5.30
  13   1   3    4.00    2.10
  13  -1  -3    3.90    3.70
 -13  -1  -3    7.20    2.40
 -13   1   3    2.20    1.30
 -13   1   3    3.50    1.70
  13   2   3   25.90    4.60
 -13   2   3   27.20    3.80
 -13  -2  -3   26.60    4.50
  13   3   3   75.49    7.40
  13   3   3   72.59    7.00
 -13  -3  -3   94.59    7.60
  13   4   3   72.09    6.60
 -13  -4  -3   73.29    6.60
 -13   4   3   58.19    5.80
  13   5   3   38.80    4.70
 -13   5   3   50.99    4.80
  13   6   3   11.40    2.20
 -13   6   3   12.60    2.20
  14  -3   3   32.90    3.80
 -14  -3   3   38.80    3.90
  14  -2   3   39.30    4.20
 -14  -2   3   31.60    3.80
  14   1  -3  147.39    9.30
  14  -1   3  131.09    8.80
 -14  -1   3  125.89    8.50
  14   0   3   28.30    3.90
 -14   0   3   33.50    3.20
  14   1   3  126.39    8.40
 -14   1   3  114.99    6.90
  14   2   3   28.30    3.70
  14   3   3   23.40    3.60
 -14   3   3   32.30    3.50
   0  14  -4    6.50    2.10
   0 -14   4    5.20    2.10
   0 -13   4    7.70    2.60
   0  13  -4    9.00    3.10
   0  12  -4  158.78   11.90
   0 -12   4  158.58   12.30
   0  11  -4   58.29    7.30
   0 -11   4   55.19    7.10
   0 -10   4    1.50    3.30
   0  10  -4    3.20    2.90
   0 -10   4    2.70    2.70
   0  -9   4   56.09    9.70
   0   9  -4   68.49    8.30
   0  -9   4   75.39    8.40
   0  -9   4   92.69    9.60
   0  -8   4  396.26   21.60
   0  -8   4  455.95   22.60
   0   8  -4  406.16   21.70
   0  -8   4  467.65   22.80
   0  -7   4  296.67   16.80
   0  -7   4  312.17   16.90
   0   7  -4  326.97   16.50
   0  -7   4  309.87   16.90
   0  -6   4  225.98   12.80
   0   6  -4  225.38   12.30
   0   5  -4  355.26   15.90
   0  -5   4  346.57   16.10
   0   4  -4  661.83   24.90
   0  -4   4  677.43   25.30
   0  -3   4 1028.70   35.40
   0   3  -4 1051.09   35.50
   0  -2   4    1.80    0.80
   0   2  -4    2.20    0.80
   0  -2   4    1.50    0.80
   0  -1   4 1636.24   53.09
   0   1  -4 1598.54   51.59
   0   0   4  115.49    6.20
   0   0  -4  122.49    4.50
   0   1   4 1599.94   52.49
   0   2   4    0.60    0.70
   0  -2  -4    1.60    0.60
   0  -3  -4 1012.90   34.40
   0   3   4 1066.59   36.50
   0  -4  -4  675.23   24.50
   0  -5  -4  346.07   15.20
   0  -6  -4  218.08   11.90
   0  -7  -4  334.77   16.80
   0   7   4  308.67   15.70
   0   8   4  449.76   20.90
   0  -8  -4  440.56   21.90
   0   8   4  442.36   21.20
   0   9   4   77.59    7.80
   0   9   4   69.69    7.20
   0  -9  -4   63.09    7.70
   0 -10  -4    1.30    2.50
   0  10   4    5.10    2.50
   0  10   4    4.80    2.80
   0 -11  -4   55.59   12.60
   0  11   4   48.90    6.50
   0  12   4  168.78   11.60
   0  13   4    6.50    2.20
   0  13   4    9.10    2.30
   0  14   4    8.80    1.80
   0  14   4    4.90    1.80
   1 -14   4  129.29    8.50
   1  14  -4  134.39    8.40
  -1 -14   4  128.19    8.60
  -1  14  -4  131.69    8.30
   1  13  -4  105.69    8.90
   1 -13   4  113.29    9.30
  -1  13  -4  108.89    8.90
  -1 -13   4  112.79    9.30
   1  12  -4   87.69    8.50
   1 -12   4   86.79    8.60
  -1 -12   4   88.29    8.70
  -1  12  -4   97.89    8.70
   1  11  -4  342.27   19.20
  -1  11  -4  295.77   18.10
  -1 -11   4  288.37   18.30
   1 -10   4   36.10    7.70
   1  10  -4   33.50    6.60
   1 -10   4   42.90    6.50
  -1 -10   4   39.90    7.70
  -1 -10   4   53.19    7.40
   1  -9   4 1123.09   47.30
   1  -9   4 1204.08   47.20
   1   9  -4 1084.39   46.10
  -1  -9   4 1183.18   48.00
  -1  -9   4 1192.78   47.30
  -1  -9   4 1150.78   45.80
  -1   9  -4 1144.89   46.10
   1  -8   4  285.17   16.70
   1  -8   4  299.77   17.10
   1  -8   4  302.57   17.10
   1   8  -4  273.97   16.70
  -1  -8   4  267.67   16.60
  -1  -8   4  248.68   16.10
  -1  -8   4  268.97   16.40
  -1   8  -4  260.57   15.90
  -1   8  -4  274.07   16.10
   1  -7   4  518.25   24.20
   1  -7   4  544.45   24.40
   1  -7   4  506.45   23.80
  -1  -7   4  547.15   24.60
  -1  -7   4  503.55   24.00
  -1   7  -4  503.55   23.50
   1  -6   4  324.97   16.30
  -1   6  -4  320.87   16.20
  -1  -6   4  313.57   16.30
   1   5  -4 1684.63   55.89
   1  -5   4 1735.63   57.49
  -1  -5   4 1618.44   57.19
  -1   5  -4 1581.54   56.99
   1  -4   4  245.98   11.80
   1   4  -4  234.88   10.80
  -1   4  -4  252.67   12.00
  -1  -4   4  245.18   11.80
   1  -3   4 3160.88  105.39
   1   3  -4 3091.99  104.39
  -1  -3   4 3406.76  105.59
  -1  -3   4 3426.06  106.99
  -1   3  -4 3500.75  106.19
   1  -2   4 1796.62   54.39
   1  -2   4 1718.03   55.59
   1   2  -4 1642.24   53.49
  -1   2  -4 1666.13   54.99
  -1  -2   4 1657.93   55.69
  -1  -2   4 1612.94   53.99
   1  -1   4 1669.93   51.99
   1   1  -4 1648.73   50.79
  -1  -1   4 1524.15   52.09
  -1   1  -4 1496.45   51.09
   1   0  -4 6224.58  190.88
  -1   0  -4 6161.28  191.38
   1  -1  -4 1516.85   51.19
   1   1   4 1564.94   53.49
  -1  -1  -4 1748.63   51.89
  -1   1   4 1738.63   54.29
   1  -2  -4 1584.74   52.79
   1   2   4 1632.04   54.89
  -1   2   4 1758.82   55.69
  -1  -2  -4 1710.93   53.29
   1   3   4 3298.47  102.69
   1   3   4 3427.16  105.99
   1  -3  -4 3380.26  104.39
  -1  -3  -4 3198.88  104.39
  -1   3   4 3250.57  106.49
   1  -4  -4  244.68   10.80
  -1  -4  -4  234.18   10.80
   1  -5  -4 1586.74   54.09
  -1  -5  -4 1600.24   54.29
   1  -6  -4  328.27   15.40
  -1  -6  -4  306.97   15.40
   1  -7  -4  534.35   23.40
   1   7   4  498.85   22.60
  -1   7   4  530.35   22.50
  -1   7   4  493.15   23.40
  -1  -7  -4  530.15   23.50
   1   8   4  275.57   15.30
   1   8   4  263.27   15.00
   1  -8  -4  273.77   16.10
  -1   8   4  290.77   16.10
  -1   8   4  304.47   15.60
  -1  -8  -4  275.87   16.30
   1   9   4 1186.58   45.00
   1  -9  -4 1217.78   47.00
  -1   9   4 1095.29   43.90
  -1  -9  -4 1128.79   46.60
  -1   9   4 1139.59   45.00
   1  10   4   50.69    6.60
  -1  10   4   35.80    5.50
  -1  10   4   37.70    5.70
  -1 -10  -4   41.40    5.90
   1  11   4  290.97   17.40
  -1  11   4  328.87   17.10
  -1  11   4  327.97   17.70
   1  12   4   79.89    7.60
  -1  12   4   85.89    7.70
   1  13   4  104.49    7.70
   1  13   4  107.99    8.90
  -1  13   4   99.99    8.80
  -1  13   4  108.49    7.60
   1  14   4  132.89    8.50
   1  14   4  121.59    6.70
  -1  14   4  129.89    6.80
  -1  14   4  131.49    8.40
   2 -14   4   73.59    5.90
   2  14  -4   74.29    5.80
  -2  14  -4   80.19    6.10
  -2 -14   4   83.69    6.30
   2  13  -4    0.50    1.80
   2 -13   4    4.20    2.00
  -2 -13   4    2.50    1.70
  -2  13  -4    3.20    2.30
   2 -12   4   64.59    7.40
   2  12  -4   57.49    6.90
  -2 -12   4   62.39    7.60
  -2  12  -4   61.89    7.40
  -2  12  -4   75.29    6.10
   2 -11   4   65.49    8.00
   2  11  -4   79.09    8.40
  -2 -11   4   85.49    9.10
  -2  11  -4   81.09    8.30
   2 -10   4   41.00    7.20
   2 -10   4   42.10    6.10
   2  10  -4   29.00    5.40
  -2 -10   4   54.19    6.80
  -2  10  -4   37.90    6.20
  -2 -10   4   53.69    8.80
   2  -9   4  634.44   29.90
   2  -9   4  615.44   30.60
   2   9  -4  620.84   30.00
  -2   9  -4  648.94   29.70
  -2  -9   4  648.04   30.20
  -2  -9   4  648.74   31.60
  -2   9  -4  674.03   30.80
  -2  -9   4  677.53   31.00
   2  -8   4 1171.88   47.30
   2  -8   4 1223.58   48.00
   2   8  -4 1106.79   47.00
   2  -8   4 1141.49   46.70
  -2  -8   4 1261.07   49.00
  -2  -8   4 1231.08   48.00
  -2  -8   4 1236.08   48.00
  -2   8  -4 1269.77   48.00
   2  -7   4   42.50    5.50
   2  -7   4   45.90    5.70
   2  -7   4   35.20    5.50
  -2   7  -4   43.20    5.60
  -2  -7   4   35.20    6.50
  -2  -7   4   37.60    5.60
  -2  -7   4   34.80    5.60
   2  -6   4 1173.98   42.60
  -2   6  -4 1102.79   42.70
  -2  -6   4 1105.49   42.80
   2  -5   4  145.69    8.90
  -2   5  -4  124.29    8.60
  -2  -5   4  115.09    8.40
   2  -4   4  236.28   12.40
  -2  -4   4  280.17   13.10
  -2   4  -4  294.77   13.60
   2  -3   4  638.24   23.40
  -2   3  -4  606.54   23.70
  -2  -3   4  634.84   23.40
  -2  -3   4  622.94   24.10
   2  -2   4 3395.36  105.29
   2  -2   4 3381.26  105.89
  -2  -2   4 3350.26  106.39
  -2  -2   4 3148.19  104.89
  -2   2  -4 3350.06  106.19
   2  -1   4 1035.60   33.00
   2  -1   4 1005.30   33.60
  -2  -1   4  939.01   34.00
   2   0   4    9.00    1.20
   2   0  -4   11.00    1.30
   2   0   4    8.80    1.40
  -2   0   4    9.30    1.60
   2   1   4  984.80   33.30
   2  -1  -4  946.01   32.30
  -2   1   4 1027.20   34.40
  -2  -1  -4  992.70   33.00
   2  -2  -4 3262.97  105.79
   2   2   4 3313.87  106.79
  -2  -2  -4 3418.86  106.39
  -2   2   4 3487.05  108.09
   2  -3  -4  602.14   21.90
   2   3   4  600.74   21.20
  -2   3   4  607.94   23.70
  -2  -3  -4  639.24   22.60
   2  -4  -4  292.37   12.40
  -2  -4  -4  245.08   12.10
   2  -5  -4  117.89    7.60
  -2  -5  -4  138.49    8.40
   2  -6  -4 1105.59   41.00
  -2  -6  -4 1117.59   41.40
   2  -7  -4   39.30    4.90
   2   7   4   34.80    5.00
  -2   7   4   40.90    5.30
  -2  -7  -4   45.40    5.40
   2   8   4 1277.97   46.00
   2  -8  -4 1273.97   47.10
  -2   8   4 1082.49   43.10
  -2   8   4 1166.28   44.70
  -2   8   4 1191.88   46.50
  -2  -8  -4 1165.58   46.80
   2  -9  -4  646.64   30.50
   2   9   4  681.73   29.60
  -2   9   4  660.73   29.80
  -2   9   4  672.63   28.90
  -2  -9  -4  647.54   31.10
  -2 -10  -4   27.70    5.80
  -2  10   4   30.60    6.40
  -2  10   4   30.50    4.90
   2  11   4   73.99    7.70
  -2  11   4   64.49    7.20
  -2  11   4   68.49    7.00
   2  12   4   62.59    6.70
   2  12   4   71.19    8.00
  -2  12   4   57.29    6.00
   2  13   4    3.40    1.80
   2  13   4    2.70    1.80
  -2  13   4    0.90    1.40
  -2  13   4    1.50    1.50
   2  14   4   64.19    4.50
   2  14   4   76.89    6.00
  -2  14   4   72.59    4.50
  -2  14   4   74.79    5.80
   3 -13   4    0.60    1.50
   3  13  -4    1.70    1.70
  -3 -13   4    3.70    1.90
  -3  13  -4    0.00    1.60
   3 -12   4  192.68   13.20
   3  12  -4  187.08   13.10
  -3 -12   4  178.08   12.80
  -3  12  -4  184.08   12.50
   3  11  -4    4.50    2.50
  -3  11  -4    5.40    2.10
   3  10  -4  289.87   18.00
   3 -10   4  301.27   19.20
   3 -10   4  322.37   18.40
  -3 -10   4  264.57   17.70
  -3 -10   4  268.07   20.30
  -3 -10   4  278.27   17.30
  -3  10  -4  284.27   17.40
  -3 -10   4  286.37   18.60
   3  -9   4    3.00    2.90
   3  -9   4    0.00    3.40
   3   9  -4    1.30    3.50
  -3  -9   4    1.50    2.50
  -3  -9   4   -1.70    3.40
  -3  -9   4   -2.30    1.90
  -3   9  -4    2.70    2.80
  -3   9  -4    3.70    2.80
   3   8  -4  452.85   24.20
   3  -8   4  481.05   24.40
   3  -8   4  485.05   24.30
   3  -8   4  476.85   24.70
  -3  -8   4  506.25   25.40
  -3  -8   4  498.45   25.70
  -3   8  -4  530.15   25.60
  -3  -8   4  510.65   25.60
   3  -7   4   68.29    7.00
   3  -7   4   71.79    7.40
   3  -7   4   62.19    7.20
  -3  -7   4   86.19    8.40
  -3  -7   4   85.79    7.80
  -3   7  -4   80.69    7.90
  -3  -7   4   75.69    7.70
   3  -6   4  566.04   24.90
   3  -6   4  569.34   25.50
   3  -6   4  555.84   25.10
  -3   6  -4  573.64   25.70
  -3  -6   4  574.34   25.70
  -3  -6   4  557.34   25.40
   3  -5   4  511.55   21.50
  -3  -5   4  455.85   21.10
  -3  -5   4  460.65   21.40
  -3   5  -4  488.95   21.80
  -3  -4   4   84.29    6.60
  -3   4  -4   84.99    6.70
  -3  -4   4   83.49    6.50
   3  -3   4  135.89    8.10
  -3  -3   4  154.18    8.50
  -3   3  -4  141.59    8.60
  -3  -3   4  155.58    8.70
   3  -2   4 2774.32   90.89
   3  -2   4 2793.82   91.29
  -3  -2   4 2883.21   91.79
  -3  -2   4 2849.91   91.39
  -3   2  -4 2913.91   92.39
   3  -1   4  806.62   27.60
   3  -1   4  809.52   28.00
  -3  -1   4  794.12   28.60
   3   0   4    5.60    1.20
   3   0   4    8.00    1.30
  -3   0   4    5.50    1.60
   3  -1  -4  782.62   27.90
   3   1   4  810.32   27.60
   3   1   4  801.32   27.50
  -3   1   4  832.52   29.10
   3   2   4 2825.72   89.89
   3  -2  -4 2867.01   90.39
   3   2   4 2912.41   89.99
  -3  -2  -4 2827.12   91.09
  -3   2   4 2722.83   91.59
   3   3   4  149.49    7.50
   3  -3  -4  146.49    7.80
  -3  -3  -4  137.79    8.00
   3  -4  -4   91.29    6.10
   3   4   4   73.79    5.60
  -3  -4  -4  102.69    6.90
   3  -5  -4  483.45   21.40
  -3  -5  -4  545.45   22.40
   3  -6  -4  600.24   25.30
  -3  -6  -4  599.24   26.00
   3   7   4   83.19    7.20
   3  -7  -4   84.79    7.60
  -3  -7  -4   68.49    7.00
  -3   7   4   61.89    6.40
  -3   7   4   72.69    7.40
   3  -8  -4  517.55   24.50
   3   8   4  493.25   23.20
  -3   8   4  466.45   21.60
  -3  -8  -4  475.35   24.60
  -3   8   4  498.65   24.40
   3   9   4    1.40    2.20
  -3  -9  -4    0.20    2.40
  -3   9   4    4.10    1.90
  -3   9   4    1.40    2.20
   3  10   4  297.57   17.70
   3 -10  -4  272.97   18.20
  -3  10   4  321.37   17.80
  -3  10   4  311.67   17.00
  -3 -10  -4  292.57   19.40
   3  11   4   -1.00    1.20
   3  11   4    0.80    1.90
  -3  11   4    4.90    2.70
  -3  11   4    2.10    1.80
   3  12   4  180.78   11.70
   3  12   4  168.78   12.40
  -3  12   4  181.28   11.30
  -3  12   4  180.28   11.40
   3  13   4    0.30    1.30
   3  13   4    1.80    1.10
  -3  13   4    1.10    1.30
  -3  13   4    4.00    1.40
   4  13  -4   58.09    5.30
   4  13  -4   41.80    4.60
   4 -13   4   43.90    5.20
  -4 -13   4   52.59    5.60
  -4  13  -4   48.40    5.30
   4  12  -4   86.09    8.00
   4 -12   4   72.39    7.50
  -4 -12   4   67.29    7.50
  -4  12  -4   71.59    7.20
   4 -11   4   76.09    8.10
   4  11  -4   76.89    8.10
  -4 -11   4   63.69    7.70
  -4  11  -4   66.79    7.70
   4 -10   4  223.58   18.30
   4  10  -4  257.97   16.90
   4 -10   4  255.67   16.50
  -4 -10   4  251.57   17.60
  -4  10  -4  252.77   16.10
  -4  10  -4  239.48   16.90
  -4 -10   4  275.37   17.50
   4  -9   4   70.29    8.90
   4   9  -4   64.09    8.80
   4  -9   4   75.29    8.60
  -4  -9   4   80.69    9.80
  -4  -9   4   89.19    9.10
  -4  -9   4   77.59    9.00
  -4  -9   4   87.69    9.00
  -4   9  -4   78.09    8.80
   4  -8   4  451.35   22.30
   4   8  -4  417.96   22.40
   4  -8   4  443.96   22.70
   4  -8   4  439.36   22.00
  -4  -8   4  364.46   21.20
  -4  -8   4  360.66   20.80
  -4   8  -4  362.06   21.60
  -4  -8   4  370.56   21.70
  -4  -8   4  327.27   21.50
   4  -7   4   69.09    7.60
   4   7  -4   58.49    7.90
   4  -7   4   67.29    7.50
   4  -7   4   65.19    7.30
  -4  -7   4   72.59    7.80
  -4   7  -4   67.79    7.60
  -4  -7   4   57.99    6.90
  -4  -7   4   60.19    7.50
  -4  -7   4   68.89    7.70
   4  -6   4  532.05   25.00
   4  -6   4  535.65   25.00
   4  -6   4  552.74   25.10
  -4  -6   4  568.94   25.10
  -4   6  -4  572.04   26.10
  -4  -6   4  552.24   26.60
  -4  -6   4  557.54   25.90
  -4  -6   4  525.15   25.30
   4  -5   4  101.99    7.70
  -4  -5   4   86.19    7.50
  -4  -5   4   86.19    7.20
  -4   5  -4   80.39    7.50
  -4   4  -4  115.89    8.50
  -4  -4   4  110.39    8.20
  -4  -4   4  116.99    8.00
   4  -3   4   61.89    4.80
   4  -3   4   69.79    5.60
  -4   3  -4   65.89    5.80
  -4  -3   4   69.69    5.40
  -4  -3   4   64.59    5.60
   4  -2   4 1308.47   44.70
   4  -2   4 1306.97   46.30
  -4   2  -4 1382.66   47.30
  -4  -2   4 1384.26   46.10
   4  -1   4  278.57   12.60
   4  -1   4  257.37   11.00
  -4  -1   4  296.17   12.70
  -4   1  -4  312.37   14.10
   4   0   4  241.08   10.80
   4   0   4  232.38    9.30
   4   0  -4  227.38   11.00
  -4   0   4  230.58   10.90
   4   1   4  288.27   11.00
   4  -1  -4  291.17   12.90
   4   1   4  298.67   12.70
  -4   1   4  280.77   13.00
   4  -2  -4 1347.17   45.80
   4   2   4 1368.36   45.50
  -4   2   4 1292.77   46.10
   4   3   4   65.59    5.10
   4  -3  -4   66.19    5.30
  -4  -3  -4   65.39    5.60
   4  -4  -4  112.39    7.60
   4   4   4  106.19    7.40
  -4  -4  -4  141.09    8.80
   4  -5  -4   87.79    7.00
  -4  -5  -4   83.59    7.20
   4   6   4  572.84   26.50
   4  -6  -4  586.64   25.20
   4   6   4  558.04   24.70
  -4  -6  -4  538.95   25.30
   4   7   4   70.09    7.00
   4  -7  -4   60.69    6.80
   4   7   4   57.39    7.30
  -4   7   4   70.29    6.60
  -4  -7  -4   65.29    7.30
  -4   7   4   61.49    7.20
   4   8   4  351.36   21.30
   4  -8  -4  355.06   20.50
   4   8   4  363.36   20.10
  -4   8   4  433.26   19.50
  -4  -8  -4  426.46   22.80
  -4   8   4  441.96   22.40
   4   9   4   83.89    8.70
   4  -9  -4   77.09    8.70
   4   9   4   74.09    8.60
  -4  -9  -4   72.09    8.90
  -4   9   4   71.69    8.10
  -4   9   4   77.69    7.20
   4  10   4  254.17   15.90
   4 -10  -4  257.07   17.10
   4  10   4  247.78   16.80
  -4  10   4  266.87   16.40
  -4 -10  -4  261.77   18.10
  -4  10   4  259.87   13.00
  -4  10   4  267.27   15.50
   4  11   4   72.59    7.30
   4  11   4   55.29    6.90
  -4  11   4   77.59    7.00
  -4  11   4   71.99    7.50
   4  12   4   72.79    6.70
   4  12   4   76.19    7.20
  -4  12   4   82.59    7.30
  -4  12   4   81.09    6.80
   4  13   4   50.19    5.20
   4  13   4   47.00    4.30
  -4  13   4   42.40    4.50
  -4  13   4   43.00    3.90
   5  13  -4   87.19    6.50
   5 -13   4   90.19    6.90
  -5  13  -4   85.39    5.50
  -5 -13   4   85.99    6.80
  -5  13  -4   81.79    6.50
   5  12  -4   93.99    7.90
   5 -12   4   86.09    7.90
  -5 -12   4   96.59    8.50
  -5 -12   4   91.59    7.00
  -5  12  -4   94.69    7.90
   5 -11   4  104.19    9.20
   5  11  -4   90.39    8.90
  -5  11  -4   81.29    8.10
  -5 -11   4   82.89    8.60
   5  10  -4  185.38   13.60
   5 -10   4  192.58   13.90
  -5  10  -4  200.68   13.70
  -5 -10   4  192.58   14.20
  -5  10  -4  166.88   13.90
   5  -9   4   45.80    6.00
  -5  -9   4   41.10    7.30
  -5   9  -4   33.90    6.20
  -5  -9   4   38.10    6.40
  -5  -9   4   31.60    5.80
   5   8  -4    6.20    3.60
   5  -8   4    4.50    2.80
   5  -8   4    5.00    3.30
   5  -8   4    3.10    2.40
  -5   8  -4    6.00    2.60
  -5  -8   4   -0.30    2.90
  -5  -8   4    7.50    3.00
  -5  -8   4   11.40    3.60
  -5  -8   4    1.90    2.60
   5  -7   4  194.48   14.00
   5  -7   4  211.98   14.40
   5  -7   4  211.18   14.10
   5   7  -4  225.18   14.90
  -5  -7   4  203.18   14.50
  -5  -7   4  201.28   13.20
  -5  -7   4  210.98   15.30
  -5   7  -4  196.38   14.50
  -5  -7   4  203.88   15.00
   5  -6   4   47.20    5.90
   5   6  -4   64.49    8.60
   5  -6   4   34.90    5.70
   5  -6   4   49.80    6.10
  -5  -6   4   45.80    6.90
  -5  -6   4   55.49    5.80
  -5  -6   4   47.90    6.50
  -5  -6   4   43.30    6.30
  -5   6  -4   46.30    6.30
   5  -5   4   40.80    5.50
  -5  -5   4   32.90    4.40
  -5   5  -4   34.30    5.00
  -5  -5   4   27.50    6.30
  -5  -5   4   28.10    5.00
  -5  -5   4   30.10    5.00
   5  -4   4   39.80    4.70
  -5   4  -4   40.60    5.20
  -5  -4   4   37.80    5.10
  -5  -4   4   40.70    4.30
   5  -3   4  675.93   25.20
   5  -3   4  679.03   27.60
  -5   3  -4  696.33   28.40
  -5  -3   4  694.53   26.40
   5  -2   4 1194.28   39.70
   5  -2   4 1221.68   42.90
  -5  -2   4 1155.48   41.40
  -5   2  -4 1202.48   43.60
   5  -1   4  152.58    7.00
   5  -1   4  160.88    9.50
   5   1  -4  158.38    9.80
  -5  -1   4  197.28    9.40
  -5   1  -4  190.28   10.60
   5   0   4   77.29    5.90
   5   0  -4   76.19    6.00
  -5   0   4   78.99    5.50
   5  -1  -4  203.18   10.70
   5   1   4  199.88   10.40
  -5   1   4  167.58    9.50
   5  -2  -4 1153.08   42.50
   5   2   4 1179.28   42.30
  -5   2   4 1233.68   42.40
  -5   2   4 1217.08   41.10
   5   3   4  691.33   26.80
   5  -3  -4  714.43   27.30
  -5   3   4  686.63   26.30
  -5  -3  -4  624.54   27.80
   5  -4  -4   40.00    4.70
  -5  -4  -4   36.50    4.80
   5  -5  -4   36.70    4.80
   5   5   4   29.40    4.60
   5   5   4   24.20    4.90
  -5   5   4   40.10    5.30
   5  -6  -4   53.79    6.30
   5   6   4   51.69    5.60
   5   6   4   48.60    5.80
  -5   6   4   46.60    5.60
  -5  -6  -4   45.60    5.80
   5   7   4  199.08   13.10
   5   7   4  186.98   13.50
   5  -7  -4  199.58   13.50
  -5   7   4  197.78   12.60
  -5  -7  -4  207.38   14.50
   5   8   4    1.60    2.40
   5   8   4   -2.50    2.00
  -5   8   4    3.30    2.50
  -5  -8  -4    1.60    2.00
  -5   8   4    5.20    2.20
   5   9   4   33.50    5.40
   5  -9  -4   35.10    6.30
   5   9   4   39.90    5.50
  -5   9   4   50.49    5.40
  -5  -9  -4   40.80    7.00
  -5   9   4   42.20    6.10
   5  10   4  180.58   12.70
   5  10   4  183.48   13.20
  -5  10   4  183.18   10.60
  -5  10   4  171.58   12.90
  -5  10   4  171.48   11.80
   5  11   4   74.79    7.70
   5  11   4   74.19    7.90
  -5  11   4   91.29    7.50
  -5  11   4  100.79    8.70
   5  12   4   96.39    7.50
   5  12   4   91.69    7.70
  -5  12   4   95.19    7.00
  -5  12   4   92.99    7.50
   5  13   4   83.19    6.10
   5  13   4   84.89    5.70
  -5  13   4   89.79    5.50
   6  12  -4    0.90    1.80
   6 -12   4   -0.80    1.50
  -6 -12   4    0.20    1.30
  -6  12  -4   -2.00    1.40
  -6 -12   4    0.10    1.30
   6 -11   4    9.00    2.80
  -6 -11   4   11.90    3.50
  -6  11  -4    8.10    2.90
   6 -10   4   42.30    6.10
   6  10  -4   40.50    6.30
  -6 -10   4   30.80    5.80
  -6  10  -4   43.50    6.60
   6  -9   4   10.00    3.40
   6   9  -4   11.10    3.60
  -6   9  -4    4.50    3.10
   6  -8   4   84.19   10.10
   6  -8   4   97.09    9.70
   6   8  -4  108.99   10.10
  -6   8  -4   96.29   10.20
  -6  -8   4  101.79   10.10
  -6  -8   4  106.39    9.70
  -6  -8   4  104.19   10.40
   6  -7   4  347.87   20.70
   6   7  -4  320.27   20.00
   6  -7   4  349.37   19.80
   6  -7   4  359.66   20.40
  -6  -7   4  384.96   21.30
  -6  -7   4  377.16   21.90
  -6  -7   4  372.76   19.40
  -6   7  -4  398.46   22.20
   6  -6   4  134.79   10.50
   6  -6   4  120.59   10.50
   6   6  -4  122.09   11.40
   6  -6   4  127.49   10.70
  -6  -6   4  148.89   10.00
  -6  -6   4  136.79   11.90
  -6  -6   4  121.89   11.60
  -6  -6   4  131.59   11.20
  -6   6  -4  136.29   11.60
   6  -5   4  111.29    9.50
   6  -5   4  126.99    9.90
   6  -5   4  122.59    9.60
  -6  -5   4  129.19   11.10
  -6   5  -4  119.19   10.30
  -6  -5   4  130.79    9.00
  -6  -5   4  115.19    9.70
   6  -4   4  158.38   11.80
   6  -4   4  160.58   11.00
   6  -4   4  151.68   10.80
  -6  -4   4  154.78    9.50
  -6  -4   4  147.99   11.90
  -6  -4   4  152.08   10.90
  -6   4  -4  150.78   11.20
   6  -3   4  423.66   20.60
   6  -3   4  458.65   20.80
  -6  -3   4  427.06   20.70
  -6   3  -4  434.86   21.10
  -6  -3   4  423.56   18.30
  -6  -3   4  454.45   31.10
   6   2  -4    8.10    2.50
  -6   2  -4    6.60    2.20
  -6  -2   4    5.30    1.70
   6   1  -4  364.26   17.60
   6  -1   4  365.86   17.20
  -6  -1   4  333.77   15.10
  -6   1  -4  348.27   17.50
   6   0   4  292.87   14.80
   6   0  -4  291.67   15.20
  -6   0  -4  290.77   15.50
  -6   0   4  301.27   13.50
   6  -1  -4  347.67   17.00
   6   1   4  346.67   16.60
  -6   1   4  363.26   15.60
   6   2   4   11.00    2.50
   6  -2  -4    8.70    2.40
  -6   2   4    5.50    2.40
   6  -3  -4  448.96   20.60
   6   3   4  422.46   20.20
  -6   3   4  448.06   19.10
   6  -4  -4  157.78   10.50
   6   4   4  132.99    9.90
   6  -5  -4  123.19    9.80
   6   5   4  107.89    9.70
   6   5   4  121.89    9.40
  -6   5   4  123.59    9.50
  -6  -5  -4  118.89   10.50
   6  -6  -4  139.99   11.00
   6   6   4  139.79   10.60
   6   6   4  126.49   10.40
  -6  -6  -4  140.69   11.80
  -6   6   4  133.39   10.40
   6   7   4  359.66   19.80
   6   7   4  386.36   20.10
   6  -7  -4  386.06   20.80
  -6  -7  -4  349.07   21.50
  -6   7   4  355.76   20.80
  -6   7   4  353.36   18.60
   6   8   4  100.89    9.30
   6   8   4   85.49    9.10
   6  -8  -4   99.39    9.80
  -6  -8  -4  101.99   10.60
  -6   8   4   96.69    8.40
  -6   8   4  102.19   10.00
   6   9   4    4.00    2.60
   6   9   4    4.10    2.70
   6  -9  -4    2.30    3.40
  -6  -9  -4   11.60    4.80
  -6   9   4   10.40    4.50
   6  10   4   43.70    5.50
   6  10   4   36.90    5.50
  -6  10   4   43.50    5.20
  -6  10   4   47.10    6.20
  -6  10   4   55.59    4.90
   6  11   4   11.70    3.20
  -6  11   4    4.90    2.60
  -6  11   4    9.30    2.60
  -6  11   4   11.10    3.50
   6  12   4    3.70    1.80
  -6  12   4    2.60    1.30
  -6  12   4    1.80    1.20
   7  12  -4   15.90    3.20
  -7 -12   4   13.50    3.20
  -7  12  -4   20.40    3.00
  -7 -12   4   13.70    2.90
   7 -11   4   46.40    5.60
   7  11  -4   43.20    5.40
  -7  11  -4   47.30    5.50
  -7 -11   4   44.10    5.70
   7  10  -4  252.47   15.70
   7 -10   4  264.37   16.10
  -7 -10   4  280.67   17.00
  -7  10  -4  266.87   17.10
   7  -9   4   25.60    5.20
   7   9  -4   22.40    5.00
  -7  -9   4   27.80    5.20
  -7   9  -4   30.50    6.00
   7  -8   4   28.00    7.30
   7   8  -4   44.20    6.90
   7  -8   4   44.50    6.30
  -7   8  -4   37.80    6.20
  -7  -8   4   34.90    6.30
   7   7  -4   61.79    8.30
   7  -7   4   38.50    6.60
   7  -7   4   36.50    7.70
   7  -7   4   47.80    7.10
  -7  -7   4   47.90    7.50
  -7   7  -4   57.39    7.70
  -7  -7   4   52.49    7.60
   7  -6   4   67.99    8.00
   7  -6   4   70.39    7.70
   7   6  -4   86.49    9.60
  -7   6  -4   70.29    8.40
  -7  -6   4   72.59    8.70
  -7  -6   4   68.39    8.30
   7   5  -4   88.89   10.10
   7  -5   4   87.69    8.50
   7  -5   4   86.29    8.80
   7  -5   4   91.39    9.20
  -7  -5   4   85.69    8.00
  -7  -5   4   95.39    9.80
  -7  -5   4   82.29    9.00
  -7   5  -4   93.69    9.50
   7  -4   4   70.09    7.50
   7  -4   4   81.29    7.50
   7   4  -4   76.09    9.50
   7  -4   4   77.69    7.90
   7   4  -4   79.09    8.50
  -7  -4   4   57.59    7.20
  -7   4  -4   67.19    7.50
  -7  -4   4   64.79    8.30
  -7  -4   4   61.99    5.70
   7  -3   4   94.39    8.10
   7  -3   4   88.39    8.40
   7  -3   4   97.69    8.90
   7   3  -4   97.89    9.00
  -7  -3   4  122.29    9.50
  -7  -3   4  112.49    7.20
  -7   3  -4  122.89    9.80
  -7  -3   4  110.29   10.20
   7  -2   4   77.59    7.20
   7   2  -4   83.69    8.20
   7  -2   4   84.39    7.80
  -7  -2   4   75.69    8.60
  -7   2  -4   92.99    8.40
  -7  -2   4   87.59    7.70
  -7  -2   4   90.19    6.10
   7  -1   4 1463.85   51.29
   7   1  -4 1389.06   51.79
   7  -1   4 1341.07   50.59
  -7  -1   4 1281.77   49.70
  -7  -1   4 1370.86   46.90
  -7   1  -4 1382.16   51.29
   7   0   4    5.80    1.90
   7   0  -4    4.70    1.70
   7   0   4    3.40    2.30
  -7   0   4    5.70    2.00
  -7   0  -4    4.20    1.80
   7   1   4 1409.96   50.49
   7   1   4 1334.67   49.99
   7  -1  -4 1395.56   50.99
  -7   1   4 1308.37   49.00
   7   3   4   97.79    8.60
   7  -3  -4  111.29    9.00
  -7   3   4   87.09    7.60
  -7   3   4  103.59    9.00
   7  -4  -4   58.99    6.80
   7   4   4   46.30    6.70
   7   4   4   64.19    7.00
   7   5   4   90.49    8.50
   7   5   4   90.79    8.70
   7  -5  -4   88.49    8.60
  -7   5   4   94.79    8.70
   7  -6  -4   65.39    7.70
   7   6   4   67.99    7.70
   7   6   4   70.19    7.60
  -7   6   4   65.99    7.30
   7   7   4   65.19    7.40
   7   7   4   44.30    6.60
   7  -7  -4   52.19    7.00
  -7   7   4   50.09    6.20
  -7   7   4   48.80    7.00
   7   8   4   34.30    5.60
   7   8   4   41.70    5.60
   7  -8  -4   29.30    6.10
  -7   8   4   42.20    5.20
  -7   8   4   36.50    6.10
   7   9   4   30.00    4.90
   7   9   4   41.60    5.50
  -7   9   4   29.80    5.30
  -7   9   4   26.10    4.20
   7  10   4  270.97   15.70
   7  10   4  277.17   15.00
  -7  10   4  278.37   13.80
  -7  10   4  261.37   16.00
   7  11   4   45.80    4.60
   7  11   4   41.60    5.00
  -7  11   4   42.50    4.50
  -7  11   4   45.70    5.20
   7  12   4   19.80    2.50
  -7  12   4   11.90    2.70
   8  11  -4   71.79    6.10
   8 -11   4   73.89    6.40
  -8 -11   4   56.09    5.50
  -8  11  -4   70.79    6.20
  -8 -11   4   56.89    6.00
   8  10  -4  238.88   14.10
   8 -10   4  230.68   14.10
  -8 -10   4  236.88   14.90
  -8  10  -4  258.17   19.20
   8   9  -4  168.08   12.10
   8  -9   4  159.08   11.90
  -8   9  -4  160.48   13.10
  -8   9  -4  136.99   10.10
  -8  -9   4  178.38   12.70
   8   8  -4  175.28   13.30
   8  -8   4  198.28   13.80
  -8  -8   4  169.88   13.30
  -8   8  -4  157.68   13.40
   8  -7   4  186.88   13.50
   8  -7   4  155.48   14.60
   8   7  -4  170.28   15.10
   8   7  -4  174.38   13.40
  -8  -7   4  159.08   12.90
  -8   7  -4  147.59   13.20
   8   6  -4  250.07   16.90
   8  -6   4  246.28   15.20
   8  -6   4  234.78   17.10
   8   6  -4  233.38   17.50
   8  -6   4  248.68   16.50
  -8   6  -4  283.77   18.40
  -8  -6   4  289.07   17.70
   8   5  -4  808.52   37.70
   8  -5   4  887.91   37.70
   8  -5   4  846.12   38.70
   8   5  -4  885.01   40.20
   8  -5   4  839.62   35.70
  -8  -5   4  930.71   38.50
  -8   5  -4  911.51   39.50
   8   4  -4  261.47   17.70
   8  -4   4  261.07   16.20
   8   4  -4  264.67   17.30
   8  -4   4  266.67   17.20
   8  -4   4  264.97   15.60
  -8  -4   4  263.97   16.40
  -8  -4   4  262.17   17.60
  -8   4  -4  243.48   16.80
   8  -3   4   21.30    4.70
   8  -3   4   12.00    3.70
   8  -3   4   17.50    4.90
   8   3  -4   18.00    4.90
   8  -3   4   10.30    3.60
  -8  -3   4   11.90    3.80
  -8   3  -4   25.40    4.60
  -8  -3   4   21.90    5.10
   8  -2   4  122.59   10.60
   8  -2   4  128.99    9.70
   8   2  -4  112.79   10.40
   8  -2   4  119.09   10.30
   8  -2   4  130.39   10.20
  -8   2  -4  121.69   10.50
  -8  -2   4  124.59   10.00
  -8   2  -4  134.39   10.90
   8  -1   4  595.54   25.70
   8  -1   4  603.54   27.30
   8  -1   4  582.64   27.20
   8   1  -4  604.54   28.20
  -8  -1   4  586.54   26.70
  -8  -1   4  581.04   26.40
  -8   1  -4  561.24   27.20
  -8   1  -4  616.14   28.00
   8   0   4  448.96   22.00
   8   0  -4  447.36   22.80
  -8   0   4  426.86   20.90
  -8   0  -4  452.35   22.40
  -8   0  -4  428.36   22.20
  -8   0   4  430.16   21.00
   8  -1  -4  583.94   27.60
   8   1   4  593.74   26.90
  -8   1   4  586.04   25.70
  -8  -1  -4  608.84   27.60
  -8   1   4  541.15   24.50
  -8  -1  -4  593.14   27.70
   8   2   4  102.89   10.10
   8   2   4  129.19   10.20
   8  -2  -4  122.79   10.20
  -8   2   4  109.29    9.20
  -8   2   4  104.09    8.50
  -8   2   4  110.09    9.80
   8   3   4    4.50    2.90
   8   3   4   21.10    4.60
  -8   3   4   10.30    3.00
  -8   3   4   12.50    4.30
   8   4   4  248.88   15.60
   8  -4  -4  226.18   15.70
   8   4   4  271.67   15.00
  -8   4   4  271.67   16.20
   8   5   4  920.31   37.70
   8  -5  -4  899.21   38.70
   8   5   4  846.52   35.50
  -8   5   4  882.31   37.90
  -8   5   4  880.21   37.50
   8   6   4  283.17   17.10
   8   6   4  298.47   16.00
   8  -6  -4  270.87   17.60
  -8   6   4  250.67   16.10
  -8   6   4  256.07   16.90
   8   7   4  150.88   12.00
   8  -7  -4  144.99   12.50
   8   7   4  143.89   10.90
  -8   7   4  186.88   13.60
  -8   7   4  179.38   12.10
   8   8   4  168.28   11.30
   8   8   4  160.58   12.40
  -8   8   4  211.08   14.50
  -8   8   4  209.18   12.80
   8   9   4  167.18   10.90
   8   9   4  179.18   12.20
  -8   9   4  151.98   10.20
  -8   9   4  169.18   12.30
   8  10   4  259.97   12.40
   8  10   4  242.28   13.90
  -8  10   4  239.58   12.00
  -8  10   4  238.18   12.90
  -8  10   4  241.28   14.60
   8  11   4   59.69    5.40
  -8  11   4   66.09    5.00
  -8  11   4   63.69    5.90
  -9 -11   4   35.90    3.70
   9 -10   4    6.60    2.20
   9  10  -4   10.30    2.60
  -9 -10   4    2.80    1.70
  -9 -10   4    3.10    2.10
   9   9  -4   26.20    4.70
   9  -9   4   23.90    4.30
  -9   9  -4   35.50    5.30
  -9   9  -4   30.60    3.50
   9  -8   4   37.30    5.80
   9   8  -4   43.80    6.50
  -9  -8   4   37.10    5.80
  -9   8  -4   39.50    7.00
   9  -7   4   25.20    4.80
   9   7  -4   36.60    5.60
  -9  -7   4   29.20    5.40
  -9   7  -4   35.10    6.00
   9  -6   4  144.49   12.00
   9   6  -4  134.39   13.00
   9   6  -4  149.69   11.60
  -9   6  -4  122.69   12.00
  -9  -6   4  141.19   11.80
   9   5  -4  109.69   11.20
   9  -5   4  117.89    9.00
   9   5  -4   95.59   10.30
   9  -5   4   99.29    9.70
  -9  -5   4  125.09   10.90
  -9   5  -4  110.49   11.00
   9  -4   4  378.16   21.00
   9   4  -4  364.96   22.50
   9   4  -4  353.16   20.90
   9  -4   4  341.27   18.50
  -9  -4   4  392.06   21.20
  -9   4  -4  400.66   22.50
   9  -3   4  495.95   24.60
   9   3  -4  469.65   26.10
   9  -3   4  473.15   23.40
   9   3  -4  462.35   24.90
  -9   3  -4  466.75   25.30
  -9  -3   4  496.95   24.40
   9  -2   4   22.50    4.80
   9   2  -4   26.70    5.30
   9  -2   4   20.50    5.00
   9   1  -4   79.89    8.60
   9  -1   4   71.89    8.10
  -9   1  -4   88.29    8.80
  -9   1  -4   62.69    8.60
  -9  -1   4   89.89    7.90
  -9  -1   4   81.49    8.10
   9   0   4    2.60    2.90
   9   0  -4    4.40    2.60
   9   0   4   -0.50    2.00
  -9   0   4    1.30    1.90
  -9   0  -4   -2.80    3.90
  -9   0   4    0.70    2.30
  -9   0  -4   -0.50    1.60
   9   1   4   81.49    8.60
   9  -1  -4   72.09    8.50
  -9   1   4   70.09    6.60
  -9  -1  -4   77.49    9.10
  -9  -1  -4   67.69    7.80
  -9   1   4   67.49    7.50
   9  -2  -4   28.00    5.90
  -9  -2  -4   24.90    4.80
  -9   2   4   20.00    4.30
   9   3   4  473.55   23.80
   9  -3  -4  451.25   24.70
  -9   3   4  486.35   23.20
  -9  -3  -4  437.46   24.10
  -9  -3  -4  502.65   25.10
   9  -4  -4  374.26   21.50
   9   4   4  392.06   21.00
  -9  -4  -4  366.86   21.30
  -9   4   4  377.46   19.90
   9  -5  -4  113.09   10.60
   9   5   4  112.49    9.80
  -9   5   4   97.89    9.40
  -9   5   4   88.79    9.00
  -9  -5  -4  117.19   10.30
   9  -6  -4  122.39   11.60
   9   6   4  130.99   10.90
  -9   6   4  135.29   11.20
  -9   6   4  140.99   11.00
  -9  -6  -4  128.99   12.30
   9   7   4   26.60    5.00
  -9   7   4   21.00    5.40
   9   8   4   32.80    5.20
  -9   8   4   38.70    4.90
  -9   8   4   40.30    5.60
   9   9   4   22.10    3.70
  -9   9   4   19.20    3.80
  -9   9   4   23.70    3.40
   9  10   4    6.50    1.90
  -9  10   4   12.40    3.20
  -9  10   4    5.80    1.80
  10 -10   4   95.19    6.70
  10  10  -4   93.29    6.70
 -10 -10   4   81.79    6.20
 -10 -10   4   81.99    6.30
 -10  10  -4   97.69    6.40
  10  -9   4  112.09    8.40
  10   9  -4  108.29    8.20
 -10  -9   4  107.99    8.30
 -10  -9   4  109.79    8.30
  10  -8   4  515.45   24.70
  10   8  -4  539.55   24.80
 -10  -8   4  568.14   25.60
 -10  -8   4  561.14   25.60
  10   7  -4   75.29    7.90
  10  -7   4   81.79    8.10
 -10   7  -4   74.99    8.90
 -10  -7   4   66.79    7.60
  10   6  -4  140.09   11.00
 -10   6  -4   95.59   11.00
 -10  -6   4  113.29   10.20
  10   5  -4   47.80    6.90
  10  -5   4   44.10    6.40
 -10   5  -4   48.40    7.40
 -10  -5   4   45.70    6.70
  10   4  -4   66.19    8.70
  10   4  -4   53.19    8.70
  10  -4   4   56.59    7.60
 -10  -4   4   89.89    8.90
 -10   4  -4   79.69    9.40
 -10  -4   4   84.69    8.80
  10  -3   4   87.99    8.90
  10  -3   4   86.69    9.00
  10   3  -4   97.29   10.40
  10   3  -4   95.89   10.20
 -10  -3   4   98.69    9.40
 -10  -3   4   97.19    9.30
 -10   3  -4   90.79   10.10
  10   2  -4  157.88   13.40
  10   2  -4  170.58   13.10
  10  -2   4  151.08   11.90
  10  -2   4  170.88   12.80
 -10  -2   4  149.99   11.20
 -10  -2   4  133.39   11.40
 -10   2  -4  141.29   12.40
  10  -1   4   28.10    5.10
  10   1  -4   24.70    6.60
  10   1  -4   30.40    6.00
  10  -1   4   28.00    5.60
 -10  -1   4   28.20    4.80
 -10   1  -4   31.70    5.30
 -10   1  -4   39.50    5.90
 -10  -1   4   25.40    4.60
  10   0  -4  726.23   35.10
  10   0   4  769.02   34.00
 -10   0   4  754.32   32.90
 -10   0  -4  765.42   34.50
 -10   0  -4  738.83   33.50
 -10   0   4  739.53   30.70
  10  -1  -4   38.50    6.00
  10   1   4   27.70    5.40
 -10  -1  -4   31.10    6.30
 -10   1   4   27.60    4.90
 -10   1   4   25.00    4.90
 -10  -1  -4   31.20    5.00
  10  -2  -4  135.09   12.30
  10   2   4  143.79   11.80
 -10  -2  -4  158.08   12.50
 -10   2   4  173.58   12.00
 -10  -2  -4  139.99   12.30
  10  -3  -4  117.29   10.90
  10   3   4  107.69    9.80
 -10  -3  -4  104.59    9.60
 -10   3   4   96.69    9.00
 -10  -3  -4   81.69    8.90
  10   4   4   99.09    9.20
  10  -4  -4   83.79    9.40
 -10  -4  -4   63.19    8.20
 -10  -4  -4   85.29    9.40
 -10   4   4   75.49    8.30
  10   5   4   49.40    6.60
 -10   5   4   46.30    5.90
 -10   5   4   43.90    5.80
 -10  -5  -4   36.00    6.30
 -10  -5  -4   52.19    7.10
  10   6   4  111.89   10.10
 -10   6   4  151.58   11.10
 -10   6   4  144.09   10.60
 -10  -6  -4  133.69   11.70
 -10  -6  -4  146.89   11.70
  10   7   4   77.79    7.60
 -10  -7  -4   60.79   12.90
 -10   7   4   86.09    7.90
 -10   7   4   80.09    7.60
  10   8   4  579.14   25.20
 -10   8   4  541.55   23.90
 -10   8   4  554.44   24.70
  10   9   4  102.19    7.60
 -10   9   4  108.09    7.90
 -10   9   4  113.09    7.20
  10  10   4   79.69    5.70
  10  10   4   77.09    6.10
 -10  10   4   99.49    5.10
 -10  10   4   94.29    5.30
 -10  10   4   91.79    6.30
  11   8  -4  128.69    8.60
  11  -8   4  113.59    8.20
 -11   8  -4  105.29    6.50
 -11  -8   4  107.89    8.00
 -11  -8   4  104.49    8.00
  11   7  -4   44.00    6.20
  11  -7   4   32.30    4.90
 -11  -7   4   34.20    4.70
 -11  -7   4   37.40    5.00
  11   6  -4   15.40    3.80
  11  -6   4   12.70    3.40
 -11   6  -4   11.30    4.30
 -11  -6   4   10.00    3.30
 -11  -6   4   11.60    3.20
  11   5  -4  125.79   10.90
  11  -5   4  136.29   11.00
 -11   5  -4  143.29   12.00
 -11  -5   4  140.59   11.10
 -11  -5   4  146.39   11.10
  11   4  -4  105.99   10.10
  11  -4   4   95.59    9.20
 -11  -4   4   87.19    8.80
 -11  -4   4   87.69    8.30
 -11   4  -4   83.09    9.20
 -11  -3   4   42.90    5.80
 -11   3  -4   32.00    6.40
 -11  -3   4   44.70    6.10
  11   2  -4  343.97   19.90
  11  -2   4  356.46   20.20
  11  -2   4  352.06   18.80
 -11  -2   4  358.86   19.80
 -11  -2   4  365.06   18.60
 -11   2  -4  363.06   21.40
  11  -1   4  101.09    9.20
  11  -1   4   98.59    9.50
 -11  -1   4   81.49    7.10
 -11  -1   4   82.39    8.30
 -11   1  -4   86.99    8.80
 -11   1  -4   84.69    9.50
 -11  -1   4   85.89    7.80
  11   0   4   30.80    5.40
  11   0   4   19.30    5.10
 -11   0   4   26.20    4.80
 -11   0  -4   31.20    5.80
 -11   0  -4   17.40    4.90
 -11   0   4   31.40    4.80
 -11   0   4   16.10    3.80
  11   1   4   84.89    8.90
 -11  -1  -4   83.49    9.20
 -11  -1  -4   96.99    9.40
 -11   1   4   91.79    8.60
 -11   1   4   94.19    8.90
  11   2   4  364.56   20.40
 -11  -2  -4  347.27   19.90
 -11   2   4  381.96   20.20
 -11  -2  -4  347.07   20.50
 -11   2   4  354.16   19.40
  11   3   4   45.50    6.30
 -11   3   4   58.19    6.90
 -11  -3  -4   48.00    7.30
 -11  -3  -4   67.69    8.20
  11   4   4   91.69    8.90
 -11  -4  -4  123.09   10.20
 -11  -4  -4   95.79    9.90
 -11   4   4  101.59    9.40
  11   6   4    9.80    3.10
 -11   6   4    9.60    2.70
  11   7   4   35.30    4.50
 -11   7   4   36.00    4.60
 -11   7   4   37.90    4.30
  11   8   4  102.19    7.50
 -11   8   4  112.59    7.40
 -11   8   4  112.99    7.50
  12   7  -4   55.19    6.20
  12  -7   4   55.19    5.10
 -12  -7   4   40.00    4.10
 -12  -7   4   42.50    4.60
  12  -6   4   67.49    6.70
  12   6  -4   91.79    7.50
 -12  -6   4   71.89    6.50
 -12  -6   4   74.79    6.30
  12   5  -4   85.09    8.20
  12  -5   4   66.59    7.00
 -12  -5   4   88.99    7.10
 -12  -5   4   93.79    7.70
  12  -4   4    2.70    2.00
  12   4  -4   -0.90    3.00
 -12  -4   4    3.60    1.40
 -12  -4   4   -1.00    1.70
  12  -3   4   25.30    4.20
 -12  -3   4   31.50    3.90
 -12  -3   4   20.60    4.20
 -12   3  -4   18.90    5.40
  12  -2   4  146.19   10.90
  12   2  -4  146.89   12.00
 -12  -2   4  137.59   10.60
 -12   2  -4  119.69   11.40
 -12  -2   4  123.79    8.80
  12  -1   4  141.19   10.00
  12   1  -4  140.79   12.70
  12  -1   4  140.69   11.00
 -12   1  -4  120.19   11.20
 -12  -1   4  118.19    9.20
 -12  -1   4  131.49   10.50
  12   0   4   25.30    4.50
  12   0   4   23.00    4.20
 -12   0  -4   26.70    4.60
 -12   0   4   21.10    3.50
 -12   0   4   20.40    4.20
 -12   0  -4   23.00    6.40
  12   1   4  135.89   10.80
  12   1   4  116.99   10.50
 -12   1   4  133.19    9.80
 -12  -1  -4  122.39   11.20
 -12   1   4  136.99   10.50
 -12  -1  -4  134.29   10.90
  12   2   4  124.79   10.50
 -12  -2  -4  138.09   10.60
 -12   2   4  139.09   10.40
 -12  -2  -4  118.89   12.60
 -12   2   4  134.99   10.40
  12   3   4   27.60    4.40
 -12   3   4   20.80    3.90
 -12  -3  -4   16.40    3.90
  12   4   4    0.10    1.00
 -12  -4  -4    5.60    2.80
 -12   4   4    1.70    1.30
  12   5   4   94.79    7.70
 -12   5   4   76.49    7.00
 -12  -5  -4   63.49    7.60
  12   6   4   79.19    6.70
 -12   6   4   75.29    6.50
  12   7   4   39.70    4.20
 -12   7   4   51.69    4.70
  13  -5   4   36.10    4.20
 -13  -5   4   42.80    3.60
 -13  -5   4   34.70    4.00
  13  -4   4   11.70    3.30
 -13  -4   4   18.60    3.20
 -13  -4   4   14.80    3.20
  13  -3   4  137.39    9.60
 -13  -3   4  130.39    9.20
  13  -2   4   25.90    4.20
 -13  -2   4   18.60    3.70
  13   0   4  320.67   16.80
  13   0   4  284.97   15.10
 -13   0   4  321.37   16.40
 -13   0   4  317.57   14.70
  13   1   4  190.18   11.50
  13   1   4  202.28   12.40
 -13   1   4  186.78   10.90
  13   2   4   29.10    3.90
  13   2   4   24.00    4.00
 -13   2   4   28.40    3.70
 -13  -2  -4   29.70    4.30
  13   3   4  134.79    9.60
  13   3   4  132.79    9.80
 -13   3   4  153.58    9.50
 -13  -3  -4  155.48    9.80
  13   4   4   17.80    3.20
  13   4   4   20.80    3.40
  13   5   4   33.90    4.50
  13   5   4   43.60    4.20
 -13   5   4   35.80    3.80
  14  -2   4   42.70    4.20
 -14  -2   4   42.50    4.00
  14  -1   4   41.30    4.30
 -14  -1   4   46.30    4.30
  14   0   4  135.09    8.50
  14   1   4   49.50    4.60
 -14   1   4   47.20    3.70
  14   2   4   46.60    4.30
  14   2   4   49.70    4.10
 -14   2   4   36.10    3.50
   0 -14   5    2.60    1.40
   0  14  -5    3.40    1.70
   0  13  -5   44.50    4.90
   0 -13   5   36.70    4.80
   0 -12   5   32.60    5.10
   0  12  -5   36.60    5.60
   0 -11   5  150.58   12.00
   0  11  -5  147.19   11.30
   0  10  -5   96.59    9.60
   0 -10   5  102.99    9.90
   0  -9   5 1585.54   58.29
   0   9  -5 1427.56   57.09
   0  -9   5 1515.45   56.89
   0  -8   5   20.50    4.60
   0  -8   5   31.60    5.70
   0  -8   5   36.00    6.50
   0  -7   5   34.90    6.10
   0   7  -5   43.70    5.00
   0  -7   5   37.40    5.30
   0  -7   5   39.00    5.70
   0  -7   5   32.70    5.40
   0  -6   5  117.29    8.60
   0   6  -5  108.49    8.00
   0   5  -5    6.20    1.80
   0  -5   5    5.70    1.90
   0  -4   5  780.42   28.40
   0  -4   5  735.03   29.60
   0   4  -5  788.32   28.30
   0  -3   5 4475.25  139.69
   0  -3   5 4296.27  137.29
   0   3  -5 4312.47  137.59
   0   2  -5   87.19    5.10
   0  -2   5   89.69    6.00
   0  -1   5 2604.34   82.79
   0   1  -5 2506.75   80.69
   0   0   5    0.60    0.60
   0   0  -5   -0.30    0.30
   0   1   5 2626.14   84.89
   0  -2  -5   94.09    4.10
   0   2   5   93.99    6.30
   0   3   5 4481.05  137.99
   0  -3  -5 4140.39  134.49
   0  -4  -5  758.72   26.90
   0  -5  -5    8.50    1.70
   0  -6  -5  122.29    8.20
   0   7   5   32.50    4.60
   0   7   5   48.00    5.30
   0  -7  -5   36.40    4.60
   0   8   5   26.30    4.70
   0  -8  -5   25.40    4.60
   0   8   5   29.30    4.90
   0   8   5   28.40    4.70
   0   9   5 1537.95   55.99
   0  -9  -5 1543.55   58.49
   0 -10  -5  100.39    9.50
   0  10   5   99.49    8.50
   0  11   5  145.79   10.40
   0  12   5   28.10    5.10
   0  12   5   28.50    4.10
   0  13   5   34.80    4.70
   0  13   5   32.30    3.60
   0  14   5    3.20    1.50
   1 -13   5   11.80    2.80
   1  13  -5   15.40    3.20
  -1 -13   5   12.80    3.20
   1  12  -5  100.49    8.80
   1 -12   5   98.29    9.00
  -1 -12   5  102.79    9.10
  -1  12  -5  100.59    9.00
   1 -11   5   28.70    5.30
   1  11  -5   22.10    4.90
  -1  11  -5   26.10    4.90
   1 -10   5   41.20    6.30
   1  10  -5   54.69    7.10
  -1 -10   5   55.69    7.30
  -1  10  -5   57.59    7.50
  -1 -10   5   50.89    6.80
  -1 -10   5   63.29    7.70
   1  -9   5   16.40    4.50
   1   9  -5   30.10    6.40
  -1  -9   5   30.00    6.00
  -1  -9   5    8.90    4.30
  -1  -9   5   29.70    5.40
  -1   9  -5   22.30    5.70
   1  -8   5  100.59    9.20
   1  -8   5  101.19    9.30
   1  -8   5   76.99    8.60
   1  -8   5  116.09    9.80
  -1  -8   5   78.19    9.20
  -1   8  -5   84.89    9.20
  -1  -8   5   95.19    9.50
  -1   8  -5  100.39    8.60
   1  -7   5  370.56   19.50
   1  -7   5  346.47   19.30
   1  -7   5  363.76   19.90
  -1  -7   5  392.66   20.10
  -1  -7   5  414.06   20.40
  -1  -7   5  405.96   20.90
  -1  -7   5  415.86   20.50
  -1   7  -5  438.46   20.30
   1  -6   5  171.58   11.00
  -1   6  -5  191.08   11.40
  -1  -6   5  171.38   11.10
   1   5  -5  514.85   20.00
   1  -5   5  525.25   21.30
  -1  -5   5  461.85   20.80
  -1   5  -5  468.55   20.80
   1   4  -5  245.88   11.00
   1  -4   5  251.87   12.00
  -1  -4   5  238.58   11.80
  -1   4  -5  242.78   12.10
  -1  -4   5  255.17   13.20
   1   3  -5 1038.90   36.00
   1  -3   5 1087.39   37.00
   1  -3   5 1095.19   38.70
  -1   3  -5 1104.69   37.80
  -1  -3   5 1060.89   36.80
  -1  -3   5 1100.29   39.00
   1   2  -5  233.08    9.40
   1  -2   5  253.17    9.60
   1  -2   5  249.08   11.50
  -1   2  -5  231.18   10.70
  -1  -2   5  232.08   11.40
   1  -1   5  922.11   32.00
   1   1  -5  898.91   29.80
   1   1  -5  913.91   30.30
  -1   1  -5  889.21   30.80
  -1  -1   5  917.81   32.40
   1   0  -5   22.20    1.60
   1   0   5   26.30    2.80
  -1   0  -5   23.10    1.90
  -1   0   5   26.40    2.90
   1  -1  -5  916.71   29.30
   1   1   5  926.11   32.50
  -1   1   5  940.71   33.10
   1   2   5  242.28   11.50
   1  -2  -5  239.08    9.10
  -1  -2  -5  254.07    9.60
  -1   2   5  268.87   12.30
   1   3   5 1125.19   38.40
   1  -3  -5 1058.29   35.70
  -1  -3  -5 1070.19   36.00
  -1   3   5 1062.69   38.70
   1  -4  -5  249.97   11.10
  -1  -4  -5  255.27   11.40
   1  -5  -5  473.85   19.80
  -1  -5  -5  524.25   20.50
   1  -6  -5  176.28   10.20
  -1  -6  -5  158.68   10.00
   1  -7  -5  411.56   18.80
   1   7   5  405.06   18.10
  -1   7   5  341.67   17.30
  -1   7   5  361.16   18.70
  -1  -7  -5  361.16   18.40
  -1   7   5  373.36   17.50
   1  -8  -5   94.29    8.50
   1   8   5   92.19    8.10
  -1   8   5   93.49    7.50
  -1   8   5  100.59    8.70
  -1   8   5   94.99    7.90
  -1  -8  -5   91.29    8.40
   1  -9  -5   18.50    4.10
  -1   9   5    9.30    3.40
  -1  -9  -5   18.90    4.00
  -1   9   5   12.60    3.50
  -1   9   5   11.80    3.80
   1  10   5   53.99    6.30
  -1  10   5   35.50    5.30
  -1  10   5   40.10    5.70
  -1 -10  -5   48.30    7.00
   1  11   5    8.60    2.80
   1  12   5   98.89    9.20
   1  12   5   95.89    7.70
  -1  12   5   98.39    7.80
  -1  12   5   94.39    9.20
   1  13   5   18.70    3.20
   1  13   5   16.50    2.60
  -1  13   5   14.40    2.90
  -1  13   5   15.40    2.70
   2  13  -5  133.99    9.40
   2 -13   5  144.39    9.80
  -2 -13   5  130.89    9.60
  -2  13  -5  129.39    9.20
   2  12  -5  111.59    9.40
   2 -12   5  111.59    9.60
  -2  12  -5  119.89    9.30
  -2 -12   5  115.59    9.70
   2  11  -5  146.39   11.30
   2 -11   5  144.09   11.70
  -2 -11   5  139.19   11.50
  -2  11  -5  140.59   11.00
   2  10  -5  269.17   16.80
   2 -10   5  269.57   17.00
  -2  10  -5  248.28   15.90
  -2 -10   5  226.88   17.10
  -2 -10   5  260.67   17.00
  -2 -10   5  242.68   15.60
   2  -9   5  634.64   29.20
   2   9  -5  601.44   29.20
  -2  -9   5  604.04   28.90
  -2  -9   5  620.24   29.60
  -2   9  -5  571.04   28.50
  -2  -9   5  613.54   30.40
  -2   9  -5  614.84   29.10
   2   8  -5  126.49   11.00
   2  -8   5  112.19   10.00
   2  -8   5  119.99   10.00
  -2  -8   5  106.99    9.90
  -2   8  -5  113.49   10.00
  -2  -8   5  113.69   10.50
  -2   8  -5  112.19   10.00
  -2  -8   5  100.69    9.80
   2  -7   5  230.08   13.90
   2  -7   5  226.58   14.40
   2  -7   5  232.18   14.20
  -2  -7   5  223.18   14.80
  -2   7  -5  228.88   14.40
  -2  -7   5  244.68   14.80
  -2  -7   5  217.38   14.20
   2  -6   5   35.70    5.00
   2  -6   5   28.20    4.20
   2  -6   5   23.90    4.70
  -2  -6   5   19.60    3.70
  -2  -6   5   26.20    4.20
  -2  -6   5   28.70    4.40
  -2   6  -5   24.30    4.10
   2  -5   5  336.57   16.40
  -2  -5   5  356.56   16.90
  -2   5  -5  352.86   17.10
  -2  -5   5  354.36   17.70
  -2   4  -5  103.49    7.30
  -2  -4   5   97.79    6.80
  -2  -4   5   94.59    7.30
   2  -3   5 1036.50   36.20
   2  -3   5 1001.80   34.90
  -2  -3   5  971.20   34.60
  -2   3  -5  996.70   36.00
  -2  -3   5  996.00   36.60
   2  -2   5  543.05   20.60
   2  -2   5  562.54   22.00
  -2   2  -5  610.94   22.40
  -2  -2   5  597.94   22.80
   2  -1   5  837.02   30.20
  -2  -1   5  885.41   31.20
   2   0   5  116.69    6.50
   2   0  -5  117.99    5.60
  -2   0   5  117.89    7.10
   2   1   5  939.31   31.00
   2  -1  -5  887.81   28.90
   2  -1  -5  819.42   29.10
  -2   1   5  850.51   31.60
   2  -2  -5  604.44   20.80
   2   2   5  619.34   22.70
  -2   2   5  583.94   23.40
  -2  -2  -5  586.04   21.30
   2  -3  -5  969.40   34.40
  -2   3   5 1037.70   37.30
  -2  -3  -5 1053.09   35.30
   2  -4  -5   97.09    6.40
  -2  -4  -5  131.99    7.30
   2  -5  -5  353.16   15.60
  -2  -5  -5  342.27   15.90
   2  -6  -5   26.00    3.40
  -2  -6  -5   28.40    3.90
  -2   6   5   34.20    4.50
   2  -7  -5  227.28   13.20
   2   7   5  224.28   12.90
  -2   7   5  233.78   12.60
  -2  -7  -5  225.78   13.70
  -2   7   5  216.38   12.70
  -2   7   5  230.08   14.00
   2   8   5  114.89    9.20
   2  -8  -5  107.69    9.50
  -2   8   5  108.99    9.40
  -2  -8  -5  107.29    9.70
  -2   8   5  118.29    8.60
  -2   8   5  113.89    8.60
   2  -9  -5  624.04   28.90
   2   9   5  591.74   26.80
  -2   9   5  647.94   28.70
  -2  -9  -5  620.24   29.40
  -2   9   5  603.54   26.40
  -2   9   5  566.84   25.20
   2 -10  -5  241.68   16.50
   2  10   5  244.18   15.10
  -2  10   5  275.37   15.00
  -2  10   5  262.47   15.90
  -2 -10  -5  277.97   17.80
   2  11   5  141.89   12.20
   2  11   5  152.48   10.70
  -2  11   5  151.08   10.20
   2  12   5  106.39    7.90
   2  12   5  113.29    9.70
  -2  12   5   92.89    7.40
  -2  12   5  101.09    9.30
   2  13   5  139.99    9.90
   2  13   5  132.99    7.70
  -2  13   5  148.19    7.90
  -2  13   5  145.99    9.70
   3  13  -5   79.09    6.60
   3 -13   5   74.19    6.60
  -3 -13   5   72.09    6.60
  -3  13  -5   85.89    7.00
   3  12  -5   83.89    7.60
   3 -12   5   78.19    8.10
  -3 -12   5   88.49    8.50
  -3  12  -5  100.09    8.30
   3  11  -5  127.39   11.20
   3 -11   5  121.59   10.60
  -3 -11   5  129.29   11.30
  -3  11  -5  133.49   10.50
   3  10  -5  577.24   27.70
  -3 -10   5  555.44   27.70
  -3  10  -5  546.05   26.60
  -3 -10   5  533.55   28.40
  -3 -10   5  547.25   26.80
   3   9  -5  307.77   18.80
   3  -9   5  337.87   19.10
  -3  -9   5  337.67   19.90
  -3   9  -5  320.27   19.40
  -3   9  -5  289.17   18.00
  -3  -9   5  312.07   19.00
  -3  -9   5  311.67   19.30
   3  -8   5  871.21   37.30
   3  -8   5  863.41   37.60
   3   8  -5  800.82   37.70
  -3  -8   5  923.81   38.90
  -3  -8   5  882.81   38.50
  -3   8  -5  926.21   38.70
  -3  -8   5  919.21   38.40
   3  -7   5  237.48   14.80
   3  -7   5  257.47   15.60
   3  -7   5  249.78   15.10
   3   7  -5  210.88   20.50
  -3  -7   5  255.47   15.80
  -3  -7   5  247.78   15.50
  -3   7  -5  263.37   16.00
  -3  -7   5  237.68   16.30
   3  -6   5 1100.99   42.20
   3  -6   5 1105.29   42.80
   3  -6   5 1106.99   42.00
  -3  -6   5 1063.29   43.70
  -3  -6   5 1066.69   42.40
  -3  -6   5 1043.70   42.40
  -3   6  -5 1104.79   42.90
  -3  -6   5 1141.09   43.20
   3  -5   5  133.29    9.10
  -3   5  -5  139.19    9.80
  -3  -5   5  144.69    9.60
  -3  -5   5  140.79   10.00
   3  -4   5  116.29    7.60
   3  -4   5  116.09    7.60
  -3  -4   5   88.69    7.30
  -3  -4   5   90.19    7.00
  -3   4  -5   85.19    7.10
   3  -3   5  254.87   12.20
   3  -3   5  259.87   12.50
  -3  -3   5  252.37   12.90
  -3   3  -5  267.97   13.20
  -3  -3   5  259.47   12.20
   3  -2   5  431.06   17.70
   3  -2   5  422.56   17.30
  -3   2  -5  476.15   19.10
  -3  -2   5  466.35   19.00
   3  -1   5   67.49    4.40
   3  -1   5   61.69    4.50
  -3  -1   5   63.19    5.10
   3   0  -5  295.07   12.20
   3   0   5  297.97   11.40
   3   0   5  298.07   12.40
  -3   0   5  290.67   13.40
   3  -1  -5   65.19    4.30
   3   1   5   67.19    4.60
  -3   1   5   63.29    5.20
   3   2   5  477.95   17.20
   3   2   5  443.66   17.50
   3  -2  -5  476.95   17.30
  -3  -2  -5  412.56   17.70
  -3   2   5  420.96   18.70
   3  -3  -5  261.57   11.60
  -3  -3  -5  265.47   12.30
  -3   3   5  246.58   13.00
   3  -4  -5   86.89    6.20
  -3  -4  -5  118.79    7.50
   3  -5  -5  138.89    8.80
  -3  -5  -5  138.29    9.20
   3   6   5 1126.69   43.90
   3  -6  -5 1116.89   41.00
   3   6   5 1088.39   40.70
  -3   6   5 1035.40   42.20
  -3  -6  -5 1122.19   41.90
  -3   6   5 1046.60   40.60
   3   7   5  251.27   14.10
   3  -7  -5  234.08   14.20
   3   7   5  261.17   16.40
  -3  -7  -5  243.58   15.00
  -3   7   5  254.27   15.30
  -3   7   5  252.17   13.80
   3   8   5  936.71   39.60
   3  -8  -5  878.71   36.70
   3   8   5  899.91   36.00
  -3  -8  -5  862.51   37.60
  -3   8   5  854.31   34.60
  -3   8   5  900.31   37.40
  -3   8   5  850.51   34.60
   3   9   5  322.57   17.80
   3  -9  -5  323.67   18.80
   3   9   5  329.17   20.20
  -3   9   5  321.87   16.30
  -3   9   5  336.77   17.30
  -3  -9  -5  311.77   19.40
  -3   9   5  317.37   18.60
   3 -10  -5  567.54   28.70
   3  10   5  571.14   26.50
   3  10   5  550.64   28.70
  -3  10   5  599.74   24.10
  -3  10   5  612.24   26.10
  -3  10   5  606.94   27.90
  -3 -10  -5  596.14   29.90
   3  11   5  129.89    9.60
   3  11   5  128.09   11.20
  -3  11   5  132.89    9.50
  -3  11   5  131.89   10.20
   3  12   5   85.79    8.10
   3  12   5   88.79    7.00
  -3  12   5   83.49    7.60
  -3  12   5   79.39    6.50
   3  13   5   69.09    5.00
   3  13   5   74.89    6.60
  -3  13   5   76.19    6.30
  -3  13   5   68.29    4.50
   4  13  -5   47.60    4.60
   4 -13   5   39.80    4.60
  -4  13  -5   40.60    4.60
  -4 -13   5   33.70    4.20
   4  12  -5   48.00    5.80
   4 -12   5   56.09    6.00
  -4  12  -5   67.39    6.40
  -4 -12   5   57.99    6.60
   4 -11   5   47.00    6.50
   4  11  -5   37.00    6.10
  -4  11  -5   47.50    6.30
  -4 -11   5   47.10    6.30
   4  10  -5  180.98   13.60
   4 -10   5  185.68   13.30
  -4 -10   5  186.98   13.90
  -4  10  -5  196.38   13.80
  -4 -10   5  201.78   14.70
  -4  10  -5  190.98   14.50
   4  -9   5  103.39    9.70
   4   9  -5  104.29   10.70
  -4  -9   5   99.39   10.00
  -4  -9   5  107.29   10.60
  -4   9  -5  107.29   10.20
  -4  -9   5   97.59   10.10
   4   8  -5  260.07   18.40
   4  -8   5  293.57   17.90
   4  -8   5  291.67   17.60
  -4   8  -5  296.87   18.50
  -4  -8   5  296.17   17.80
  -4  -8   5  295.07   18.20
  -4  -8   5  293.37   18.60
   4  -7   5  127.89   10.50
   4  -7   5   97.09    9.60
   4   7  -5  126.69   12.30
   4  -7   5  130.69   10.70
  -4  -7   5  127.39   10.40
  -4   7  -5  121.29   10.50
  -4  -7   5  119.69   10.50
  -4  -7   5  132.09   11.50
   4  -6   5  112.79    9.10
   4  -6   5  104.19    8.60
   4  -6   5   90.99    8.70
  -4  -6   5   97.69    9.70
  -4  -6   5   99.39    8.70
  -4   6  -5  106.49    9.50
  -4  -6   5  108.89    9.00
   4  -5   5   76.29    7.80
   4  -5   5   81.69    7.40
   4  -5   5   90.19    7.50
  -4  -5   5   98.09    8.10
  -4  -5   5   94.59    8.40
  -4  -5   5  103.09    9.30
  -4   5  -5   91.89    8.10
   4  -4   5 2024.40   66.99
   4  -4   5 1971.00   67.29
  -4  -4   5 1949.51   67.69
  -4   4  -5 1991.60   68.79
  -4  -4   5 1880.51   67.49
   4  -3   5  197.18   10.40
   4  -3   5  194.88    9.90
  -4  -3   5  173.58   10.30
  -4   3  -5  165.58   10.50
   4  -2   5   27.60    3.30
   4  -2   5   28.20    2.80
  -4  -2   5   22.30    3.20
  -4   2  -5   21.70    3.30
   4  -1   5  304.57   13.00
   4  -1   5  310.87   13.70
  -4  -1   5  337.67   14.90
  -4   1  -5  342.57   15.80
   4   0   5 1391.36   46.80
   4   0   5 1389.06   46.30
   4   0  -5 1420.96   47.90
  -4   0   5 1396.96   48.40
   4   1   5  327.87   13.50
   4   1   5  332.67   13.10
   4  -1  -5  330.67   14.20
  -4   1   5  312.17   14.90
   4   2   5   22.20    2.90
   4  -2  -5   29.20    3.00
  -4   2   5   25.00    3.50
   4  -3  -5  168.08    9.50
  -4  -3  -5  188.08   10.60
   4  -4  -5 1911.31   66.59
  -4  -4  -5 2043.90   68.29
   4   5   5   97.19    8.20
   4   5   5   76.29    7.00
   4  -5  -5   91.09    7.10
  -4  -5  -5   82.59    7.10
  -4   5   5   86.39    7.90
  -4   5   5   81.09    7.10
   4   6   5  112.09    8.30
   4  -6  -5  108.89    8.40
   4   6   5   91.69    8.90
  -4   6   5  105.29    8.50
  -4   6   5  111.99    9.20
  -4  -6  -5  111.39    9.00
   4  -7  -5  117.09    9.60
   4   7   5  116.29   10.50
   4   7   5  121.29    9.60
  -4   7   5  121.49    9.20
  -4   7   5  134.59   10.80
  -4  -7  -5  124.19   10.40
   4  -8  -5  279.77   16.80
   4   8   5  284.07   16.10
   4   8   5  283.57   17.80
  -4  -8  -5  276.57   17.70
  -4   8   5  287.27   17.30
  -4   8   5  279.97   15.50
   4   9   5  102.89   10.00
   4  -9  -5   95.19    9.60
   4   9   5  111.69    9.10
  -4   9   5   98.69    9.40
  -4   9   5  109.99    8.60
  -4   9   5   99.89    8.10
  -4  -9  -5  101.19   10.10
   4  10   5  205.38   12.70
   4  10   5  193.78   14.10
  -4  10   5  173.48   10.60
  -4  10   5  195.08   13.40
  -4  10   5  191.28   12.00
   4  11   5   48.40    5.50
   4  11   5   49.50    6.30
  -4  11   5   34.70    4.50
  -4  11   5   46.20    5.40
   4  12   5   64.59    6.50
   4  12   5   57.29    5.50
  -4  12   5   54.29    5.60
   4  13   5   34.20    4.20
   4  13   5   39.20    3.50
  -4  13   5   43.20    4.10
  -4  13   5   39.30    2.90
   5 -13   5   46.00    4.40
   5  13  -5   49.10    5.10
  -5  13  -5   51.39    4.40
  -5 -13   5   39.90    4.20
   5 -12   5  216.28   12.80
   5  12  -5  214.78   16.60
  -5 -12   5  209.48   13.00
  -5  12  -5  210.38   12.20
   5 -11   5  159.38   11.70
   5  11  -5  175.58   11.90
  -5 -11   5  155.98   10.50
  -5  11  -5  165.98   11.20
  -5 -11   5  159.38   12.00
   5  10  -5   67.19    7.60
   5 -10   5   44.70    6.40
  -5 -10   5   58.29    7.30
  -5  10  -5   58.99    6.80
  -5  10  -5   45.20    6.90
   5  -9   5   31.60    6.40
   5  -9   5   37.60    5.80
  -5  -9   5   29.70    5.80
  -5  -9   5   32.90    6.80
  -5   9  -5   39.70    6.50
  -5  -9   5   42.60    6.20
   5  -8   5   24.30    5.00
   5   8  -5   22.20    6.10
   5  -8   5   29.50    6.30
  -5   8  -5   38.40    6.10
  -5  -8   5   40.30    6.50
  -5  -8   5   32.70    6.10
  -5  -8   5   28.90    5.50
   5  -7   5  794.72   34.30
   5   7  -5  752.52   35.10
   5  -7   5  825.02   34.90
  -5   7  -5  809.52   36.10
  -5  -7   5  792.02   35.20
  -5  -7   5  785.32   36.50
  -5  -7   5  794.52   34.40
   5  -6   5   48.40    5.40
   5  -6   5   42.70    6.00
   5  -6   5   49.20    6.70
  -5   6  -5   54.99    6.50
  -5  -6   5   45.90    5.70
  -5  -6   5   43.80    6.60
  -5  -6   5   40.50    6.90
   5  -5   5   34.40    5.00
   5  -5   5   34.60    4.40
   5  -5   5   29.20    4.70
   5  -5   5   30.50    4.90
  -5  -5   5   18.10    5.00
  -5  -5   5   27.10    4.40
  -5  -5   5   20.20    4.60
  -5   5  -5   21.90    4.30
   5  -4   5  329.77   15.20
   5  -4   5  326.87   16.80
   5  -4   5  305.97   16.70
   5  -4   5  327.27   16.50
  -5   4  -5  323.37   17.40
  -5  -4   5  333.27   16.30
  -5  -4   5  310.17   16.70
  -5  -4   5  304.77   18.30
   5  -3   5  180.58   11.10
   5  -3   5  172.98    9.60
  -5   3  -5  206.78   12.40
  -5  -3   5  224.98   11.70
   5  -2   5 1766.62   59.69
   5  -2   5 1914.81   62.59
  -5  -2   5 1775.82   61.89
  -5   2  -5 1834.52   63.79
   5  -1   5   62.29    5.20
   5  -1   5   59.79    4.00
   5   1  -5   66.19    5.70
  -5  -1   5   52.29    4.90
  -5   1  -5   56.09    5.70
   5   0   5 1050.89   37.80
   5   0  -5 1048.70   38.60
   5   0   5 1051.59   35.10
  -5   0   5 1104.29   38.70
   5   1   5   55.09    4.80
   5  -1  -5   53.89    5.00
  -5   1   5   66.99    5.70
   5  -2  -5 1793.62   62.29
  -5   2   5 1870.01   63.09
   5   4   5  310.37   15.90
   5  -4  -5  317.07   15.90
  -5   4   5  316.67   17.10
  -5   4   5  323.17   16.70
  -5  -4  -5  340.07   17.50
   5   5   5   20.00    4.50
   5   5   5   24.60    4.10
   5  -5  -5   29.00    4.10
  -5  -5  -5   35.30    4.80
  -5   5   5   35.40    4.60
  -5   5   5   25.20    4.50
   5   6   5   49.40    6.00
   5  -6  -5   42.40    5.60
   5   6   5   44.40    6.20
  -5   6   5   48.60    5.90
  -5  -6  -5   33.40    5.60
  -5   6   5   52.59    6.50
   5   7   5  794.02   35.20
   5  -7  -5  798.82   34.50
   5   7   5  841.92   33.90
  -5   7   5  794.12   33.30
  -5  -7  -5  793.22   36.00
  -5   7   5  847.02   35.80
   5   8   5   33.80    5.80
   5   8   5   33.10    5.40
   5  -8  -5   32.10    5.80
  -5  -8  -5   22.60    6.10
  -5   8   5   24.20    4.80
  -5   8   5   31.50    4.70
   5   9   5   43.50    6.40
   5  -9  -5   31.30    6.20
   5   9   5   43.50    5.30
  -5  -9  -5   43.40    6.70
  -5   9   5   37.10    4.90
  -5   9   5   35.20    5.60
   5  10   5   55.89    6.10
   5  10   5   56.99    7.10
  -5  10   5   43.50    5.10
  -5  10   5   39.50    5.80
  -5  10   5   51.49    5.40
   5  11   5  157.68   10.30
   5  11   5  151.28   11.00
  -5  11   5  151.28    9.70
  -5  11   5  159.08   11.00
   5  12   5  213.58   12.30
   5  12   5  199.68   10.70
  -5  12   5  202.68   10.10
   5  13   5   40.70    3.90
   5  13   5   38.50    2.80
   6 -12   5    5.10    2.00
  -6  12  -5    2.60    2.00
  -6 -12   5    5.10    1.60
  -6 -12   5    5.40    1.90
   6  11  -5   71.39    7.30
   6 -11   5   79.89    7.60
  -6 -11   5   70.59    7.40
  -6 -11   5   81.49    6.90
  -6  11  -5   74.09    7.10
   6 -10   5   63.79    7.30
   6  10  -5   57.79    7.20
  -6  10  -5   57.79    6.80
  -6 -10   5   52.39    6.70
  -6  10  -5   55.99    7.60
   6   9  -5  109.99   10.30
   6  -9   5  107.19    9.80
  -6  -9   5  115.99   10.70
  -6   9  -5  121.09   11.40
   6  -8   5  107.29    9.70
   6   8  -5  111.99   10.60
   6  -8   5  103.89    9.90
  -6  -8   5  102.49   10.20
  -6  -8   5  114.09   10.90
  -6  -8   5  114.09   10.20
  -6   8  -5  104.69   10.70
   6  -7   5  530.65   25.90
   6  -7   5  538.15   26.10
   6   7  -5  464.45   26.10
  -6   7  -5  503.95   26.90
  -6  -7   5  520.15   26.40
  -6  -7   5  547.85   28.10
  -6  -7   5  512.05   25.20
   6  -6   5  254.47   15.80
   6  -6   5  260.17   16.10
  -6  -6   5  254.97   16.40
  -6   6  -5  264.47   17.20
  -6  -6   5  257.67   15.50
  -6  -6   5  266.07   17.60
   6  -5   5  309.57   17.30
   6  -5   5  297.67   16.80
  -6  -5   5  303.77   17.50
  -6   5  -5  299.57   18.00
  -6  -5   5  292.27   16.00
  -6  -5   5  287.57   18.60
   6  -4   5   19.20    4.10
   6  -4   5   17.40    3.70
   6  -4   5   19.90    4.80
  -6  -4   5   20.10    3.30
  -6  -4   5   22.30    5.40
  -6   4  -5   23.10    4.40
  -6  -4   5   30.30    5.70
   6  -3   5  223.68   13.40
   6  -3   5  210.18   12.90
   6  -3   5  187.88   12.20
  -6  -3   5  214.28   13.00
  -6   3  -5  225.88   13.80
  -6  -3   5  216.88   11.90
  -6  -3   5  214.88   14.50
   6  -2   5  219.28   13.10
   6  -2   5  199.68   12.20
   6   2  -5  236.78   13.80
  -6  -2   5  229.18   11.90
  -6   2  -5  228.88   13.70
  -6  -2   5  226.88   12.90
   6   1  -5  888.61   34.70
  -6   1  -5  862.51   35.00
  -6  -1   5  862.51   32.80
   6   0  -5    3.80    1.60
   6   0   5    0.30    1.50
  -6   0  -5    3.40    1.50
   6  -1  -5  835.22   33.10
  -6   1   5  861.91   32.40
   6   2   5  228.18   12.80
   6  -2  -5  237.58   13.10
  -6   2   5  225.78   13.50
   6   3   5  211.48   12.60
   6  -3  -5  227.28   13.00
   6   3   5  210.18   13.80
  -6   3   5  223.38   12.20
  -6   3   5  216.78   13.20
   6   4   5   20.00    3.90
   6  -4  -5   27.40    4.00
   6   4   5   18.70    4.40
  -6   4   5   25.70    4.80
  -6   4   5   25.60    4.10
   6   5   5  313.27   16.50
   6   5   5  295.57   17.10
   6  -5  -5  314.27   17.10
  -6   5   5  296.47   16.70
  -6   5   5  303.07   17.40
   6   6   5  258.47   15.20
   6   6   5  277.17   16.50
   6  -6  -5  250.47   16.00
  -6  -6  -5  259.47   17.20
  -6   6   5  277.17   16.80
   6   7   5  544.95   25.20
   6  -7  -5  514.85   25.80
   6   7   5  512.25   25.60
  -6   7   5  540.65   26.50
  -6  -7  -5  524.05   27.80
  -6   7   5  535.05   24.80
   6   8   5   96.09    9.00
   6   8   5  106.49    9.50
   6  -8  -5  119.69   10.30
  -6   8   5  114.79   10.10
  -6  -8  -5  102.59   10.90
  -6   8   5   96.19    8.30
   6   9   5  111.89    9.50
   6   9   5  118.79   10.00
  -6   9   5  115.89   10.30
  -6   9   5   99.49    8.40
   6  10   5   49.10    5.80
   6  10   5   44.80    6.10
  -6  10   5   66.09    6.10
  -6  10   5   57.99    5.40
  -6  10   5   52.79    6.40
   6  11   5   75.09    6.50
   6  11   5   76.89    7.00
  -6  11   5   74.19    5.90
  -6  11   5   83.69    7.20
   6  12   5    3.50    1.60
   6  12   5   13.00    2.70
  -6  12   5    7.30    1.70
   7 -12   5   14.00    2.50
   7  12  -5   16.90    3.00
  -7 -12   5   13.10    2.40
  -7  12  -5   17.80    2.90
   7  11  -5  172.68   11.20
   7 -11   5  173.98   11.10
  -7 -11   5  171.98   10.60
  -7  11  -5  191.38   11.10
  -7 -11   5  174.08   11.30
   7  10  -5   36.70    6.00
   7 -10   5   32.00    4.90
  -7  10  -5   19.70    5.00
  -7 -10   5   30.40    5.30
  -7  10  -5   28.50    4.80
   7   9  -5  102.19    9.10
   7  -9   5   81.09    8.40
  -7  -9   5   84.89    8.70
  -7   9  -5   77.29    9.10
   7  -8   5   70.79    7.90
  -7  -8   5   69.89    8.50
  -7   8  -5   75.09    9.30
  -7  -7   5   42.60    7.00
  -7  -7   5   44.40    6.60
  -7   7  -5   41.60    6.80
   7  -6   5   26.40    5.30
   7  -6   5   27.70    5.30
   7   6  -5   43.20    8.60
  -7  -6   5   33.80    6.10
  -7  -6   5   36.00    6.70
  -7   6  -5   34.80    5.90
   7  -5   5  108.89    9.70
   7  -5   5  117.59   10.30
  -7  -5   5  131.69   11.00
  -7  -5   5  131.89   12.00
  -7   5  -5  139.79   11.80
  -7  -5   5  121.99    9.40
   7   4  -5  129.69   11.70
   7  -4   5  150.58   11.10
   7  -4   5  115.59   10.30
   7  -4   5  145.99   11.20
  -7   4  -5  155.28   12.10
  -7  -4   5  150.78   12.60
  -7  -4   5  153.88   11.50
  -7  -4   5  161.58    9.90
   7   3  -5  535.75   25.90
   7  -3   5  518.15   23.90
   7  -3   5  526.95   24.50
   7  -3   5  483.95   24.60
  -7   3  -5  516.35   25.30
  -7  -3   5  534.45   22.40
  -7  -3   5  522.15   24.40
  -7  -3   5  509.65   26.20
   7  -2   5  315.77   17.30
   7  -2   5  359.36   18.10
   7   2  -5  348.17   18.80
   7  -2   5  332.77   18.90
  -7   2  -5  347.67   19.00
  -7  -2   5  323.17   19.30
  -7  -2   5  344.87   17.80
  -7  -2   5  336.17   18.50
  -7  -2   5  348.47   16.20
   7  -1   5  666.13   31.00
   7  -1   5  684.23   28.90
   7   1  -5  705.53   29.90
   7  -1   5  641.44   28.10
  -7  -1   5  686.83   29.20
  -7  -1   5  678.53   26.80
  -7  -1   5  639.64   27.80
  -7   1  -5  676.03   29.60
  -7  -1   5  662.03   27.90
  -7  -1   5  647.44   30.00
   7   0   5  178.48   11.70
   7   0  -5  191.08   12.50
   7   0   5  179.88   11.30
  -7   0   5  172.78   11.60
  -7   0   5  194.18   10.80
  -7   0   5  171.38   11.00
  -7   0  -5  182.98   12.50
   7   1   5  635.34   27.50
   7   1   5  664.83   27.90
   7  -1  -5  656.63   28.40
  -7   1   5  635.64   27.10
  -7   1   5  637.34   26.60
   7  -2  -5  348.47   18.20
   7   2   5  327.47   17.40
   7   2   5  362.76   17.80
  -7   2   5  322.47   16.60
  -7   2   5  338.47   16.90
   7   3   5  499.25   23.40
   7  -3  -5  504.65   24.00
   7   3   5  493.65   23.30
  -7   3   5  477.65   22.10
  -7   3   5  545.55   24.70
  -7   3   5  501.15   22.50
  -7   3   5  533.85   23.80
   7  -4  -5  157.18   11.50
   7   4   5  156.98   11.10
   7   4   5  152.98   10.90
  -7   4   5  152.78   11.20
  -7   4   5  135.59   10.90
   7  -5  -5  133.29   10.60
   7   5   5  137.19   10.20
   7   5   5  122.69    9.90
  -7   5   5  110.59   10.00
  -7   5   5  116.39    9.80
   7   6   5   40.00    5.60
   7   6   5   36.20    5.90
   7  -6  -5   29.40    5.60
  -7   6   5   32.70    5.50
   7  -7  -5   47.60    6.50
   7   7   5   40.30    5.70
   7   7   5   39.60    6.00
   7   8   5   71.29    7.40
   7   8   5   67.79    7.40
   7  -8  -5   80.89   10.70
  -7   8   5   73.89    6.90
  -7   8   5   68.39    7.80
   7   9   5   85.29    7.90
   7   9   5   84.39    8.00
  -7   9   5   89.89    8.60
  -7   9   5   74.19    7.20
   7  10   5   30.50    4.40
  -7  10   5   35.20    5.00
  -7  10   5   44.10    4.00
  -7  10   5   35.50    4.10
   7  11   5  172.88    9.90
   7  11   5  174.88    9.90
  -7  11   5  168.28    8.80
  -7  11   5  157.78   10.80
  -7  11   5  175.78   10.90
   7  12   5    3.50    1.90
   7  12   5    6.20    1.50
   8 -11   5   16.30    2.80
  -8 -11   5   17.60    3.20
  -8 -11   5   14.70    2.70
   8 -10   5   29.00    4.50
  -8 -10   5   36.20    4.70
  -8  10  -5   38.60    4.90
  -8 -10   5   32.10    4.80
   8  -9   5   39.30    5.20
   8   9  -5   35.10    5.90
  -8   9  -5   41.90    6.40
  -8  -9   5   32.20    5.40
   8  -8   5    2.40    1.70
   8   8  -5    3.20    3.30
  -8   8  -5    6.50    2.80
  -8  -8   5   -0.50    1.70
   8   7  -5   81.99   11.10
   8  -7   5   61.29    7.60
   8  -7   5   75.49    8.20
   8   7  -5   79.69    8.90
  -8   7  -5   69.69    9.20
  -8  -7   5   77.89    8.50
   8  -6   5  201.28   14.10
   8  -6   5  196.98   13.30
   8   6  -5  196.08   15.40
   8   6  -5  198.28   14.50
  -8   6  -5  177.38   14.80
  -8  -6   5  192.28   14.00
   8  -5   5  136.19   11.30
   8   5  -5  126.89   11.90
   8  -5   5  147.29   10.90
  -8  -5   5  141.79   11.60
  -8   5  -5  144.19   12.60
  -8  -5   5  141.19   12.50
   8   4  -5  245.18   17.10
   8  -4   5  234.38   14.90
   8  -4   5  246.08   15.80
   8  -4   5  235.88   15.20
  -8   4  -5  267.27   17.30
  -8  -4   5  247.78   17.20
  -8  -4   5  257.07   16.00
   8   3  -5  157.58   13.00
   8  -3   5  186.58   12.70
   8  -3   5  155.38   12.00
   8  -3   5  188.88   12.10
  -8  -3   5  170.38   13.50
  -8  -3   5  175.88   12.40
  -8   3  -5  166.88   13.20
   8   2  -5   48.40    6.70
   8  -2   5   54.29    6.90
   8  -2   5   50.79    6.20
   8  -2   5   47.80    6.60
  -8   2  -5   63.79    7.70
  -8  -2   5   74.69    8.40
  -8  -2   5   70.49    7.30
  -8   2  -5   62.19    9.10
  -8  -2   5   69.39    7.70
  -8  -2   5   74.39    7.20
   8  -1   5    3.50    2.70
   8  -1   5    4.00    3.60
   8   1  -5    7.10    3.30
   8  -1   5    6.40    2.70
  -8  -1   5    8.50    2.60
  -8  -1   5    0.10    3.80
  -8  -1   5    7.80    2.80
  -8   1  -5    6.70    2.90
  -8  -1   5    9.30    2.50
   8   0  -5   86.49    8.50
   8   0   5   86.89    8.20
   8   0   5   74.29    7.80
  -8   0   5   83.39    8.00
  -8   0  -5   91.89    8.80
  -8   0   5   85.19    7.70
  -8   0   5   76.19    7.60
   8   1   5    5.50    2.70
   8  -1  -5    9.10    3.40
   8   1   5    1.80    3.00
  -8  -1  -5    7.40    2.30
  -8   1   5    6.10    2.70
  -8   1   5    1.50    2.30
   8  -2  -5   70.29    7.60
   8   2   5   62.39    7.10
  -8   2   5   47.90    6.40
  -8   2   5   46.80    5.90
  -8   2   5   53.49    5.90
   8  -3  -5  179.48   13.00
   8   3   5  153.68   11.40
   8   3   5  162.68   12.00
  -8   3   5  194.88   11.90
  -8   3   5  170.68   11.90
  -8   3   5  179.98   12.70
  -8   3   5  162.98   11.00
   8   4   5  240.48   15.10
   8  -4  -5  250.27   15.90
   8   4   5  260.97   15.00
  -8   4   5  254.97   15.70
  -8   4   5  239.48   15.10
   8   5   5  140.69   11.10
   8   5   5  139.19   10.80
   8  -5  -5  134.59   11.50
  -8   5   5  145.09   11.40
  -8   5   5  142.69   11.40
   8   6   5  205.08   12.90
   8  -6  -5  174.98   13.90
   8   6   5  193.48   13.40
  -8   6   5  212.68   14.10
   8   7   5   84.19    7.90
   8   7   5   74.09    7.90
   8  -7  -5   91.89   12.30
  -8   7   5   75.09    8.00
   8   8   5    0.40    1.60
   8   8   5    4.10    2.70
  -8   8   5    0.70    1.70
  -8   8   5    4.00    1.80
   8   9   5   33.30    4.70
   8   9   5   36.90    5.10
  -8   9   5   33.80    4.40
  -8   9   5   37.60    5.30
   8  10   5   33.70    4.20
   8  10   5   34.00    4.40
  -8  10   5   33.70    3.60
  -8  10   5   34.60    3.70
  -8  10   5   38.90    4.70
   8  11   5   16.00    2.50
  -8  11   5   13.30    2.60
  -8  11   5    9.60    1.90
   9  10  -5   25.70    4.60
  -9  10  -5   18.00    3.70
  -9 -10   5   19.00    3.00
  -9 -10   5   15.60    3.10
   9   9  -5   32.90    5.50
   9  -9   5   24.90    4.20
  -9  -9   5   26.70    4.20
  -9  -9   5   22.20    4.10
   9   8  -5  242.28   15.10
   9  -8   5  244.98   15.10
  -9   8  -5  247.78   16.70
  -9  -8   5  251.97   15.40
  -9  -8   5  241.58   15.40
   9   7  -5  102.69   10.40
   9  -7   5  116.09   10.20
  -9  -7   5  120.69   10.40
  -9   7  -5  123.39   11.00
   9  -6   5  116.59    9.40
   9  -6   5  114.89   10.30
   9   6  -5  130.79   11.20
  -9  -6   5   88.39    9.40
   9  -5   5   86.39    8.90
   9   5  -5   95.09   10.10
   9   5  -5  115.39   10.50
   9  -5   5   99.59    8.50
  -9   5  -5   85.59   10.00
  -9  -5   5   90.39    9.10
   9  -4   5  183.98   12.60
   9   4  -5  188.18   15.40
   9  -4   5  217.58   14.60
  -9  -4   5  211.28   14.40
  -9   4  -5  196.08   15.30
   9   3  -5  317.27   20.40
   9  -3   5  317.17   18.00
   9  -3   5  324.67   18.70
   9  -3   5  317.27   17.20
  -9  -3   5  338.57   19.30
  -9  -3   5  325.87   18.80
  -9   3  -5  324.47   19.90
   9  -2   5  113.89   10.10
   9   2  -5  111.69   11.10
   9  -2   5  115.29   10.10
   9  -2   5  116.69    9.20
  -9  -2   5  104.79    9.70
  -9   2  -5   87.19    9.90
  -9  -2   5  106.89    9.90
  -9   2  -5  109.49   10.50
   9  -1   5  620.64   28.70
   9  -1   5  583.04   26.20
   9  -1   5  606.24   29.70
   9   1  -5  588.54   29.60
  -9  -1   5  624.64   27.00
  -9  -1   5  632.64   28.10
  -9   1  -5  628.64   30.00
  -9  -1   5  605.54   27.60
  -9   1  -5  575.54   28.50
   9   0   5  462.15   22.30
   9   0  -5  504.45   25.90
   9   0   5  505.75   24.60
  -9   0   5  482.75   23.30
  -9   0   5  463.95   22.40
  -9   0   5  493.55   23.40
  -9   0  -5  505.35   25.70
   9   1   5  581.14   26.10
   9   1   5  622.04   28.30
   9  -1  -5  603.54   29.30
  -9   1   5  603.64   27.20
  -9   1   5  619.34   27.90
  -9   1   5  556.54   25.70
  -9  -1  -5  620.44   29.40
   9  -2  -5  107.99   10.30
   9   2   5  100.59    9.40
   9   2   5   95.89    8.80
  -9  -2  -5  122.89   10.90
  -9   2   5  115.39   10.20
  -9   2   5  129.79    9.90
  -9   2   5  122.49    8.80
   9  -3  -5  323.27   19.60
   9   3   5  346.47   19.00
   9   3   5  306.77   16.70
  -9   3   5  331.17   18.10
  -9  -3  -5  323.57   19.80
  -9   3   5  335.37   18.80
   9  -4  -5  190.58   14.30
   9   4   5  205.98   13.70
   9   4   5  210.58   12.70
  -9   4   5  214.28   14.40
  -9   4   5  195.68   13.00
   9   5   5   84.69    7.80
   9  -5  -5   91.89    9.80
   9   5   5   89.49    8.80
  -9   5   5   85.69    8.20
   9   6   5   98.49    8.40
   9   6   5   93.09    9.00
  -9   6   5  104.19    9.40
  -9   6   5  119.49    9.60
   9   7   5  124.89    9.90
   9   7   5  141.89    9.30
  -9   7   5  114.89    9.60
  -9   7   5  120.79   10.10
   9   8   5  252.67   12.90
   9   8   5  251.87   14.40
  -9   8   5  250.57   14.10
  -9   8   5  248.38   15.00
   9   9   5   19.70    3.50
  -9   9   5   25.80    3.50
  -9   9   5   27.30    3.90
   9  10   5   11.20    2.80
   9  10   5   10.10    2.20
  -9  10   5    7.90    1.80
  -9  10   5    7.50    2.60
  -9  10   5    9.30    1.80
  10  -9   5   47.40    5.10
  10   9  -5   44.60    6.10
 -10  -9   5   52.99    5.20
 -10  -9   5   47.70    5.00
  10  -8   5   23.20    3.80
 -10  -8   5   21.40    3.50
 -10  -8   5   23.50    3.90
  10  -7   5   56.99    6.60
  10   7  -5   59.29    7.60
 -10   7  -5   52.49    7.50
 -10  -7   5   66.49    7.00
 -10  -7   5   60.19    6.60
  10  -6   5   32.10    4.70
  10   6  -5   21.50    5.50
 -10  -6   5   30.20    4.90
 -10  -6   5   27.90    4.80
 -10   6  -5   21.50    5.10
  10   5  -5   30.70    5.80
  10  -5   5   41.00    6.00
 -10  -5   5   45.00    6.00
 -10  -5   5   41.50    5.90
 -10   5  -5   38.10    6.80
  10  -4   5    2.20    2.30
 -10  -4   5    6.20    2.70
 -10  -4   5    7.10    3.10
  10  -3   5   60.09    7.30
  10   3  -5   64.39    8.20
  10  -3   5   51.69    6.90
 -10  -3   5   60.49    6.80
 -10   3  -5   41.20    6.90
 -10  -3   5   54.89    7.00
  10  -2   5  408.06   21.90
  10  -2   5  447.26   22.70
  10   2  -5  402.86   23.90
 -10  -2   5  407.16   21.70
 -10  -2   5  406.96   21.40
 -10   2  -5  424.66   24.00
  10  -1   5    2.00    3.00
  10   1  -5    7.10    4.00
  10  -1   5   -1.50    1.70
 -10   1  -5    4.40    3.00
 -10   1  -5    1.80    2.70
 -10  -1   5    0.50    2.40
 -10  -1   5    4.80    2.40
 -10  -1   5    5.90    2.50
  10   0   5  683.73   31.60
  10   0  -5  650.83   32.80
  10   0   5  702.03   33.40
 -10   0  -5  691.03   31.80
 -10   0   5  701.73   30.40
 -10   0   5  736.53   31.30
 -10   0  -5  717.23   33.30
 -10   0   5  685.43   29.30
  10  -1  -5   -0.30    2.70
 -10   1   5    0.90    2.40
 -10   1   5    3.60    2.10
 -10  -1  -5    3.90    4.00
 -10  -1  -5    3.90    2.90
 -10   1   5    3.20    2.10
  10   2   5  425.36   22.40
  10  -2  -5  413.86   23.80
 -10   2   5  438.16   22.30
 -10  -2  -5  432.26   23.60
 -10   2   5  415.86   21.30
  10   3   5   57.19    7.10
  10  -3  -5   50.79    7.70
 -10  -3  -5   60.59    7.90
 -10   3   5   66.79    7.50
  10   4   5    2.20    2.50
 -10   4   5    3.80    2.30
 -10  -4  -5    1.00    2.40
 -10   4   5   -1.20    2.50
  10   5   5   33.70    5.10
 -10  -5  -5   32.50    6.30
  10   6   5   24.10    4.30
 -10   6   5   33.80    4.60
 -10  -6  -5   25.80    5.60
  10   7   5   55.39    5.90
 -10   7   5   52.69    5.80
 -10   7   5   53.39    5.90
  10   8   5   19.60    3.40
 -10   8   5   15.00    3.00
 -10   8   5   19.00    3.40
  10   9   5   52.69    5.50
  10   9   5   51.19    4.60
 -10   9   5   51.19    4.80
 -10   9   5   43.60    3.80
 -10   9   5   50.39    4.40
  11   8  -5    4.50    4.50
  11  -8   5    2.30    1.70
  11  -7   5   55.49    5.90
 -11  -7   5   62.39    6.00
 -11  -7   5   58.29    6.00
  11   6  -5  123.89    9.90
  11  -6   5   90.59    8.20
 -11  -6   5  100.49    8.60
 -11  -6   5   96.09    8.40
  11  -5   5   44.20    5.90
  11   5  -5   55.39    7.80
 -11  -5   5   53.39    6.40
 -11  -5   5   56.09    6.40
 -11   5  -5   60.79    7.70
  11  -4   5   89.29    8.20
 -11  -4   5   76.29    7.70
 -11  -4   5   81.69    7.70
 -11   4  -5   73.19    8.60
  11  -3   5  101.29    9.30
 -11  -3   5  108.49    9.30
 -11  -3   5  105.79    9.10
 -11   3  -5   99.99   10.20
  11  -2   5  119.59    9.60
  11  -2   5  135.59   10.90
 -11  -2   5  146.09   10.90
 -11  -2   5  139.99   10.10
 -11   2  -5  135.99   12.00
  11  -1   5   39.40    6.00
  11  -1   5   41.70    6.40
 -11  -1   5   39.20    5.80
 -11  -1   5   41.00    5.20
 -11   1  -5   51.99    7.00
  11   0   5  241.08   15.60
  11   0   5  234.38   15.80
 -11   0  -5  218.38   15.70
 -11   0   5  237.68   14.70
 -11   0  -5  230.38   15.40
 -11   0   5  228.18   13.60
 -11   0   5  226.98   12.80
  11   1   5   40.90    6.60
  11   1   5   42.50    6.30
 -11   1   5   47.90    6.00
 -11  -1  -5   51.89    6.90
 -11  -1  -5   60.99    7.40
  11   2   5  140.59   11.10
 -11  -2  -5  134.79   11.20
 -11   2   5  131.99   10.30
 -11  -2  -5  125.29   11.50
  11   3   5  117.49    9.70
 -11  -3  -5  102.19   10.10
 -11   3   5  103.69    9.30
  11   4   5   64.89    7.30
 -11  -4  -5   84.09    9.10
  11   5   5   55.59    6.20
 -11   5   5   55.09    6.30
  11   6   5   96.19    7.90
 -11   6   5   90.59    7.80
  11   7   5   53.19    5.30
 -11   7   5   49.99    5.10
  11   8   5    0.40    1.00
  11   8   5    0.80    1.30
 -11   8   5    1.60    1.00
  12  -7   5    5.90    1.60
 -12  -7   5    4.80    1.60
 -12  -7   5    8.20    1.60
  12  -6   5   59.39    5.70
 -12  -6   5   54.59    5.30
 -12  -6   5   47.60    4.80
  12  -5   5   28.20    4.10
 -12  -5   5   30.10    4.00
 -12  -5   5   31.60    4.40
  12  -4   5   27.20    4.50
 -12  -4   5   27.20    4.10
 -12  -4   5   25.30    3.90
  12  -3   5   35.90    5.00
 -12  -3   5   27.00    3.90
 -12  -3   5   33.70    4.60
  12  -2   5   19.70    3.80
 -12   2  -5   10.00    4.60
 -12  -2   5   16.70    3.50
 -12  -2   5   11.80    3.00
  12  -1   5  188.88   12.40
  12  -1   5  189.48   11.90
 -12  -1   5  184.08   10.20
 -12   1  -5  165.58   13.50
 -12  -1   5  182.48   12.00
  12   0   5    9.70    2.60
  12   0   5    5.80    2.40
 -12   0   5    7.10    2.40
 -12   0  -5   14.30    4.80
  12   1   5  180.18   12.40
  12   1   5  173.98   12.60
 -12  -1  -5  161.18   13.10
 -12  -1  -5  187.48   12.50
 -12   1   5  188.88   11.50
 -12   1   5  191.08   12.30
  12   2   5   11.10    3.30
  12   2   5   16.60    3.50
 -12  -2  -5   12.80    3.70
 -12   2   5   18.00    3.40
  12   3   5   37.40    5.60
  12   3   5   34.40    5.00
 -12   3   5   29.90    4.40
  12   4   5   33.30    4.50
  12   4   5   31.60    5.10
  12   5   5   27.30    4.00
  12   5   5   33.70    4.80
 -12   5   5   26.50    3.90
  12   6   5   52.99    5.00
  12   6   5   55.19    5.90
 -12   6   5   57.59    5.20
  12   7   5    3.40    1.50
  12   7   5    3.50    1.90
 -12   7   5    3.90    1.40
 -13  -5   5  124.49    6.60
 -13  -5   5  133.49    7.80
  13  -4   5   61.19    5.50
 -13  -4   5   52.39    4.30
 -13  -4   5   52.09    4.90
  13  -3   5   28.70    4.10
 -13  -3   5   25.10    3.60
 -13  -3   5   26.80    3.50
 -13  -2   5   13.40    2.80
  13  -1   5   15.80    3.20
 -13  -1   5   17.40    3.10
  13   0   5   15.10    3.50
  13   0   5   14.60    3.40
 -13   0   5   16.80    3.20
  13   1   5   18.30    4.00
  13   1   5   17.40    3.30
  13   2   5   16.50    3.20
  13   2   5   12.00    2.80
  13   3   5   33.60    4.20
  13   3   5   28.30    3.90
 -13   3   5   28.70    3.80
  13   4   5   59.09    5.80
  13   4   5   53.09    5.00
 -13   4   5   59.89    5.20
  13   5   5  127.99    7.60
  13   5   5  130.89    8.70
 -13   5   5  146.29    8.20
   0  13  -6   14.40    2.90
   0 -13   6    8.00    2.50
   0  12  -6   75.99    7.70
   0 -12   6   66.49    7.00
   0  11  -6  112.69    9.20
   0 -11   6   88.39    9.00
   0  10  -6   12.20    4.30
   0 -10   6   10.30    3.70
   0  -9   6  584.74   27.60
   0  -9   6  593.44   28.30
   0   9  -6  538.05   27.40
   0  -9   6  594.84   29.80
   0  -8   6 1282.77   51.39
   0  -8   6 1344.17   51.29
   0  -8   6 1337.77   51.39
   0  -8   6 1328.37   53.09
   0  -7   6   74.29    7.70
   0   7  -6   73.19    6.60
   0  -7   6   71.49    7.90
   0  -7   6   64.59    7.20
   0  -7   6   63.49    8.00
   0  -6   6   90.29    8.20
   0  -6   6   88.49    8.30
   0  -6   6   82.19    8.50
   0   6  -6   81.89    6.80
   0  -6   6   77.89    7.50
   0   4  -6  456.75   18.60
   0  -4   6  470.85   20.70
   0  -4   6  426.96   18.10
   0  -3   6    8.70    1.70
   0   3  -6    7.60    1.70
   0  -2   6   84.89    6.20
   0   2  -6   71.89    4.80
   0   1  -6  290.17   12.20
   0   1  -6  293.07   11.50
   0  -1   6  295.67   13.60
   0   0   6  570.04   22.50
   0   0  -6  574.44   18.80
   0   1   6  299.47   13.90
   0   2   6   77.39    6.00
   0  -2  -6   71.49    3.20
   0   3   6    4.10    1.90
   0  -3  -6    2.30    0.80
   0  -4  -6  456.05   17.30
   0  -5  -6  599.24   23.00
   0   6   6   76.29    7.20
   0  -6  -6   86.19    6.60
   0   7   6   71.19    6.20
   0   7   6   69.19    6.70
   0  -7  -6   73.09    6.50
   0  -8  -6 1329.97   49.40
   0   8   6 1267.17   46.90
   0   8   6 1275.97   46.80
   0   9   6  575.14   24.40
   0  -9  -6  521.95   26.00
   0   9   6  549.74   23.30
   0  10   6    3.70    2.50
   0  10   6    6.50    2.50
   0 -10  -6    1.80    3.70
   0  11   6   81.49    7.00
   0  11   6   92.59    9.30
   0  12   6   67.79    5.10
   0  12   6   62.09    6.90
   0  13   6    5.40    2.20
   1 -13   6   35.10    4.50
   1  13  -6   35.80    5.00
  -1 -13   6   40.40    4.80
  -1  13  -6   48.90    5.20
   1 -12   6   23.00    4.10
  -1 -12   6   18.80    3.90
  -1  12  -6   30.20    5.40
   1  11  -6  112.99    9.90
   1 -11   6  104.89    9.50
  -1 -11   6  114.79   10.30
  -1  11  -6  115.29    9.80
   1 -10   6  410.86   21.80
   1  10  -6  365.86   21.00
   1 -10   6  398.56   23.60
  -1 -10   6  387.46   20.40
  -1 -10   6  391.46   21.50
  -1 -10   6  373.86   22.70
  -1  10  -6  379.66   21.10
   1  -9   6  388.96   22.50
   1  -9   6  371.06   20.00
   1   9  -6  372.36   21.20
   1  -9   6  390.86   21.20
  -1  -9   6  375.96   21.00
  -1  -9   6  375.56   22.10
  -1   9  -6  355.66   20.70
  -1  -9   6  375.16   21.00
   1  -8   6  598.14   27.90
   1  -8   6  570.44   27.20
   1  -8   6  564.14   28.70
   1  -8   6  602.04   28.40
  -1  -8   6  621.14   28.90
  -1  -8   6  614.84   28.30
  -1   8  -6  595.74   27.10
  -1  -8   6  596.24   29.50
   1  -7   6   28.30    4.80
   1  -7   6   32.50    5.60
   1  -7   6   29.00    5.20
   1  -7   6   34.10    5.10
  -1  -7   6   27.90    5.60
  -1  -7   6   30.50    5.20
  -1  -7   6   27.00    5.10
  -1  -7   6   24.10    4.90
  -1   7  -6   34.10    4.90
  -1  -7   6   23.40    4.90
   1  -6   6  182.08   16.60
   1  -6   6  209.38   12.60
   1  -6   6  216.18   13.50
   1  -6   6  204.58   12.90
  -1  -6   6  174.88   11.90
  -1  -6   6  205.68   13.80
  -1  -6   6  207.58   13.40
  -1   6  -6  203.28   12.10
  -1  -6   6  169.58   12.30
   1  -5   6  101.89    8.50
   1   5  -6  113.39    7.00
  -1   5  -6  129.19    8.50
  -1  -5   6  126.09    9.50
   1  -4   6  641.14   27.20
   1  -4   6  802.22   30.50
   1   4  -6  756.12   27.00
  -1  -4   6  782.22   30.40
  -1   4  -6  781.62   28.90
   1  -3   6  989.90   35.10
   1   3  -6  928.01   31.60
   1  -3   6  952.40   31.80
  -1  -3   6  862.81   34.00
  -1  -3   6  933.01   35.10
  -1   3  -6  901.71   33.30
   1  -2   6  908.61   34.10
   1   2  -6  880.31   31.20
  -1  -2   6  985.40   35.00
  -1   2  -6  982.80   33.40
   1  -1   6  194.68   10.00
   1   1  -6  188.68    7.90
   1   1  -6  187.08    8.30
   1   0  -6  409.36   14.20
   1   0   6  428.26   17.50
  -1   0  -6  411.36   14.90
  -1   0   6  416.96   17.70
   1   1   6  131.29    7.90
   1   2   6 1007.10   35.00
   1  -2  -6  970.30   30.40
  -1  -2  -6  900.91   31.00
  -1   2   6  921.51   35.00
   1   3   6  919.81   34.90
   1  -3  -6  908.01   31.40
  -1  -3  -6  988.70   32.10
  -1   3   6  976.50   35.80
   1  -4  -6  772.32   27.40
  -1  -4  -6  785.82   27.90
   1  -5  -6  131.39    7.60
  -1  -5  -6  117.99    7.40
   1   6   6  192.18   13.50
   1  -6  -6  189.78   10.90
  -1   6   6  204.58   12.00
  -1   6   6  203.08   12.60
  -1   6   6  196.58   11.50
  -1  -6  -6  214.48   11.60
   1   7   6   22.40    4.10
   1   7   6   31.00    4.10
   1  -7  -6   32.80    4.30
  -1  -7  -6   28.80    4.00
  -1   7   6   30.70    4.60
  -1   7   6   33.90    4.30
  -1   7   6   31.90    4.10
   1   8   6  598.14   25.10
   1  -8  -6  585.54   26.30
   1   8   6  572.44   24.60
  -1   8   6  597.94   27.00
  -1  -8  -6  575.54   26.60
  -1   8   6  568.54   24.80
  -1   8   6  568.54   24.30
   1   9   6  357.96   17.90
   1  -9  -6  357.86   19.80
   1   9   6  371.56   22.00
  -1   9   6  373.66   17.80
  -1  -9  -6  371.56   20.60
  -1   9   6  383.46   18.10
   1 -10  -6  375.06   21.20
   1  10   6  388.86   22.30
   1  10   6  381.76   18.80
  -1  10   6  405.36   18.90
  -1 -10  -6  386.86   21.70
   1  11   6  107.89   10.10
   1  11   6  113.39    8.40
  -1  11   6  102.49    7.70
  -1  11   6   92.19    9.30
   1  12   6   22.60    4.10
   1  12   6   17.20    2.90
  -1  12   6   22.30    3.80
  -1  12   6   25.70    3.10
   1  13   6   38.00    4.60
  -1  13   6   32.20    4.10
   2  13  -6   64.59    5.70
   2 -13   6   49.40    5.20
  -2  13  -6   47.50    5.60
  -2 -13   6   50.39    5.30
   2 -12   6   27.10    4.60
  -2  12  -6   20.60    4.40
  -2 -12   6   19.30    4.10
   2 -11   6   34.80    5.80
  -2 -11   6   45.10    6.00
  -2  11  -6   49.90    6.60
   2  10  -6   75.69    9.20
   2 -10   6   90.49   10.20
   2 -10   6   91.79    9.20
  -2 -10   6  112.69   10.60
  -2  10  -6   81.49    9.10
  -2 -10   6   93.39    9.20
  -2 -10   6  104.99    9.60
   2  -9   6  155.48   12.60
   2   9  -6  169.28   13.60
   2  -9   6  169.58   13.80
  -2   9  -6  170.68   13.30
  -2  -9   6  211.88   15.30
  -2   9  -6  180.68   12.80
  -2  -9   6  183.28   13.70
  -2  -9   6  186.38   13.60
   2  -8   6 2139.79   73.29
   2  -8   6 2033.00   73.79
   2  -8   6 2125.49   72.29
   2  -8   6 1986.20   71.19
  -2   8  -6 1777.12   71.19
  -2  -8   6 2050.89   74.19
  -2  -8   6 1881.31   72.89
  -2   8  -6 1902.11   71.39
  -2  -8   6 1933.91   71.99
   2  -7   6  576.54   26.90
   2  -7   6  549.95   26.10
   2  -7   6  557.54   26.70
   2  -7   6  562.44   25.80
  -2  -7   6  548.95   26.10
  -2   7  -6  568.54   26.20
  -2  -7   6  572.44   27.40
  -2  -7   6  531.15   27.00
   2  -6   6  242.88   14.90
   2  -6   6  241.68   14.30
   2  -6   6  212.18   15.70
   2  -6   6  244.68   14.90
  -2  -6   6  278.77   16.70
  -2  -6   6  283.97   15.30
  -2   6  -6  291.97   15.50
   2  -5   6  119.09    9.10
   2  -5   6  140.99   14.20
  -2   5  -6  119.99    9.00
  -2  -5   6  149.79   10.40
   2  -4   6  466.45   21.50
  -2  -4   6  514.15   22.70
  -2   4  -6  516.95   21.70
   2  -3   6 1014.60   36.70
   2  -3   6 1011.00   34.50
  -2  -3   6  993.40   37.30
  -2  -3   6  945.01   33.90
  -2   3  -6 1008.40   36.40
   2  -2   6 1640.54   55.59
   2  -2   6 1742.43   58.69
  -2   2  -6 1760.72   58.59
  -2  -2   6 1792.32   59.79
   2  -1   6   74.79    5.40
  -2  -1   6   60.59    5.40
   2   0   6  207.38   10.40
   2   0  -6  198.68    8.60
  -2   0   6  216.88   11.20
   2   1   6   63.79    5.00
   2  -1  -6   58.99    3.60
   2  -1  -6   64.29    3.50
  -2   1   6   76.59    5.90
   2  -2  -6 1784.12   57.39
   2   2   6 1854.11   60.69
  -2   2   6 1753.02   61.59
   2   3   6  974.20   36.50
   2  -3  -6 1045.00   34.20
  -2  -3  -6 1006.30   34.70
  -2   3   6 1003.60   37.90
   2  -4  -6  486.65   18.50
  -2  -4  -6  461.35   19.00
   2   5   6  140.69   11.20
   2  -5  -6  152.98    8.50
  -2   5   6  115.49    9.40
  -2  -5  -6  119.09    8.00
   2   6   6  311.97   17.00
   2   6   6  273.77   14.50
   2   6   6  296.57   14.00
   2  -6  -6  296.97   14.00
  -2   6   6  226.98   12.80
  -2   6   6  246.48   13.90
  -2   6   6  236.28   14.50
  -2   6   6  238.68   14.10
  -2  -6  -6  242.58   13.70
   2   7   6  571.34   27.10
   2   7   6  513.15   22.90
   2   7   6  545.05   23.20
   2  -7  -6  551.64   24.10
  -2   7   6  554.24   25.40
  -2  -7  -6  533.15   24.40
  -2   7   6  520.25   23.30
  -2   7   6  518.45   23.60
  -2   7   6  523.95   22.30
   2  -8  -6 1957.40   70.59
   2   8   6 1971.50   69.09
   2   8   6 1790.72   67.49
   2   8   6 2084.09   74.29
  -2  -8  -6 1916.91   71.09
  -2   8   6 1988.00   67.99
  -2   8   6 2091.69   71.89
  -2   8   6 2040.20   69.19
   2  -9  -6  184.68   12.80
   2   9   6  191.98   11.90
  -2   9   6  169.78   10.90
  -2  -9  -6  167.88   12.90
  -2   9   6  167.28   10.90
  -2   9   6  164.08   12.30
   2  10   6   93.09    7.90
   2 -10  -6  112.69   11.10
   2  10   6  109.19   10.10
  -2  10   6  104.99    7.40
  -2  10   6   93.39    7.40
  -2 -10  -6   80.49    9.30
   2  11   6   40.40    6.10
   2  11   6   42.70    4.80
  -2  11   6   35.30    4.40
  -2  11   6   37.60    5.70
   2  12   6   17.50    2.90
   2  12   6   19.80    3.90
  -2  12   6   15.50    3.80
   2  13   6   49.40    5.30
  -2  13   6   46.50    4.70
   3  13  -6  102.69    7.90
   3 -13   6  117.99    8.20
  -3 -13   6  122.29    8.20
  -3  13  -6  140.79    8.50
   3  12  -6   92.09    7.90
   3 -12   6   75.69    7.40
  -3  12  -6   84.29    7.80
  -3 -12   6   70.39    7.10
   3 -11   6   28.10    4.50
   3  11  -6   24.00    5.50
  -3 -11   6   22.50    4.40
  -3  11  -6   18.70    4.80
   3  10  -6  336.37   21.00
   3 -10   6  367.16   21.10
  -3 -10   6  418.26   21.90
  -3  10  -6  403.06   21.00
  -3 -10   6  442.96   22.60
   3  -9   6  133.99   11.40
   3  -9   6  123.89   11.70
   3  -9   6  135.99   11.20
   3   9  -6  138.29   12.30
  -3   9  -6  117.09   10.90
  -3  -9   6  124.99   11.20
  -3  -9   6  130.79   11.40
  -3  -9   6  127.29   11.80
   3  -8   6 1005.10   40.50
   3  -8   6 1030.80   41.70
   3  -8   6 1017.00   42.10
  -3  -8   6  933.31   41.30
  -3  -8   6  974.90   40.80
  -3   8  -6  901.71   39.80
  -3  -8   6  954.30   41.90
  -3   8  -6  985.60   41.40
   3  -7   6  605.94   29.10
   3  -7   6  624.64   28.50
   3  -7   6  652.73   29.70
   3  -7   6  596.64   28.50
  -3  -7   6  668.13   31.00
  -3  -7   6  688.93   30.50
  -3   7  -6  671.63   30.10
  -3  -7   6  620.24   29.00
   3  -6   6   53.59    6.00
   3  -6   6   61.59    7.30
   3  -6   6   53.59    6.50
   3  -6   6   52.59    6.10
  -3  -6   6   44.50    5.90
  -3   6  -6   44.80    5.90
  -3  -6   6   53.59    6.90
  -3  -6   6   36.30    5.30
   3  -5   6  534.05   23.40
   3  -5   6  500.75   23.50
   3  -5   6  527.05   23.20
  -3  -5   6  544.85   24.40
  -3  -5   6  495.35   22.90
  -3  -5   6  481.15   24.60
  -3   5  -6  512.35   23.60
   3  -3   6  207.08   11.30
  -3  -3   6  212.28   12.10
  -3   3  -6  215.28   11.90
   3  -2   6 3711.93  114.89
   3  -2   6 3673.23  112.79
  -3  -2   6 3443.06  115.69
  -3   2  -6 3403.96  115.29
   3  -1   6 1139.29   37.90
   3  -1   6 1175.28   40.80
  -3  -1   6 1196.48   42.20
   3   0   6  741.33   27.20
   3   0  -6  739.13   26.20
  -3   0   6  733.23   28.50
   3  -1  -6 1192.28   40.10
   3   1   6 1226.98   41.70
  -3   1   6 1172.78   43.10
   3  -2  -6 3342.77  112.19
   3   2   6 3536.65  114.09
  -3   2   6 3778.92  116.49
   3  -3  -6  215.38    9.90
  -3  -3  -6  201.88   10.50
  -3   3   6  205.28   12.00
   3  -4  -6  593.24   22.40
  -3  -4  -6  538.45   22.80
   3  -5  -6  512.55   21.20
   3   5   6  491.05   23.60
  -3   5   6  499.35   22.40
  -3   5   6  510.85   23.50
  -3  -5  -6  530.35   22.30
   3   6   6   40.20    6.10
   3   6   6   41.40    4.80
   3   6   6   47.10    5.20
   3  -6  -6   49.70    5.20
  -3  -6  -6   53.69    5.60
  -3   6   6   45.30    5.70
  -3   6   6   47.50    6.10
  -3   6   6   35.90    5.60
   3   7   6  650.53   26.80
   3  -7  -6  660.03   27.80
   3   7   6  609.34   26.10
   3   7   6  691.73   30.50
  -3   7   6  603.14   27.00
  -3   7   6  607.84   26.80
  -3   7   6  663.73   29.30
  -3   7   6  618.24   25.70
  -3  -7  -6  630.84   28.40
   3   8   6  941.41   37.40
   3  -8  -6  949.11   39.20
   3   8   6  934.41   41.00
  -3  -8  -6  959.40   40.10
  -3   8   6  969.10   37.70
  -3   8   6  998.90   40.30
  -3   8   6  999.90   36.90
   3   9   6  123.09   11.30
   3   9   6  117.29    9.20
   3  -9  -6  118.59   10.30
  -3   9   6  141.09   11.10
  -3  -9  -6  117.89   10.90
  -3   9   6  140.69    9.30
  -3   9   6  136.89    9.10
   3  10   6  410.56   19.00
   3  10   6  420.26   22.30
  -3  10   6  351.76   19.90
  -3  10   6  377.26   21.10
  -3  10   6  368.16   17.80
  -3  10   6  363.96   17.50
   3  11   6   14.60    3.10
   3  11   6   19.00    3.90
  -3  11   6   22.20    3.40
  -3  11   6   22.70    4.20
   3  12   6   67.89    6.90
   3  12   6   73.09    5.30
  -3  12   6   81.49    7.00
  -3  12   6   74.99    5.00
   3  13   6  111.09    7.90
  -3  13   6  112.29    7.10
   4 -13   6   67.79    5.40
  -4  13  -6   65.39    5.70
  -4 -13   6   60.19    5.30
   4 -12   6   41.60    5.20
   4  12  -6   49.10    6.00
  -4 -12   6   53.49    5.90
  -4  12  -6   61.59    6.30
   4 -11   6   43.30    5.90
   4  11  -6   42.20    7.10
  -4  11  -6   62.69    7.00
  -4 -11   6   55.19    6.60
   4  10  -6   21.00    6.00
   4 -10   6   30.40    5.20
  -4  10  -6   28.80    5.80
  -4 -10   6   36.20    5.90
  -4 -10   6   33.90    5.70
  -4 -10   6   31.50    5.00
   4  -9   6   89.39    9.80
   4  -9   6   92.19    9.30
   4   9  -6   79.59    9.70
   4  -9   6   83.09    8.70
  -4  -9   6   87.49    9.90
  -4   9  -6   91.79    9.50
  -4  -9   6   95.69    9.60
  -4   9  -6   99.99    9.40
  -4  -9   6   97.69    9.90
   4  -8   6  422.96   23.00
   4  -8   6  400.36   23.10
   4  -8   6  436.36   23.80
  -4  -8   6  490.15   25.40
  -4   8  -6  508.95   25.90
  -4  -8   6  506.35   26.20
  -4  -8   6  525.05   25.50
   4  -7   6  362.76   23.30
   4  -7   6  466.35   23.30
   4  -7   6  433.56   22.20
   4  -7   6  458.05   23.00
  -4   7  -6  457.95   23.70
  -4  -7   6  446.46   24.40
  -4  -7   6  440.96   23.20
  -4  -7   6  438.46   22.90
   4  -6   6  265.67   15.20
   4  -6   6  258.97   15.50
   4  -6   6  270.27   15.40
   4  -6   6  256.27   15.60
  -4  -6   6  253.57   15.50
  -4   6  -6  248.38   15.80
  -4  -6   6  224.08   16.20
  -4  -6   6  231.28   15.00
   4  -5   6  147.09   15.40
   4  -5   6  176.58   12.30
   4  -5   6  181.08   11.80
   4  -5   6  181.58   11.50
  -4  -5   6  205.28   13.90
  -4   5  -6  198.28   12.90
  -4  -5   6  199.38   12.70
  -4  -5   6  210.38   12.90
   4  -4   6  164.08   10.30
   4  -4   6  155.88   11.50
   4  -4   6  163.68   11.00
  -4  -4   6  203.18   12.10
  -4   4  -6  192.18   12.10
  -4  -4   6  192.38   11.60
  -4  -4   6  179.68   13.00
   4  -3   6  550.54   21.80
  -4  -3   6  520.25   23.00
  -4   3  -6  514.45   23.30
   4  -2   6 1144.39   39.70
  -4  -2   6 1091.99   41.20
  -4   2  -6 1128.69   41.60
   4  -1   6 1065.09   38.40
  -4   1  -6 1129.99   41.30
  -4  -1   6 1124.19   40.70
   4   0   6  154.88    8.10
   4   0  -6  145.09    8.30
  -4   0   6  146.19    9.30
   4  -1  -6 1113.19   38.80
   4   1   6 1113.49   38.50
  -4   1   6 1102.79   41.00
   4  -2  -6 1080.99   38.90
  -4   2   6 1154.78   41.70
   4  -3  -6  520.25   21.30
  -4   3   6  566.14   24.00
   4  -4  -6  195.68   10.40
   4   4   6  186.58   12.20
  -4   4   6  159.78   11.20
  -4  -4  -6  166.18   10.50
  -4   4   6  164.98   10.80
   4   5   6  193.88   12.80
   4   5   6  182.48   10.80
   4  -5  -6  198.98   11.40
   4   5   6  184.18   11.10
  -4   5   6  174.08   11.90
  -4   5   6  176.98   11.00
  -4  -5  -6  168.88   11.30
   4   6   6  236.58   13.40
   4  -6  -6  242.48   13.80
   4   6   6  250.47   15.80
  -4   6   6  271.27   14.80
  -4   6   6  251.57   14.10
  -4  -6  -6  262.87   15.20
  -4   6   6  244.98   15.60
  -4   6   6  283.47   16.00
   4   7   6  424.36   20.50
   4   7   6  463.25   23.60
   4  -7  -6  428.46   21.70
  -4  -7  -6  452.35   22.90
  -4   7   6  444.96   20.50
  -4   7   6  442.86   22.80
  -4   7   6  474.55   21.90
   4  -8  -6  485.65   23.40
   4   8   6  499.35   24.90
   4   8   6  493.25   21.90
  -4   8   6  448.26   23.50
  -4   8   6  432.06   21.50
  -4  -8  -6  432.26   23.90
  -4   8   6  431.86   20.40
   4  -9  -6  106.49    9.90
   4   9   6   94.39    9.60
   4   9   6  103.19    8.20
  -4   9   6   93.69    9.20
  -4   9   6   88.79    9.00
  -4   9   6   95.49    7.40
  -4   9   6   79.59    7.40
  -4  -9  -6   87.49    9.40
   4  10   6   33.60    5.60
   4  10   6   34.10    4.60
  -4  10   6   22.70    4.80
  -4  10   6   24.10    4.40
  -4  10   6   23.10    3.90
  -4  10   6   32.10    4.70
   4  11   6   52.39    5.10
   4  11   6   51.89    6.40
  -4  11   6   49.20    4.40
  -4  11   6   44.30    5.60
   4  12   6   53.79    5.90
   4  12   6   55.19    4.10
   4  13   6   53.49    4.90
   5  12  -6  218.78   12.40
   5 -12   6  216.78   12.60
  -5 -12   6  243.08   13.20
  -5  12  -6  230.98   12.50
   5 -11   6  218.38   13.50
   5  11  -6  195.18   12.80
  -5 -11   6  214.58   13.50
  -5  11  -6  215.78   13.10
  -5 -11   6  210.18   11.90
   5 -10   6  154.28   11.60
   5  10  -6  159.78   11.90
  -5  10  -6  138.09   10.90
  -5  10  -6  134.39   11.40
  -5 -10   6  136.09   10.30
  -5 -10   6  128.69   11.10
   5  -9   6   -1.20    1.60
  -5   9  -6    1.50    3.20
  -5   9  -6    4.50    3.30
  -5  -9   6    1.40    2.60
  -5  -9   6    5.40    2.30
   5  -8   6  174.48   13.70
   5  -8   6  190.68   14.00
   5  -8   6  201.98   14.00
  -5  -8   6  214.78   15.80
  -5  -8   6  206.88   15.00
  -5   8  -6  221.78   15.80
  -5  -8   6  211.08   14.70
   5  -7   6  151.78   11.90
   5  -7   6  162.88   12.00
   5  -7   6  166.78   12.70
  -5  -7   6  156.38   12.40
  -5  -7   6  151.68   13.40
  -5  -7   6  156.48   12.40
  -5   7  -6  164.48   13.00
   5  -6   6  389.66   19.70
   5  -6   6  386.16   20.20
   5  -6   6  404.56   21.00
   5  -6   6  402.16   20.60
  -5  -6   6  381.16   20.60
  -5  -6   6  382.86   20.70
  -5  -6   6  396.36   22.80
  -5   6  -6  387.26   21.70
   5  -5   6  234.28   13.50
   5  -5   6  240.58   14.70
   5  -5   6  224.48   14.20
  -5  -5   6  237.88   14.50
  -5  -5   6  244.78   16.50
  -5   5  -6  241.28   15.40
  -5  -5   6  249.88   14.80
   5  -4   6  211.48   13.10
   5  -4   6  234.28   12.30
   5  -4   6  216.78   13.80
   5  -4   6  194.88   13.50
  -5   4  -6  233.78   14.50
  -5  -4   6  237.58   13.50
  -5  -4   6  237.28   13.60
  -5  -4   6  221.48   15.30
   5  -3   6   39.30    5.40
   5  -3   6   32.10    4.80
   5  -3   6   39.30    4.10
  -5  -3   6   28.00    6.00
  -5  -3   6   34.90    4.30
  -5   3  -6   39.10    5.10
  -5  -3   6   38.00    4.80
   5  -2   6  986.10   35.80
  -5  -2   6  982.00   39.80
  -5   2  -6 1050.59   39.70
  -5  -2   6 1041.50   38.60
   5   1  -6  916.21   35.20
  -5   1  -6  928.21   36.50
  -5  -1   6  937.41   35.40
   5  -1  -6  943.81   34.60
  -5   1   6  914.01   35.50
   5  -2  -6 1070.39   38.10
  -5   2   6 1002.50   39.20
   5   3   6   31.20    5.10
   5   3   6   30.30    4.70
   5  -3  -6   31.90    4.10
  -5   3   6   42.50    5.00
   5   4   6  243.78   14.30
   5  -4  -6  228.68   12.70
   5   4   6  228.68   12.60
  -5   4   6  225.88   13.40
  -5   4   6  212.78   12.80
  -5   4   6  233.98   13.90
   5   5   6  246.98   15.10
   5   5   6  238.38   13.20
   5  -5  -6  242.28   13.50
  -5  -5  -6  232.08   14.70
  -5   5   6  226.88   14.00
  -5   5   6  219.98   13.00
  -5   5   6  232.58   14.30
   5   6   6  389.26   19.00
   5   6   6  395.06   20.90
   5  -6  -6  380.26   19.60
  -5   6   6  383.36   19.70
  -5   6   6  391.56   20.60
  -5  -6  -6  421.76   21.60
  -5   6   6  372.96   18.70
   5   7   6  166.38   11.20
   5   7   6  167.38   12.50
   5  -7  -6  163.98   11.70
  -5  -7  -6  157.38   12.60
  -5   7   6  155.98   12.10
  -5   7   6  160.28   11.20
  -5   7   6  139.49   10.20
   5  -8  -6  212.38   13.90
   5   8   6  200.68   12.70
   5   8   6  207.38   14.30
  -5   8   6  186.48   13.80
  -5   8   6  191.18   12.40
  -5  -8  -6  186.88   14.50
   5   9   6    0.60    1.80
   5   9   6    2.20    1.70
  -5   9   6    4.50    2.60
  -5   9   6    2.90    1.70
  -5   9   6   -0.80    1.60
  -5   9   6    2.50    3.00
   5  10   6  127.49   10.80
   5  10   6  125.79    9.40
  -5  10   6  151.28    9.20
  -5  10   6  140.69   10.90
  -5  10   6  160.08    9.60
   5  11   6  214.08   11.20
   5  11   6  215.18   13.20
  -5  11   6  191.18   12.90
  -5  11   6  197.08   10.00
   5  12   6  235.78   10.10
   5  12   6  240.58   13.00
   6 -12   6   30.40    3.50
  -6 -12   6   23.70    3.00
  -6 -12   6   25.80    3.40
   6 -11   6   16.50    3.50
  -6 -11   6   24.40    4.00
  -6 -11   6   26.10    3.60
  -6  11  -6   30.10    5.00
   6  10  -6   13.90    3.70
   6 -10   6    7.20    2.40
  -6  10  -6    8.60    3.50
  -6 -10   6    8.90    3.20
  -6 -10   6    7.50    2.70
  -6  -9   6   53.09    7.00
  -6  -9   6   46.10    7.10
  -6   9  -6   43.50    7.10
   6  -8   6   89.19    8.90
   6   8  -6   88.49   11.70
   6  -8   6   83.39    8.50
  -6  -8   6   91.79   10.00
  -6  -8   6   80.59    9.60
  -6  -8   6   88.19    9.30
  -6   8  -6   86.19    9.60
   6  -7   6  299.87   17.70
   6  -7   6  296.07   17.50
  -6  -7   6  277.47   17.60
  -6   7  -6  275.87   18.50
  -6  -7   6  280.97   19.00
  -6  -7   6  258.17   16.90
   6  -6   6  173.78   12.70
   6  -6   6  161.58   12.40
  -6   6  -6  168.48   13.30
  -6  -6   6  164.88   12.30
  -6  -6   6  173.68   14.20
  -6  -6   6  178.18   13.00
   6  -5   6  547.65   25.20
   6  -5   6  541.35   25.10
   6  -5   6  508.95   24.70
  -6  -5   6  506.25   24.60
  -6   5  -6  503.05   26.00
  -6  -5   6  510.55   25.00
  -6  -5   6  500.95   26.80
   6  -4   6  113.19    9.50
   6  -4   6  107.99    9.70
   6  -4   6  113.49    9.10
  -6  -4   6  104.69    8.50
  -6   4  -6  102.99    9.40
  -6  -4   6  106.19   10.70
  -6  -4   6  110.89    9.40
   6  -3   6   54.39    6.00
  -6  -3   6   65.79    6.80
  -6  -3   6   64.19    8.30
  -6  -3   6   73.79    6.70
  -6  -3   6   61.49    7.00
  -6   3  -6   74.09    7.60
   6  -2   6  277.37   16.00
   6  -2   6  279.17   15.40
   6   2  -6  297.07   16.30
   6  -2   6  301.27   17.30
  -6  -2   6  292.27   15.10
  -6  -2   6  295.07   16.50
  -6  -2   6  280.97   17.50
  -6  -2   6  299.27   15.30
  -6   2  -6  300.97   16.90
   6  -1   6   90.09    8.10
   6  -1   6   84.49    8.60
   6   1  -6   85.29    7.60
   6  -1   6   85.89    7.50
  -6  -1   6   86.79    8.30
  -6  -1   6  101.59    7.70
  -6   1  -6  103.79    8.70
  -6  -1   6  101.59    7.50
   6   0   6   23.40    5.20
   6   0  -6   20.80    3.60
   6   0   6   19.40    3.80
   6   0   6   20.90    5.20
  -6   0   6   23.30    3.50
  -6   0   6   20.20    3.90
  -6   0   6   17.90    3.80
  -6   0   6   15.60    4.20
  -6   0  -6   14.80    3.90
   6  -1  -6   96.99    7.50
   6   1   6  100.39    7.40
   6   1   6  103.89    8.30
  -6   1   6   89.59    7.50
  -6   1   6   73.79    6.60
  -6   1   6   85.89    7.50
   6  -2  -6  289.77   15.00
   6   2   6  286.47   16.00
   6   2   6  282.67   14.60
  -6   2   6  267.57   13.70
  -6   2   6  273.67   14.80
   6   3   6   56.89    5.90
  -6   3   6   51.09    5.20
  -6   3   6   53.09    5.90
  -6   3   6   47.10    6.00
  -6   3   6   42.80    5.70
   6   4   6   97.59    8.90
   6   4   6  105.99    8.20
   6  -4  -6  106.09    8.40
  -6   4   6  103.59    8.90
  -6   4   6   99.09    8.80
  -6   4   6  105.39    8.30
   6   5   6  502.65   23.30
   6  -5  -6  494.25   24.10
   6   5   6  496.25   24.70
  -6   5   6  538.55   23.10
  -6   5   6  547.05   24.90
  -6   5   6  553.74   25.30
   6   6   6  151.98   12.00
   6  -6  -6  148.19   11.60
   6   6   6  165.18   11.20
  -6   6   6  167.98   10.70
  -6   6   6  170.18   12.30
  -6   6   6  159.38   11.70
   6   7   6  276.07   15.90
   6   7   6  278.67   17.40
   6  -7  -6  285.87   17.10
  -6   7   6  300.17   16.80
  -6   7   6  307.27   17.90
   6   8   6   82.59    8.30
   6  -8  -6   85.19    9.00
   6   8   6   88.79    8.10
  -6   8   6   87.89    7.70
  -6   8   6   84.99    8.60
   6   9   6   55.79    7.00
   6   9   6   54.59    5.90
  -6   9   6   69.19    5.90
  -6   9   6   66.79    6.40
  -6   9   6   70.09    7.70
   6  10   6    5.70    2.80
   6  10   6    2.80    2.40
   6  10   6    5.90    2.50
  -6  10   6    5.00    1.60
  -6  10   6   10.40    3.00
   6  11   6   26.60    3.70
   6  11   6   20.90    3.00
  -6  11   6   28.20    3.20
   6  12   6   26.00    3.30
   7 -11   6   81.69    6.80
  -7 -11   6   76.09    6.70
  -7 -11   6   78.89    6.10
  -7  11  -6   85.79    6.70
   7 -10   6   53.39    6.00
  -7 -10   6   60.59    6.20
  -7  10  -6   58.59    6.60
  -7 -10   6   59.09    6.50
   7   9  -6   28.40    5.50
   7  -9   6   32.90    5.10
  -7   9  -6   23.10    6.30
  -7  -9   6   41.10    5.30
  -7  -9   6   29.20    5.20
   7  -8   6   89.19    8.70
   7  -8   6   98.69    9.30
   7   8  -6   91.09   10.80
  -7  -8   6   85.29    9.20
  -7   8  -6   99.59   10.00
  -7  -8   6   83.09    9.40
   7  -7   6  147.89   11.60
   7  -7   6  161.68   12.10
  -7  -7   6  142.59   13.00
  -7   7  -6  144.79   12.80
  -7  -7   6  141.89   12.10
   7  -6   6   66.29    7.90
   7  -6   6   78.59    8.30
  -7  -6   6   68.89    8.10
  -7  -6   6   58.19    8.30
  -7   6  -6   60.59    8.10
   7  -5   6    4.60    3.10
   7  -5   6   12.50    3.90
   7  -5   6    7.30    2.80
  -7  -5   6    5.30    3.20
  -7  -5   6    2.40    3.70
  -7   5  -6    4.90    2.10
   7   4  -6  110.59   10.60
   7  -4   6  117.49    9.90
   7  -4   6  100.79    9.30
   7  -4   6  122.29    9.80
  -7  -4   6  119.99    9.40
  -7   4  -6  113.69   10.60
  -7  -4   6  127.69   10.50
  -7  -4   6  127.89   11.80
   7   3  -6  124.79   10.70
   7  -3   6  120.99    9.90
   7  -3   6  109.59    9.30
   7  -3   6  116.69    9.90
  -7  -3   6  100.09    8.40
  -7   3  -6   97.59    9.50
  -7  -3   6   94.09   10.20
  -7  -3   6   94.49    8.60
  -7  -3   6  103.29    9.70
   7  -2   6    4.30    2.70
   7  -2   6    7.30    3.30
   7  -2   6    1.80    2.30
   7   2  -6    6.90    2.40
  -7  -2   6    8.40    3.20
  -7  -2   6   10.70    2.90
  -7  -2   6    4.40    3.60
  -7   2  -6    6.10    2.50
  -7  -2   6   10.50    3.50
   7   1  -6  393.36   20.10
   7  -1   6  370.16   20.80
   7  -1   6  394.56   19.30
   7  -1   6  362.16   18.90
  -7  -1   6  356.86   17.90
  -7   1  -6  373.76   20.10
  -7  -1   6  375.06   18.10
  -7  -1   6  348.47   17.80
  -7  -1   6  344.87   20.20
  -7  -1   6  377.36   19.50
   7   0   6   90.39    9.20
   7   0  -6   83.29    7.80
   7   0   6   82.19    7.80
   7   0   6   79.49    7.50
  -7   0   6   76.29    7.40
  -7   0  -6   91.49    8.60
  -7   0   6   85.19    7.60
  -7   0   6   75.39    6.80
  -7   0   6   90.39    9.30
  -7   0   6   86.19    7.30
   7  -1  -6  356.16   19.00
   7   1   6  354.36   18.40
   7   1   6  351.36   18.70
  -7   1   6  392.06   17.90
  -7   1   6  393.86   19.20
  -7   1   6  377.76   18.70
   7   2   6    2.60    2.90
   7   2   6    8.60    3.00
  -7   2   6   -1.20    3.40
  -7   2   6    6.40    2.40
  -7   2   6   -1.50    2.20
  -7   2   6    3.70    2.10
   7   3   6   93.19    8.30
   7   3   6   88.49    8.80
   7  -3  -6  100.49    8.90
  -7   3   6  101.09    8.40
  -7   3   6  109.89    9.10
  -7   3   6  113.69    8.50
   7   4   6  124.89    9.60
   7   4   6  123.39   10.30
   7  -4  -6  125.39   10.00
  -7   4   6  104.79    9.50
  -7   4   6  111.79    9.70
  -7   4   6  132.99    9.00
   7   5   6    1.60    2.40
   7   5   6    3.50    2.40
  -7   5   6    8.50    3.40
  -7   5   6   10.00    3.30
   7  -6  -6   68.89    7.70
   7   6   6   57.49    7.50
   7   6   6   69.99    7.40
  -7   6   6   68.19    7.90
  -7   6   6   59.89    7.20
   7   7   6  142.59   11.30
   7   7   6  144.59   10.80
   7  -7  -6  148.59   11.60
  -7   7   6  154.08   12.10
  -7   7   6  156.78   11.40
   7   8   6   73.99    7.90
   7   8   6   81.79    7.50
  -7   8   6   88.59    7.90
  -7   8   6   95.89    9.20
   7   9   6   35.70    5.00
   7   9   6   33.90    4.70
  -7   9   6   34.50    5.30
  -7   9   6   33.80    4.20
  -7   9   6   34.30    4.00
   7  10   6   56.29    5.10
   7  10   6   54.79    5.80
  -7  10   6   54.89    4.90
  -7  10   6   54.59    4.20
  -7  10   6   55.09    6.00
   7  11   6   69.59    5.70
   7  11   6   75.79    5.00
  -7  11   6   81.69    5.70
   8 -11   6   11.70    2.50
  -8 -11   6   10.00    1.90
  -8  11  -6   12.60    2.90
   8 -10   6  131.19    9.10
   8  10  -6  141.49   10.60
  -8  10  -6  125.69    9.20
  -8 -10   6  118.99    8.60
  -8 -10   6  116.19    8.70
   8   9  -6  178.68   12.70
   8  -9   6  192.28   12.30
  -8   9  -6  174.08   13.40
  -8  -9   6  182.18   12.30
  -8  -9   6  190.48   12.40
   8  -8   6   37.30    5.40
  -8  -8   6   48.10    6.50
  -8  -8   6   47.70    6.40
  -8   8  -6   51.29    6.80
   8  -7   6  166.08   12.80
   8  -7   6  173.28   12.20
  -8  -7   6  205.48   14.40
  -8   7  -6  193.48   14.80
  -8  -7   6  204.88   14.20
   8   6  -6  151.98   13.70
   8  -6   6  159.98   12.40
   8  -6   6  175.48   12.00
  -8  -6   6  153.68   13.50
  -8  -6   6  157.78   12.40
  -8   6  -6  162.48   13.70
   8  -5   6  463.05   23.70
   8  -5   6  450.45   22.70
   8   5  -6  441.86   25.40
  -8   5  -6  457.35   25.10
  -8  -5   6  455.05   23.50
  -8  -5   6  465.15   25.80
   8   4  -6  113.39   10.80
   8  -4   6  112.09    9.90
   8  -4   6  107.79    9.20
   8  -4   6  118.79    9.60
  -8  -4   6   86.79    8.90
  -8  -4   6   86.29    9.60
  -8   4  -6   88.79    9.80
  -8  -4   6   91.39   10.10
   8   3  -6   42.50    6.80
   8  -3   6   46.70    6.60
   8  -3   6   51.69    6.50
  -8   3  -6   43.30    6.20
  -8  -3   6   47.30    6.70
  -8  -3   6   53.79    7.30
  -8  -3   6   37.60    5.90
   8  -2   6  638.84   28.90
   8   2  -6  616.54   30.30
   8  -2   6  640.44   28.60
   8  -2   6  637.54   30.30
  -8  -2   6  669.53   28.70
  -8   2  -6  628.04   30.50
  -8  -2   6  625.34   30.30
  -8  -2   6  677.53   29.90
   8  -1   6  608.44   27.90
   8   1  -6  613.34   29.20
   8  -1   6  579.34   26.80
   8  -1   6  626.34   29.90
  -8  -1   6  645.34   28.30
  -8  -1   6  618.94   26.90
  -8  -1   6  606.94   28.80
  -8   1  -6  561.94   28.80
   8   0  -6    4.20    1.80
   8   0   6    5.30    2.80
   8   0   6    1.30    2.00
   8   0   6   -1.40    1.90
  -8   0   6   -0.40    1.80
  -8   0   6    3.90    2.40
  -8   0   6    2.60    1.60
  -8   0  -6    0.70    1.20
   8   1   6  588.04   26.80
   8   1   6  606.04   27.30
   8  -1  -6  616.74   28.50
  -8   1   6  623.24   27.50
  -8  -1  -6  590.14   29.10
  -8   1   6  594.84   26.60
  -8   1   6  618.34   26.40
   8  -2  -6  619.94   29.30
   8   2   6  642.34   28.20
   8   2   6  669.43   28.60
  -8   2   6  628.44   27.10
  -8   2   6  652.33   28.90
  -8   2   6  610.84   27.00
  -8  -2  -6  644.34   31.00
   8   3   6   38.80    5.90
   8  -3  -6   37.10    6.00
   8   3   6   45.00    5.90
  -8   3   6   53.99    6.50
  -8   3   6   47.00    5.90
  -8   3   6   54.59    6.50
   8   4   6   85.19    8.30
   8  -4  -6   89.79    9.10
   8   4   6   98.99    8.70
  -8   4   6  112.89    9.70
  -8   4   6   95.19    8.80
   8   5   6  468.95   22.70
   8   5   6  440.56   22.50
   8  -5  -6  452.65   23.80
  -8   5   6  472.45   23.50
  -8   5   6  479.85   23.10
   8   6   6  144.49   10.90
   8   6   6  161.58   11.40
   8  -6  -6  167.08   13.00
  -8   6   6  158.68   11.90
  -8   6   6  171.68   12.30
   8   7   6  191.78   12.40
   8   7   6  191.98   12.50
  -8   7   6  172.38   12.50
  -8   7   6  171.78   12.00
   8   8   6   45.90    5.30
   8   8   6   42.80    5.40
  -8   8   6   39.40    5.80
  -8   8   6   40.50    5.10
   8   9   6  181.88   10.90
   8   9   6  174.78   12.40
   8   9   6  192.28   10.90
  -8   9   6  190.68   12.30
  -8   9   6  183.08   11.00
  -8   9   6  184.68    9.60
   8  10   6  108.29    7.90
   8  10   6  109.59    7.50
   8  10   6  121.29    7.20
  -8  10   6  125.69    7.20
   9 -10   6   31.80    3.80
  -9 -10   6   24.50    3.30
  -9 -10   6   25.80    3.20
   9  -9   6    9.20    2.20
  -9  -9   6   10.10    2.60
  -9  -9   6   12.30    3.20
   9  -8   6    8.60    2.60
  -9  -8   6    9.20    2.70
  -9  -8   6   10.70    2.90
  -9   8  -6   14.70    3.80
   9  -7   6   47.50    5.90
  -9   7  -6   43.00    6.70
  -9  -7   6   38.50    5.80
  -9  -7   6   43.20    6.00
   9  -6   6   31.90    5.30
   9  -6   6   25.10    4.80
  -9   6  -6   37.00    6.10
  -9  -6   6   43.10    6.00
  -9  -6   6   31.20    5.00
   9  -5   6   54.19    7.10
   9  -5   6   58.89    6.60
  -9  -5   6   68.39    7.50
  -9  -5   6   65.19    7.70
  -9   5  -6   62.09    7.70
   9  -4   6  134.89   10.70
   9  -4   6  160.28   11.90
   9   4  -6  142.99   12.40
   9  -4   6  161.38   11.20
  -9  -4   6  124.89   10.70
  -9   4  -6  121.19   11.60
  -9  -4   6  137.99   11.50
   9   3  -6  492.25   27.10
   9  -3   6  523.55   25.50
   9  -3   6  485.65   24.70
   9  -3   6  486.15   23.40
  -9   3  -6  536.45   27.50
  -9  -3   6  534.95   25.20
  -9  -3   6  516.65   25.70
   9  -2   6  220.68   14.40
   9  -2   6  256.87   15.90
   9  -2   6  267.57   16.70
   9   2  -6  245.78   17.30
  -9   2  -6  270.17   17.70
  -9  -2   6  265.27   15.80
  -9  -2   6  266.67   16.40
   9  -1   6   30.10    5.50
   9   1  -6   28.60    6.40
   9  -1   6   31.60    5.60
  -9  -1   6   44.70    5.60
  -9  -1   6   28.30    5.20
  -9  -1   6   29.60    5.30
  -9   1  -6   39.30    6.10
   9   0   6   29.90    5.20
   9   0   6   18.30    5.20
   9   0  -6   17.50    4.70
   9   0   6   24.30    4.90
  -9   0   6   21.70    4.30
  -9   0   6   28.90    4.60
  -9   0   6   25.20    4.20
  -9   0  -6   22.40    4.50
   9  -1  -6   26.30    5.70
   9   1   6   36.40    5.70
   9   1   6   31.60    5.50
  -9   1   6   32.50    5.20
  -9  -1  -6   35.60    5.60
  -9   1   6   35.40    5.30
  -9   1   6   26.60    5.10
   9   2   6  248.08   14.60
   9   2   6  261.67   15.70
   9  -2  -6  257.17   16.70
  -9  -2  -6  235.48   16.50
  -9   2   6  234.08   13.60
  -9   2   6  246.88   14.50
  -9   2   6  236.48   15.20
   9   3   6  492.75   23.10
   9   3   6  525.65   24.70
   9  -3  -6  500.05   25.60
  -9  -3  -6  523.95   27.20
  -9   3   6  480.65   22.00
  -9   3   6  526.65   25.00
   9   4   6  119.89   10.10
   9  -4  -6  108.09   10.70
   9   4   6  129.69    9.80
   9   5   6   71.59    7.00
   9   5   6   58.69    6.80
  -9   5   6   48.00    6.20
   9   6   6   42.10    5.00
   9   6   6   34.60    5.10
  -9   6   6   29.40    4.70
  -9   6   6   28.10    4.80
   9   7   6   49.90    5.60
   9   7   6   46.20    5.50
  -9   7   6   44.20    5.70
  -9   7   6   52.69    5.70
   9   8   6    6.70    2.20
   9   8   6    9.00    2.70
  -9   8   6    4.30    1.90
  -9   8   6    3.70    2.20
   9   9   6   14.70    3.00
   9   9   6   10.60    2.50
  -9   9   6   14.80    2.60
  -9   9   6    9.00    1.90
   9  10   6   27.50    2.50
   9  10   6   24.10    3.40
  -9  10   6   31.90    2.90
  10  -9   6   24.90    3.30
 -10  -9   6   27.80    3.50
 -10  -9   6   33.40    3.50
 -10   9  -6   36.40    5.10
  10  -8   6   99.79    7.90
 -10  -8   6   97.19    7.60
 -10  -8   6   99.49    7.80
  10  -7   6   45.90    5.60
 -10  -7   6   45.90    5.60
 -10  -7   6   48.90    5.80
  10  -6   6   14.70    3.80
 -10   6  -6   13.10    4.30
 -10  -6   6    8.00    3.20
 -10  -6   6   10.00    3.20
  10  -5   6  108.49    9.60
 -10  -5   6  108.99    9.30
 -10  -5   6  107.09    9.50
 -10   5  -6   91.39    9.90
  10  -4   6  226.68   14.70
  10  -4   6  238.38   12.90
 -10   4  -6  220.08   16.00
 -10  -4   6  215.68   14.70
 -10  -4   6  216.68   14.20
  10  -3   6  108.19    8.40
  10  -3   6   93.89    9.20
  10  -3   6  105.79    9.20
 -10  -3   6  111.19    9.50
 -10  -3   6  111.29   10.00
 -10   3  -6  111.79   11.10
  10   2  -6   36.60    8.20
  10  -2   6   53.49    6.00
  10  -2   6   52.39    6.40
  10  -2   6   40.40    5.80
 -10  -2   6   48.10    5.80
 -10   2  -6   45.50    6.80
 -10  -2   6   38.90    5.60
  10  -1   6  104.19    9.00
  10  -1   6  116.49   10.10
  10   1  -6  118.59   11.30
  10  -1   6  121.19   10.80
 -10   1  -6   97.09   10.30
 -10  -1   6  116.39    9.20
 -10  -1   6  108.69    9.40
  10   0   6    7.30    2.80
  10   0   6    8.20    3.00
  10   0  -6    4.00    2.80
 -10   0   6    5.40    2.20
 -10   0  -6    6.00    3.50
 -10   0   6    9.10    2.90
 -10   0   6    9.30    2.70
  10   1   6  104.89    9.60
  10   1   6   98.29   10.60
  10  -1  -6  106.79   10.40
 -10   1   6  120.19    8.50
 -10   1   6  109.59    9.20
 -10   1   6  106.09    8.90
 -10  -1  -6  107.89   11.00
  10   2   6   30.50    5.50
  10  -2  -6   59.89   10.80
  10   2   6   41.60    6.80
 -10  -2  -6   33.10    5.90
 -10   2   6   45.60    5.80
 -10   2   6   40.50    5.60
 -10   2   6   48.80    5.80
  10   3   6  110.99    9.40
 -10  -3  -6   89.09    9.80
 -10   3   6  103.79    9.40
  10   4   6  214.58   13.90
 -10  -4  -6  223.38   15.80
 -10   4   6  228.08   14.60
  10   5   6  104.49    8.80
 -10   5   6  119.79    9.80
 -10  -5  -6  122.79   10.70
  10   6   6    7.40    2.20
 -10  -6  -6    4.20    3.50
 -10   6   6   12.40    3.60
  10   7   6   51.59    5.30
 -10   7   6   45.20    5.20
  10   8   6   92.89    6.60
  10   8   6   99.59    8.40
 -10   8   6   98.29    7.20
  10   9   6   24.90    3.50
  10   9   6   28.40    2.80
 -10   9   6   26.70    2.80
  11  -8   6   59.99    5.00
 -11  -8   6   54.19    4.70
 -11  -8   6   59.39    4.90
  11  -7   6   33.60    4.00
 -11  -7   6   33.40    4.10
 -11  -7   6   42.40    4.60
  11  -6   6   37.50    4.80
 -11  -6   6   33.30    4.70
 -11  -6   6   33.90    4.50
  11  -5   6   32.00    4.90
 -11  -5   6   27.80    4.40
 -11   5  -6   23.70    5.70
 -11  -5   6   20.60    4.00
  11  -4   6   55.29    6.60
 -11  -4   6   77.89    7.10
 -11  -4   6   70.69    7.20
 -11   4  -6   61.69    8.00
  11  -3   6  166.78   12.00
  11  -3   6  159.38   10.60
 -11   3  -6  190.08   13.90
 -11  -3   6  176.28   11.80
 -11  -3   6  188.18   12.30
  11  -2   6  130.89   10.40
  11  -2   6  123.99   10.00
 -11   2  -6  105.19   10.80
 -11  -2   6  126.99    9.80
 -11  -2   6  136.09    9.80
  11  -1   6   11.60    3.50
  11  -1   6   13.00    3.70
 -11  -1   6   18.60    3.70
 -11   1  -6   18.30    4.90
 -11  -1   6   16.10    4.00
  11   0   6   11.80    3.30
  11   0   6   15.10    4.00
 -11   0   6   10.80    3.30
 -11   0  -6   14.60    4.40
 -11   0   6   20.60    3.90
 -11   0   6   12.20    3.20
  11   1   6   11.40    3.90
  11   1   6   14.30    4.20
 -11  -1  -6   15.60    4.60
 -11   1   6   19.50    3.60
 -11   1   6   17.00    3.50
  11   2   6  131.19   11.70
  11   2   6  130.89   10.20
 -11  -2  -6  124.19   11.50
  11   3   6  184.98   14.20
  11   3   6  180.88   12.10
 -11  -3  -6  149.59   12.40
  11   4   6   70.39    6.80
  11   4   6   68.99    8.20
 -11  -4  -6   54.09    7.90
 -11   4   6   59.89    6.50
  11   5   6   31.10    5.10
  11   5   6   25.40    4.20
 -11   5   6   39.50    5.00
  11   6   6   36.00    4.20
  11   6   6   31.20    4.90
 -11   6   6   38.60    4.60
  11   7   6   39.30    3.90
  11   7   6   37.90    5.00
 -11   7   6   35.60    4.20
  11   8   6   64.69    5.70
  11   8   6   58.69    4.10
 -11   8   6   66.09    4.90
  12  -6   6   45.30    4.40
 -12  -6   6   41.40    4.00
 -12  -6   6   42.40    4.10
 -12  -5   6   17.30    3.00
 -12  -5   6   12.80    2.70
  12  -4   6   16.20    3.40
 -12  -4   6   26.70    3.70
 -12  -4   6   20.00    3.50
  12  -3   6  126.69    9.20
 -12  -3   6  115.89    8.50
 -12  -3   6  120.89    8.20
  12  -2   6    8.30    3.70
 -12  -2   6    9.60    2.70
  12  -1   6   14.80    3.70
 -12  -1   6   16.00    3.20
  12   0   6   16.10    3.20
  12   0   6   11.20    2.80
 -12   0   6   11.10    2.80
 -12   0   6   17.50    3.00
  12   1   6   13.50    3.30
 -12   1   6   11.90    3.00
  12   2   6   10.90    3.40
  12   2   6   10.60    2.80
 -12   2   6   16.20    2.80
  12   3   6  124.49   10.00
  12   3   6  113.99    8.70
 -12   3   6  126.39    8.80
  12   4   6   23.00    3.60
  12   4   6   28.10    4.30
 -12   4   6   24.10    3.60
  12   5   6   16.40    3.20
  12   5   6   14.90    2.70
  12   6   6   49.10    5.20
  12   6   6   45.90    4.10
 -12   6   6   42.70    4.30
  13  -4   6   24.50    2.90
 -13  -4   6   26.30    3.00
 -13  -4   6   18.10    2.50
  13  -3   6   72.79    5.70
 -13  -3   6   84.79    5.80
  13  -2   6   80.69    6.50
 -13  -2   6   88.09    6.20
  13  -1   6   84.59    6.60
 -13  -1   6   72.79    5.80
  13   0   6   16.80    3.00
  13   0   6   19.00    3.10
  13   1   6   71.49    6.00
  13   1   6   63.79    5.90
  13   2   6   81.19    6.90
  13   2   6   86.49    6.40
 -13   2   6   87.99    6.20
  13   3   6   84.49    6.00
  13   3   6   82.19    6.70
 -13   3   6   79.39    5.80
  13   4   6   26.60    3.40
  13   4   6   20.60    2.60
 -13   4   6   25.90    3.10
   0 -13   7  467.25   20.10
   0  12  -7   22.00    4.20
   0 -12   7   13.80    3.60
   0 -11   7  109.89    9.40
   0  11  -7   82.59   10.20
   0 -10   7   35.50    5.80
   0 -10   7   43.10    6.10
   0  -9   7   11.70    3.30
   0  -9   7   15.50    4.30
   0  -8   7  472.95   25.00
   0  -8   7  445.56   23.20
   0  -8   7  448.16   22.90
   0  -8   7  432.46   23.20
   0  -7   7  293.37   18.00
   0  -7   7  284.07   16.40
   0  -7   7  279.57   17.90
   0  -7   7  301.77   17.30
   0  -6   7  394.86   19.30
   0  -6   7  396.16   20.00
   0  -6   7  392.16   20.60
   0   6  -7  379.06   17.70
   0  -6   7  368.96   20.80
   0   5  -7  311.67   14.60
   0  -5   7  290.87   16.00
   0  -5   7  290.77   17.40
   0  -5   7  303.47   16.80
   0  -5   7  296.87   15.60
   0   4  -7  439.46   18.70
   0  -4   7  470.45   21.60
   0  -3   7  232.58   12.80
   0   3  -7  213.58   10.60
   0   2  -7    1.80    1.10
   0  -2   7    2.80    1.30
   0   1  -7  718.03   25.80
   0  -1   7  775.12   29.40
   0   1  -7  743.33   26.80
   0   0   7    1.60    1.40
   0   1   7  778.92   30.20
   0   2   7    1.60    1.40
   0   3   7  227.88   12.80
   0  -3  -7  220.78    8.60
   0  -4  -7  459.15   17.20
   0   5   7  297.57   16.70
   0   5   7  297.87   15.90
   0  -5  -7  307.87   13.40
   0   5   7  297.07   15.30
   0   6   7  399.66   20.90
   0   6   7  393.06   19.60
   0  -6  -7  400.06   17.70
   0   6   7  399.06   19.20
   0  -7  -7  276.67   14.80
   0   7   7  281.37   17.30
   0   7   7  277.87   13.20
   0   7   7  273.17   15.00
   0   8   7  431.26   18.60
   0   8   7  425.76   20.10
   0  -8  -7  425.46   20.80
   0   9   7    9.30    2.60
   0  -9  -7   15.00    4.30
   0   9   7   13.50    4.10
   0   9   7    8.70    2.80
   0  10   7   36.90    6.00
   0  10   7   44.70    4.70
   0  12   7   17.50    3.20
   0  13   7  466.15   20.20
   1 -13   7   78.29    6.10
  -1 -13   7   75.39    6.10
   1  12  -7  173.18   11.70
   1 -12   7  168.88   11.60
  -1  12  -7  221.68   12.40
  -1 -12   7  194.48   12.10
   1 -11   7   39.50    5.70
   1  11  -7   35.00    6.60
  -1 -11   7   39.70    5.50
  -1  11  -7   44.20    7.40
   1 -10   7  217.18   14.30
   1 -10   7  186.08   12.90
  -1  10  -7  219.18   14.40
  -1 -10   7  190.08   13.70
  -1 -10   7  177.48   12.90
   1  -9   7  176.58   12.90
   1  -9   7  140.39   11.80
   1  -9   7  160.98   13.80
  -1  -9   7  201.58   13.70
  -1  -9   7  191.98   14.90
  -1  -9   7  193.28   13.90
   1  -8   7  470.75   25.50
   1  -8   7  481.05   24.50
   1  -8   7  463.35   23.60
   1  -8   7  461.35   23.60
  -1  -8   7  479.85   25.40
  -1  -8   7  477.55   24.00
  -1   8  -7  490.65   23.20
  -1  -8   7  486.45   25.00
   1  -7   7  183.08   13.00
   1  -7   7  180.58   13.50
   1  -7   7  189.28   13.50
   1  -7   7  169.78   12.30
  -1   7  -7  198.28   12.40
  -1  -7   7  186.78   13.00
  -1  -7   7  172.08   12.30
  -1  -7   7  185.28   13.60
  -1  -7   7  177.48   11.90
  -1  -7   7  173.68   13.40
   1  -6   7  107.29    8.50
   1  -6   7   92.39    9.50
   1  -6   7  111.29    9.20
   1  -6   7  109.69    9.40
  -1  -6   7   90.69    8.40
  -1  -6   7   82.89    8.60
  -1  -6   7  107.69    9.80
  -1   6  -7  102.89    8.10
  -1  -6   7   99.49    9.10
  -1  -6   7  102.49    8.20
   1  -5   7  880.21   35.10
   1  -5   7  843.72   36.00
   1  -5   7  861.71   34.60
   1  -5   7  836.42   33.20
  -1  -5   7  882.01   35.70
  -1   5  -7  836.42   33.00
  -1  -5   7  830.02   33.50
  -1  -5   7  829.82   36.40
   1  -4   7  314.47   16.20
   1   4  -7  275.57   12.70
  -1  -4   7  317.37   16.50
  -1   4  -7  311.77   14.80
   1  -3   7 1035.30   37.60
   1   3  -7  965.90   33.30
  -1  -3   7  994.50   38.00
  -1   3  -7  945.51   35.60
   1  -2   7  243.28   12.50
   1   2  -7  228.58    9.40
  -1  -2   7  202.38   11.90
  -1   2  -7  200.18   10.60
   1   1  -7  332.47   13.40
   1  -1   7  354.46   16.40
   1   1  -7  338.37   13.80
  -1   1  -7  355.46   14.50
  -1   1  -7  374.46   15.70
  -1  -1   7  378.76   17.10
   1   0  -7  513.25   17.00
   1   0   7  521.25   21.40
  -1   0  -7  488.55   17.90
  -1   0   7  514.75   21.90
   1   1   7  378.36   16.80
  -1   1   7  342.27   16.80
   1   2   7  206.08   11.90
  -1   2   7  245.88   13.00
   1  -3  -7  935.01   32.00
   1   3   7  945.11   37.00
  -1   3   7 1032.60   38.10
  -1  -3  -7 1026.40   33.00
   1  -4  -7  310.27   12.60
  -1  -4  -7  313.67   13.10
   1   5   7  845.62   33.30
   1   5   7  840.42   34.00
   1  -5  -7  849.32   30.80
  -1   5   7  838.12   35.20
  -1   5   7  885.61   34.30
  -1   5   7  840.72   33.50
  -1  -5  -7  868.71   31.30
   1   6   7   97.89    7.90
   1   6   7   81.99    6.90
   1  -6  -7  101.79    7.00
   1   6   7   91.39    8.90
  -1   6   7  102.49    8.00
  -1   6   7  100.19    9.10
  -1  -6  -7  101.89    7.20
  -1   6   7   99.09    8.50
   1  -7  -7  171.88   11.00
   1   7   7  177.28   10.20
   1   7   7  189.38   13.70
   1   7   7  188.98   11.40
  -1   7   7  172.68   11.60
  -1   7   7  183.38    9.90
  -1   7   7  183.98   13.10
  -1  -7  -7  182.58   11.50
   1   8   7  485.05   24.70
   1   8   7  440.86   20.70
   1   8   7  471.75   20.10
   1  -8  -7  468.95   22.00
  -1   8   7  453.75   21.40
  -1   8   7  438.26   19.30
  -1  -8  -7  431.96   21.80
  -1   8   7  464.75   24.20
   1  -9  -7  196.18   13.00
   1   9   7  196.68   11.20
   1   9   7  190.68   10.80
   1   9   7  215.28   14.80
  -1   9   7  162.48   10.80
  -1   9   7  177.48   13.40
  -1   9   7  160.78   10.00
  -1  -9  -7  162.68   12.40
   1  10   7  182.58   10.50
   1  10   7  173.28   13.60
  -1  10   7  200.48   10.50
  -1  10   7  199.78   14.20
  -1  10   7  205.88   10.80
   1  12   7  180.08   11.80
  -1  12   7  167.68   11.20
   1  13   7   80.59    6.50
  -1  13   7   78.39    6.10
   2 -13   7   32.20    3.60
  -2 -13   7   29.30    3.30
   2 -12   7  112.49    8.70
   2  12  -7  117.19   12.30
  -2 -12   7  120.89    9.10
  -2  12  -7  123.49    9.40
   2 -11   7  176.28   12.40
   2  11  -7  185.28   13.00
  -2 -11   7  186.78   12.70
  -2 -11   7  178.28   11.80
  -2  11  -7  197.78   12.90
   2 -10   7   38.90    5.80
  -2 -10   7   52.19    6.50
  -2 -10   7   46.70    6.30
   2  -9   7  290.17   17.60
   2  -9   7  289.17   19.00
   2  -9   7  284.87   17.90
   2  -9   7  276.77   16.50
  -2  -9   7  310.67   19.70
  -2  -9   7  317.07   18.90
  -2  -9   7  299.37   18.00
   2  -8   7  699.63   32.20
   2  -8   7  664.63   29.90
   2  -8   7  658.83   30.70
   2  -8   7  658.93   29.70
  -2   8  -7  622.94   29.00
  -2  -8   7  630.14   27.90
  -2  -8   7  638.74   31.50
  -2  -8   7  642.04   30.00
  -2  -8   7  634.04   31.00
   2  -7   7   60.89    6.90
   2  -7   7   58.69    7.40
   2  -7   7   57.09    7.40
   2  -7   7   64.49    7.90
  -2  -7   7   51.59    6.60
  -2   7  -7   61.89    6.70
  -2  -7   7   60.79    7.10
  -2  -7   7   60.89    7.40
  -2  -7   7   58.29    7.20
   2  -6   7   72.39    7.80
   2  -6   7   72.29    8.00
   2  -6   7   83.59    7.70
   2  -6   7   81.09    8.00
  -2  -6   7   88.19    7.80
  -2  -6   7   87.59    8.10
  -2  -6   7   86.29    7.90
  -2  -6   7   74.89    8.80
  -2   6  -7   87.49    7.70
  -2  -6   7   78.49    8.10
   2  -5   7   37.60    4.80
   2  -5   7   35.60    5.20
   2  -5   7   30.20    4.70
   2  -5   7   33.80    6.00
  -2  -5   7   36.00    5.60
  -2  -5   7   26.20    5.40
  -2   5  -7   36.10    4.50
  -2  -5   7   37.10    4.80
  -2  -5   7   32.20    4.80
   2  -4   7   99.19    8.00
   2  -4   7   93.09    8.20
  -2  -4   7  101.79    8.50
  -2  -4   7   92.29    9.00
  -2   4  -7  103.99    7.90
   2  -3   7  766.62   30.70
  -2   3  -7  786.62   30.30
  -2  -3   7  790.62   31.80
   2  -2   7  523.15   22.90
  -2  -2   7  569.74   24.00
  -2   2  -7  578.64   22.90
   2  -1   7  599.44   23.60
  -2  -1   7  572.24   24.20
  -2   1  -7  557.54   23.20
   2   0  -7   92.39    4.90
   2   0   7   91.39    6.60
   2   0  -7   89.59    4.70
  -2   0   7   92.29    7.10
   2  -1  -7  557.84   19.30
   2  -1  -7  568.94   19.20
   2   1   7  585.24   23.40
  -2   1   7  578.54   24.30
   2   2   7  585.94   23.30
   2  -2  -7  599.24   19.00
   2  -2  -7  515.95   19.00
  -2   2   7  518.65   23.70
   2   3   7  781.22   30.70
   2  -3  -7  746.23   26.60
  -2  -3  -7  823.32   28.20
  -2   3   7  793.32   31.80
   2  -4  -7   99.79    5.80
   2   4   7  100.79    8.30
   2   4   7   90.29    7.70
  -2   4   7   79.59    7.40
  -2  -4  -7   98.09    6.20
  -2   4   7   91.19    7.40
   2   5   7   27.50    4.50
   2  -5  -7   32.20    3.30
   2   5   7   31.00    4.50
  -2  -5  -7   37.00    4.00
  -2   5   7   36.80    4.90
  -2   5   7   29.70    4.80
  -2   5   7   34.20    4.80
   2   6   7   82.49    8.20
   2   6   7   63.69    8.90
   2   6   7   81.79    6.80
   2  -6  -7   77.79    6.30
   2   6   7   72.99    6.10
  -2   6   7   84.39    7.30
  -2   6   7   70.49    7.70
  -2   6   7   86.49    7.50
  -2   6   7   74.79    6.00
  -2  -6  -7   78.09    6.70
  -2   6   7   76.29    7.60
   2   7   7   70.79    6.50
   2  -7  -7   57.49    6.00
   2   7   7   54.59    5.80
   2   7   7   60.29    7.70
  -2   7   7   50.49    6.70
  -2   7   7   61.79    6.40
  -2  -7  -7   47.70    6.00
  -2   7   7   49.70    5.50
  -2   7   7   61.79    6.80
  -2   7   7   49.30    6.40
   2   8   7  604.34   26.40
   2   8   7  662.33   30.70
   2   8   7  606.24   25.50
   2  -8  -7  599.04   27.30
  -2   8   7  650.23   30.00
  -2   8   7  632.64   25.10
  -2  -8  -7  668.73   29.20
  -2   8   7  652.93   27.50
   2  -9  -7  298.17   17.10
   2   9   7  294.87   14.60
   2   9   7  308.17   18.60
  -2   9   7  272.17   13.80
  -2   9   7  288.77   17.90
  -2   9   7  290.27   15.40
  -2  -9  -7  282.67   17.00
   2  10   7   45.60    4.80
   2  10   7   45.10    6.40
  -2  10   7   45.10    4.80
  -2  10   7   35.70    5.90
   2  12   7  120.49    9.10
  -2  12   7  106.49    8.30
   2  13   7   31.40    3.80
  -2  13   7   32.10    3.50
   3 -12   7   40.90    4.90
  -3 -12   7   28.70    4.20
   3 -11   7  159.38   11.70
  -3 -11   7  180.68   12.20
  -3  11  -7  180.98   12.60
   3 -10   7  140.49   11.30
  -3 -10   7  166.08   12.40
  -3  10  -7  184.08   12.80
  -3 -10   7  168.98   12.60
   3  -9   7    9.50    4.00
   3  -9   7    7.60    3.00
  -3  -9   7   15.60    4.50
  -3  -9   7   11.20    3.70
  -3  -9   7   12.40    4.20
  -3   9  -7    6.50    3.70
  -3  -9   7   14.70    4.10
   3  -8   7  145.49   11.40
  -3   8  -7  120.39   10.40
  -3  -8   7  113.79   11.20
  -3  -8   7  123.59   11.00
  -3  -8   7  115.39   10.50
  -3  -8   7  105.79    9.60
   3  -7   7   51.79    6.60
   3  -7   7   58.99    7.30
   3  -7   7   68.39    7.80
   3  -7   7   47.50    7.10
  -3   7  -7   58.79    6.90
  -3  -7   7   45.00    6.60
  -3  -7   7   66.79    7.90
  -3  -7   7   51.59    6.80
  -3  -7   7   51.49    6.50
   3  -6   7  148.19   11.20
   3  -6   7  157.18   11.20
   3  -6   7  139.99   11.60
   3  -6   7  158.28   11.80
  -3  -6   7  167.18   13.30
  -3   6  -7  175.98   12.20
  -3  -6   7  167.08   12.30
  -3  -6   7  163.18   11.70
  -3  -6   7  162.28   11.60
   3  -5   7  203.98   13.00
   3  -5   7  214.28   13.30
   3  -5   7  210.28   12.40
   3  -5   7  197.68   13.70
  -3  -5   7  209.08   12.70
  -3   5  -7  210.98   13.20
  -3  -5   7  196.68   13.40
  -3  -5   7  201.68   14.50
  -3  -5   7  205.48   13.20
   3  -4   7  408.66   18.50
   3  -4   7  371.86   20.10
   3  -4   7  425.46   19.90
   3  -4   7  411.36   18.90
  -3  -4   7  344.87   20.50
  -3  -4   7  354.76   18.70
  -3  -4   7  372.66   19.30
  -3   4  -7  376.56   18.70
  -3  -4   7  364.56   18.00
   3  -3   7  270.47   14.50
  -3  -3   7  308.67   16.10
  -3   3  -7  303.57   15.40
   3  -2   7  822.72   32.00
  -3   2  -7  847.32   32.80
  -3  -2   7  888.21   34.10
   3  -1   7  453.05   18.60
  -3   1  -7  395.66   18.80
  -3  -1   7  412.86   19.40
   3   0  -7   22.30    2.60
   3   0   7   23.40    3.30
  -3   0   7   22.10    3.50
   3  -1  -7  402.46   16.00
   3   1   7  419.46   18.40
  -3   1   7  461.25   20.20
   3   2   7  877.91   32.10
   3  -2  -7  842.72   29.10
  -3   2   7  806.92   33.20
   3  -3  -7  300.77   12.40
  -3   3   7  272.77   15.40
   3   4   7  364.66   18.40
   3   4   7  369.76   19.70
   3  -4  -7  363.36   16.00
  -3  -4  -7  405.66   17.60
  -3   4   7  415.26   19.20
  -3   4   7  423.76   19.30
  -3   4   7  420.26   19.80
   3   5   7  197.08   14.20
   3   5   7  208.28   12.50
   3   5   7  205.28   13.40
   3  -5  -7  206.18   11.00
   3   5   7  200.58   10.90
  -3   5   7  213.18   12.70
  -3   5   7  206.98   12.50
  -3   5   7  207.28   13.00
  -3  -5  -7  221.58   12.10
   3   6   7  156.58   12.80
   3  -6  -7  176.38   10.10
   3   6   7  170.18   12.40
   3   6   7  159.08    9.50
   3   6   7  159.38   10.60
  -3   6   7  156.68   10.90
  -3  -6  -7  157.78   10.60
  -3   6   7  151.18   11.30
  -3   6   7  145.19    8.70
  -3   6   7  143.49   11.20
  -3   6   7  153.68   10.80
   3   7   7   56.29    6.00
   3   7   7   57.79    7.40
   3   7   7   51.99    5.70
   3  -7  -7   60.79    6.20
  -3   7   7   57.89    6.50
  -3   7   7   59.59    6.40
  -3   7   7   41.50    6.60
  -3  -7  -7   57.89    6.40
  -3   7   7   49.40    6.60
  -3   7   7   46.70    5.30
   3  -8  -7  116.29    9.90
   3   8   7  112.39   11.00
  -3   8   7  164.38   12.10
  -3   8   7  141.49   11.30
  -3  -8  -7  149.99   11.50
  -3   8   7  155.38    9.10
  -3   8   7  168.38   11.00
   3   9   7    8.10    3.20
   3  -9  -7    6.70    3.80
   3   9   7    8.00    2.70
  -3   9   7   12.60    2.60
  -3   9   7   15.80    3.00
  -3  -9  -7   13.50    3.70
  -3   9   7   10.80    3.60
   3  10   7  170.28   12.80
   3  10   7  162.38    9.60
  -3  10   7  145.39    9.30
  -3  10   7  151.38   11.50
   3  11   7  165.78   12.10
  -3  11   7  168.58   11.20
   3  12   7   36.40    4.80
  -3  12   7   38.20    4.30
   4 -12   7   24.00    3.80
  -4 -12   7   28.50    3.80
  -4  12  -7   36.90    5.70
   4 -11   7   13.40    3.50
  -4 -11   7   18.50    3.50
   4 -10   7   72.49    7.90
  -4 -10   7   92.89    8.70
  -4 -10   7   93.39    7.80
  -4  10  -7   95.49    9.30
  -4 -10   7  110.19    9.60
   4  -9   7  191.78   13.00
   4  -9   7  185.68   13.40
  -4   9  -7  138.19   15.30
  -4   9  -7  163.48   13.00
  -4  -9   7  168.58   13.40
  -4  -9   7  151.48   11.40
  -4  -9   7  161.88   12.50
   4  -8   7  104.69   10.10
   4  -8   7  104.69    9.20
   4  -8   7  100.89    9.80
  -4  -8   7   78.29    9.30
  -4   8  -7   92.39    9.60
  -4  -8   7   95.69    9.40
  -4  -8   7   94.59    9.70
  -4  -8   7   88.79    8.90
   4  -7   7  566.64   27.00
   4  -7   7  601.84   27.30
   4  -7   7  608.44   28.40
   4  -7   7  595.94   28.00
  -4  -7   7  572.34   27.30
  -4  -7   7  580.94   27.60
  -4  -7   7  562.14   28.40
  -4   7  -7  560.44   28.20
  -4  -7   7  567.34   29.60
   4  -6   7   28.30    5.90
   4  -6   7   26.00    5.00
   4  -6   7   34.80    5.40
   4  -6   7   23.00    5.00
  -4  -6   7   33.70    5.50
  -4  -6   7   32.10    5.40
  -4   6  -7   34.10    5.00
  -4  -6   7   40.70    6.00
  -4  -6   7   38.30    5.70
   4  -5   7  125.09    9.50
   4  -5   7  125.59    9.90
   4  -5   7  118.09   10.20
   4  -5   7  120.99   10.10
  -4  -5   7  145.49   10.40
  -4   5  -7  155.28   11.20
  -4  -5   7  158.58   11.40
  -4  -5   7  138.79   12.20
  -4  -5   7  151.48   11.20
   4  -4   7    8.30    2.30
   4  -4   7    5.30    2.50
   4  -4   7    4.40    2.70
   4  -4   7    4.40    1.90
  -4  -4   7    5.70    2.60
  -4  -4   7   12.00    3.20
  -4  -4   7   10.40    3.60
  -4   4  -7    7.80    2.60
   4  -3   7  374.86   19.00
   4  -3   7  377.06   17.90
   4  -3   7  374.86   20.20
   4  -3   7  377.56   17.60
  -4  -3   7  381.26   19.20
  -4  -3   7  386.76   19.20
  -4  -3   7  376.76   20.80
  -4   3  -7  380.26   18.90
   4  -2   7  524.85   21.40
   4  -2   7  524.45   23.30
  -4  -2   7  475.95   22.70
  -4   2  -7  478.25   22.40
  -4  -2   7  517.85   23.10
   4   1  -7  130.69    8.40
   4  -1   7  133.09    8.50
  -4   1  -7  152.48   10.10
  -4  -1   7  153.18   10.10
   4   0  -7   13.10    2.20
   4   0   7   15.60    2.60
  -4   0   7   16.10    3.20
   4   1   7  153.08    8.90
   4  -1  -7  161.08    8.30
  -4   1   7  140.29   10.10
   4  -2  -7  473.45   19.10
   4   2   7  433.06   20.90
   4   2   7  462.65   25.20
   4   2   7  483.95   20.00
   4   2   7  450.35   22.10
  -4   2   7  529.95   23.00
  -4   2   7  552.14   23.20
   4   3   7  368.76   19.10
   4  -3  -7  392.66   16.30
   4   3   7  371.76   18.10
  -4   3   7  381.66   19.30
  -4   3   7  384.26   18.40
  -4   3   7  378.46   18.60
  -4   3   7  370.86   18.30
   4   4   7   17.60    3.50
   4   4   7   12.70    3.80
   4   4   7    9.40    2.70
   4  -4  -7   13.70    2.20
  -4   4   7    4.00    2.90
  -4   4   7    8.10    2.50
  -4   4   7    3.30    2.80
   4  -5  -7  151.08    9.30
   4   5   7  151.68    9.10
   4   5   7  137.99   11.30
   4   5   7  147.29    9.90
  -4  -5  -7  131.09    9.70
  -4   5   7  129.79    9.60
  -4   5   7  119.89   10.00
  -4   5   7  121.89    9.70
   4   6   7   30.60    5.60
   4   6   7   28.50    5.10
   4   6   7   28.40    4.50
   4  -6  -7   36.00    4.80
  -4   6   7   32.30    4.90
  -4  -6  -7   34.80    4.90
  -4   6   7   26.40    4.90
  -4   6   7   29.20    5.80
   4  -7  -7  537.95   25.10
   4   7   7  553.34   23.80
   4   7   7  523.75   27.70
   4   7   7  568.24   27.70
  -4   7   7  567.14   22.80
  -4  -7  -7  568.84   26.90
  -4   7   7  593.54   27.40
  -4   7   7  569.34   24.90
  -4   7   7  615.34   26.40
   4   8   7   90.09    9.10
   4  -8  -7   96.99    8.50
   4   8   7   88.99    7.30
  -4   8   7   92.19    6.90
  -4   8   7   99.99    8.20
  -4   8   7   96.39    9.30
  -4  -8  -7   97.29    9.40
   4   9   7  161.78   12.80
   4   9   7  167.38   10.40
  -4   9   7  193.58   13.30
  -4   9   7  179.48    9.80
  -4   9   7  177.38   11.30
   4  10   7   95.89    6.90
   4  10   7   96.99    9.20
   4  11   7    1.40    1.40
  -4  11   7    2.30    2.00
   5 -12   7  104.79    7.40
  -5 -12   7  110.69    7.60
   5 -11   7    8.30    2.50
  -5 -11   7    3.00    2.10
  -5 -11   7    5.40    1.80
   5 -10   7  118.59    9.60
  -5  10  -7  116.29    9.50
  -5 -10   7  113.49    9.60
  -5 -10   7  107.19    8.40
  -5 -10   7  110.69    9.50
  -5  10  -7   96.99    9.50
   5  -9   7  521.75   25.60
   5  -9   7  503.05   25.90
  -5   9  -7  519.95   27.10
  -5  -9   7  571.04   25.70
  -5  -9   7  532.95   26.10
  -5  -9   7  536.25   27.40
  -5   9  -7  556.74   25.80
   5  -8   7  199.98   14.00
   5  -8   7  205.88   14.80
   5  -8   7  196.88   14.80
  -5  -8   7  230.68   16.70
  -5  -8   7  211.68   15.80
  -5   8  -7  236.78   16.30
  -5  -8   7  240.88   15.40
  -5  -8   7  234.78   15.40
   5  -7   7   44.20    6.60
   5  -7   7   38.30    6.00
  -5  -7   7   38.50    6.40
  -5  -7   7   33.70    6.20
  -5  -7   7   30.90    5.40
  -5  -7   7   26.60    5.70
  -5   7  -7   39.60    5.80
   5  -6   7  395.56   21.20
   5  -6   7  374.36   19.70
   5  -6   7  392.26   20.70
   5  -6   7  376.46   20.00
  -5  -6   7  386.76   21.40
  -5  -6   7  403.76   23.30
  -5   6  -7  397.46   22.10
  -5  -6   7  402.26   21.00
   5  -5   7  333.87   17.70
   5  -5   7  366.76   19.60
   5  -5   7  368.96   19.00
   5  -5   7  367.36   19.60
  -5  -5   7  353.46   18.80
  -5  -5   7  355.96   21.40
  -5  -5   7  341.67   19.30
  -5  -5   7  352.36   19.60
  -5   5  -7  372.06   20.50
   5  -4   7   11.90    2.80
   5  -4   7    8.50    2.80
   5  -4   7    9.50    3.00
   5  -4   7    8.40    4.00
  -5  -4   7   21.50    5.40
  -5  -4   7   13.70    3.50
   5  -3   7   76.39    8.20
   5  -3   7   62.59    5.70
   5  -3   7   82.39    6.90
   5  -3   7   72.99    7.40
  -5   3  -7   65.59    7.10
  -5  -3   7   64.19    7.80
  -5  -3   7   69.99    6.80
  -5  -3   7   58.29    6.80
  -5  -3   7   69.39    6.40
   5  -2   7  344.17   17.70
   5  -2   7  338.67   18.60
   5  -2   7  326.07   15.90
  -5   2  -7  321.87   17.40
  -5  -2   7  329.47   17.20
  -5  -2   7  310.97   15.40
  -5  -2   7  307.67   17.00
  -5  -2   7  287.17   18.20
   5  -1   7  636.34   27.20
   5  -1   7  623.94   25.50
   5  -1   7  622.84   29.00
   5   1  -7  639.54   26.00
  -5  -1   7  619.44   26.90
  -5   1  -7  614.14   27.40
  -5  -1   7  608.04   27.00
   5   0  -7   95.59    7.00
   5   0   7   84.69    8.80
   5   0   7   92.39    7.90
  -5   0   7   89.69    7.80
  -5   0   7   92.89    7.90
   5  -1  -7  570.74   24.50
   5   1   7  626.14   29.70
   5   1   7  617.14   27.30
  -5   1   7  630.64   26.40
  -5   1   7  634.44   26.80
  -5   1   7  660.23   27.40
   5   2   7  299.67   17.20
   5   2   7  316.17   15.40
   5  -2  -7  328.77   15.30
  -5   2   7  341.07   17.10
  -5   2   7  340.87   17.10
  -5   2   7  353.66   17.90
   5   3   7   62.99    5.90
   5   3   7   52.99    6.70
   5  -3  -7   68.19    5.80
  -5   3   7   83.49    7.40
   5   4   7   16.70    3.40
  -5   4   7    8.00    2.90
  -5   4   7   12.50    3.60
  -5   4   7    9.80    3.20
   5   5   7  363.66   19.70
   5   5   7  332.07   16.70
   5  -5  -7  364.56   17.90
  -5   5   7  365.56   19.30
  -5   5   7  360.56   18.60
  -5   5   7  351.66   17.80
   5   6   7  397.66   21.70
   5   6   7  388.76   18.40
   5  -6  -7  371.06   19.30
  -5   6   7  408.06   19.40
  -5   6   7  410.26   20.70
  -5   6   7  420.86   21.60
   5  -7  -7   33.60    5.30
   5   7   7   27.90    5.00
   5   7   7   25.10    4.30
   5   8   7  234.98   15.60
   5   8   7  232.78   12.60
   5  -8  -7  204.38   14.10
   5   8   7  237.98   15.60
  -5  -8  -7  184.68   14.60
  -5   8   7  215.98   11.30
  -5   8   7  214.88   13.30
  -5   8   7  212.88   14.50
  -5   9   7  310.57   14.00
   5  10   7  101.29    7.00
   5  10   7  108.49    9.40
  -5  10   7  124.69    7.90
   5  11   7    4.70    1.40
   5  11   7    7.40    2.80
   5  12   7  105.79    7.40
   6 -11   7  133.89    9.10
  -6 -11   7  135.69    9.20
  -6  11  -7  159.88    9.70
  -6 -11   7  125.89    8.00
   6 -10   7   99.09    8.30
  -6  10  -7  123.89    9.10
  -6 -10   7   84.09    7.80
  -6 -10   7  100.29    7.80
   6  -9   7   14.90    3.90
  -6  -9   7    7.90    2.50
  -6   9  -7   13.50    3.60
  -6  -9   7    8.80    3.20
  -6  -9   7    7.90    3.00
   6  -8   7  131.19   11.00
   6  -8   7  147.99   11.80
  -6  -8   7  161.68   13.40
  -6   8  -7  144.19   12.40
  -6  -8   7  172.48   12.50
  -6  -8   7  146.09   11.90
   6  -7   7   53.29    6.90
   6  -7   7   63.89    7.30
  -6  -7   7   54.29    7.90
  -6   7  -7   61.59    8.00
  -6  -7   7   62.49    7.50
  -6  -7   7   65.79    8.30
  -6  -7   7   57.79    7.30
   6  -6   7   90.49    9.20
   6  -6   7   88.89    8.90
   6  -6   7   88.09    8.80
  -6  -6   7   98.19   10.60
  -6   6  -7   99.49   10.10
  -6  -6   7   97.99    9.30
  -6  -6   7   92.09    9.20
  -6  -6   7   97.39    9.60
   6  -5   7    8.30    3.10
   6  -5   7    8.60    3.00
   6  -5   7   13.20    4.40
  -6  -5   7    9.60    3.10
  -6  -5   7   14.10    4.20
  -6  -5   7    5.60    2.70
  -6   5  -7    5.90    2.90
   6  -4   7   69.09    7.70
   6  -4   7   62.89    7.20
   6  -4   7   70.69    7.90
  -6  -4   7   74.29    8.80
  -6  -4   7   78.39    7.40
  -6  -4   7   64.89    7.90
  -6   4  -7   73.79    8.00
  -6  -4   7   66.49    7.20
   6   3  -7  244.38   15.70
   6  -3   7  257.37   15.60
   6  -3   7  247.28   16.30
   6  -3   7  257.47   14.90
  -6  -3   7  277.47   15.20
  -6   3  -7  276.87   16.80
  -6  -3   7  274.47   17.80
  -6  -3   7  281.87   15.60
  -6  -3   7  301.37   17.00
   6  -2   7  161.28   12.30
   6   2  -7  156.18   11.30
   6  -2   7  163.98   10.70
   6  -2   7  144.69   11.20
  -6  -2   7  166.68   12.90
  -6  -2   7  161.98   11.20
  -6   2  -7  169.08   12.20
  -6  -2   7  169.98   11.90
  -6  -2   7  162.48   10.30
  -6  -2   7  153.48   10.70
   6  -1   7   22.90    4.90
  -6  -1   7   18.30    3.70
  -6   1  -7   10.70    3.20
  -6  -1   7   10.90    2.90
  -6  -1   7   13.70    3.60
  -6  -1   7   13.10    3.10
   6   0   7    6.30    3.00
   6   0  -7    9.00    2.90
   6   0   7    6.60    2.50
   6   0   7    7.40    3.50
  -6   0   7    8.50    3.10
  -6   0   7    7.80    2.20
  -6   0   7    6.60    2.30
  -6   0  -7    9.30    3.20
   6   1   7   14.40    4.40
   6   1   7   21.60    3.90
  -6   1   7   26.90    4.50
  -6   1   7   32.80    4.10
  -6   1   7   24.70    4.20
   6   2   7  150.48    9.90
   6   2   7  146.49   11.10
   6  -2  -7  157.78   10.10
  -6   2   7  157.28   10.90
  -6   2   7  161.08   10.60
  -6   2   7  139.39    8.90
   6  -3  -7  284.87   14.80
   6   3   7  275.57   14.50
   6   3   7  281.67   16.30
  -6   3   7  252.87   14.80
  -6   3   7  274.97   15.90
  -6   3   7  266.87   15.40
   6  -4  -7   64.69    6.70
   6   4   7   65.99    7.70
   6   4   7   71.79    6.80
  -6   4   7   60.19    7.20
  -6   4   7   66.39    7.10
  -6   4   7   80.89    7.70
   6  -5  -7    7.80    2.90
   6   5   7    8.40    3.50
   6   5   7    7.00    2.70
  -6   5   7    7.10    2.60
  -6   5   7   14.00    4.10
   6   6   7   92.19    7.70
   6   6   7   95.89    9.10
   6  -6  -7   89.89    8.30
  -6   6   7   81.89    8.00
  -6   6   7   88.19    7.70
  -6   6   7   74.29    8.50
   6   7   7   59.79    7.00
   6   7   7   60.89    6.20
   6  -7  -7   48.60    6.60
  -6   7   7   60.69    7.30
  -6   7   7   68.49    6.90
  -6   7   7   54.09    6.70
   6   8   7  160.58   12.20
   6   8   7  161.68   10.20
   6   8   7  159.88   12.70
  -6   8   7  146.79    8.70
  -6   8   7  139.69   10.50
  -6   8   7  133.19   11.20
   6   9   7    4.50    2.50
   6   9   7    7.10    2.40
   6   9   7    7.30    2.10
  -6   9   7   12.00    3.90
  -6   9   7    4.40    1.80
   6  10   7   76.99    5.60
   6  10   7   86.79    7.80
  -6  10   7   97.29    6.60
   6  11   7  140.89    9.10
  -6  11   7  141.59    6.90
   7 -11   7   21.00    3.00
  -7 -11   7   23.60    2.80
  -7 -11   7   17.60    2.80
   7 -10   7   47.40    5.30
  -7 -10   7   50.69    5.60
  -7 -10   7   53.39    5.40
   7  -9   7  104.89    8.80
  -7   9  -7  106.19    9.00
  -7   9  -7   92.69    9.40
  -7  -9   7   91.29    8.20
  -7  -9   7   82.99    8.00
   7  -8   7   64.29    7.20
   7  -8   7   69.89    7.20
  -7   8  -7   63.79    8.50
  -7  -8   7   80.49    8.00
  -7  -8   7   78.29    8.80
  -7  -8   7   93.69    8.50
   7  -7   7  756.82   34.50
   7  -7   7  835.32   35.00
  -7   7  -7  787.42   37.00
  -7  -7   7  820.02   35.00
  -7  -7   7  804.62   37.50
   7   6  -7  153.78   13.60
   7  -6   7  181.48   13.70
   7  -6   7  178.18   12.80
   7  -6   7  174.18   12.80
  -7   6  -7  160.68   13.80
  -7  -6   7  168.88   12.60
  -7  -6   7  178.28   13.40
  -7  -6   7  174.28   14.50
   7  -5   7  104.49    9.40
   7   5  -7  104.79   10.20
   7  -5   7  107.99    9.60
  -7  -5   7   86.49    9.70
  -7   5  -7   71.59    8.70
  -7  -5   7   76.29    8.30
  -7  -5   7   84.09    9.30
   7   4  -7  121.19   10.70
   7  -4   7  120.59   10.10
   7  -4   7  105.39   10.20
   7  -4   7  107.49    9.60
  -7  -4   7  121.69   10.00
  -7  -4   7  129.89   10.30
  -7  -4   7  127.69   12.10
  -7   4  -7  123.49   11.10
  -7  -4   7  139.29   11.30
   7   3  -7  207.28   14.70
   7  -3   7  205.48   14.80
   7  -3   7  211.08   14.40
   7  -3   7  218.58   13.90
  -7  -3   7  236.78   14.00
  -7  -3   7  230.88   16.40
  -7  -3   7  228.18   15.00
  -7   3  -7  242.08   15.80
  -7  -3   7  225.48   14.30
   7   2  -7   76.69    7.90
   7  -2   7   97.19    9.20
   7  -2   7   72.49    7.50
  -7   2  -7   91.49    9.20
  -7  -2   7   81.99    7.80
  -7  -2   7   92.49   10.00
  -7  -2   7   98.29    8.80
  -7  -2   7  100.39    9.10
   7   1  -7  670.43   29.80
   7  -1   7  665.23   29.50
   7  -1   7  679.53   28.60
   7  -1   7  671.43   31.50
  -7  -1   7  659.73   30.90
  -7  -1   7  649.64   27.70
  -7  -1   7  652.23   27.50
  -7  -1   7  670.93   29.10
  -7  -1   7  666.33   29.60
  -7   1  -7  679.43   31.10
   7   0   7  242.28   16.50
   7   0   7  226.38   13.60
   7   0   7  213.38   14.10
   7   0  -7  222.88   14.10
  -7   0   7  221.88   12.60
  -7   0   7  239.98   14.20
  -7   0   7  230.68   15.20
  -7   0  -7  231.38   15.40
  -7   0   7  241.08   14.50
  -7   0   7  238.58   13.90
   7   1   7  653.83   28.10
   7   1   7  669.73   32.70
   7   1   7  646.54   29.30
   7  -1  -7  633.74   28.70
  -7   1   7  674.43   29.00
  -7   1   7  673.83   29.10
  -7   1   7  676.23   27.00
  -7  -1  -7  672.43   31.50
  -7   1   7  691.53   29.40
   7   2   7  101.29    8.70
   7   2   7   87.19    7.90
   7  -2  -7   89.79    8.10
  -7   2   7   78.39    6.80
  -7   2   7   86.59    7.90
  -7   2   7   76.49    7.90
   7  -3  -7  236.38   14.00
   7   3   7  231.28   14.70
   7   3   7  214.48   13.10
  -7   3   7  208.58   13.00
  -7   3   7  214.58   13.50
   7   4   7  126.69   10.60
   7   4   7  130.69    9.50
   7  -4  -7  141.89   10.50
  -7   4   7  114.49    9.90
  -7   4   7  119.49    9.70
  -7   4   7  113.69    8.90
   7  -5  -7   83.99    8.00
   7   5   7   72.59    7.40
   7   5   7   85.19    8.40
  -7   5   7  107.39    9.30
   7   6   7  168.68   12.30
   7   6   7  166.18   10.90
   7  -6  -7  166.68   12.20
  -7   6   7  179.58   12.40
  -7   6   7  166.58   14.30
  -7   6   7  183.68   12.80
   7   7   7  764.92   33.60
   7   7   7  757.92   31.10
  -7   7   7  787.42   33.30
  -7   7   7  793.92   34.00
   7   8   7   72.29    6.30
   7   8   7   79.09    7.60
   7   8   7   74.59    8.20
  -7   8   7   61.19    6.70
  -7   8   7   62.19    7.10
  -7   8   7   70.89    5.20
   7   9   7   93.39    6.70
   7   9   7   84.09    7.90
   7   9   7   97.59    8.10
  -7   9   7  104.29    8.70
  -7   9   7  103.89    7.70
   7  10   7   59.29    5.50
   7  10   7   52.09    3.90
  -7  10   7   48.20    4.40
   7  11   7   28.30    3.20
   8 -10   7   14.90    2.90
  -8 -10   7   11.10    2.70
  -8 -10   7    8.30    2.40
   8  -9   7  144.59    9.70
  -8  -9   7  136.39    9.60
  -8  -9   7  131.49    9.60
  -8   8  -7    8.70    4.30
  -8  -8   7    7.50    2.80
   8  -7   7   62.69    6.90
   8  -7   7   64.59    6.70
  -8  -7   7   72.59    8.00
  -8   7  -7   80.19    8.80
  -8  -7   7   63.39    7.30
   8  -6   7   25.90    4.70
   8  -6   7   25.00    5.50
  -8  -6   7   27.30    4.80
  -8  -6   7   14.00    5.00
  -8  -6   7   17.50    4.50
  -8   6  -7   24.40    5.10
   8  -5   7  206.18   13.50
   8  -5   7  198.68   13.40
   8   5  -7  206.78   15.60
   8  -5   7  206.58   13.90
  -8  -5   7  203.58   13.70
  -8  -5   7  219.48   15.10
  -8  -5   7  193.48   15.60
  -8   5  -7  199.88   15.20
   8  -4   7   36.90    5.30
   8  -4   7   29.80    4.90
   8  -4   7   25.20    5.40
   8   4  -7   36.30    6.10
  -8  -4   7   23.60    4.40
  -8  -4   7   16.90    4.70
  -8  -4   7   28.00    5.10
  -8   4  -7   26.50    5.50
   8   3  -7  256.07   17.20
   8  -3   7  260.27   16.30
   8  -3   7  245.38   15.30
   8  -3   7  268.67   15.80
  -8   3  -7  222.38   16.30
  -8  -3   7  234.38   14.70
  -8  -3   7  225.88   16.50
  -8  -3   7  244.28   16.10
   8  -2   7  415.76   21.70
   8  -2   7  435.16   21.60
   8   2  -7  416.06   23.10
   8  -2   7  411.46   23.00
  -8  -2   7  439.36   23.60
  -8   2  -7  446.86   24.10
  -8  -2   7  440.66   21.10
  -8  -2   7  455.35   23.10
   8  -1   7   93.59    8.80
   8  -1   7   99.39   10.30
   8   1  -7   99.89    9.50
   8  -1   7   96.89    8.90
  -8  -1   7  117.79    9.10
  -8  -1   7  113.99    8.80
  -8   1  -7  121.79   10.80
  -8  -1   7  104.29    9.20
  -8  -1   7  108.79   10.60
   8   0   7  472.05   23.10
   8   0   7  500.45   23.30
   8   0   7  484.15   26.00
   8   0  -7  469.65   24.10
  -8   0   7  469.85   23.10
  -8   0  -7  476.95   25.20
  -8   0   7  458.15   22.30
  -8   0   7  482.15   21.80
   8   1   7  116.79   11.60
   8  -1  -7   90.69    9.10
   8   1   7  111.29    9.20
   8   1   7  101.89    9.00
  -8   1   7   95.29    8.00
  -8   1   7   92.09    8.60
  -8   1   7   97.19    8.60
  -8  -1  -7   99.89    9.90
   8  -2  -7  439.46   22.50
   8   2   7  438.66   22.00
   8   2   7  435.56   21.30
   8   2   7  448.76   25.80
  -8   2   7  451.25   22.30
  -8   2   7  422.76   21.00
  -8   2   7  437.16   20.30
  -8  -2  -7  436.36   24.30
   8   3   7  235.28   14.10
   8   3   7  228.28   14.50
   8  -3  -7  211.28   14.40
  -8   3   7  256.37   13.80
   8   4   7   21.30    4.70
   8   4   7   21.70    4.00
   8  -4  -7   16.70    4.70
   8   5   7  201.88   12.40
   8   5   7  203.28   13.50
   8  -5  -7  185.18   13.30
  -8   5   7  201.38   13.20
   8   6   7   17.90    3.80
   8   6   7   20.30    4.60
  -8   6   7   30.20    4.80
   8   7   7   73.59    6.30
   8   7   7   56.79    6.40
  -8   7   7   62.09    6.90
  -8   7   7   63.99    7.20
   8   8   7    4.70    1.90
   8   8   7    1.40    2.10
   8   8   7    6.30    2.30
  -8   8   7    1.00    1.50
  -8   8   7    3.40    2.30
   8   9   7  132.89    7.50
   8   9   7  136.59    8.80
   8   9   7  129.19    9.70
  -8   9   7  135.59    8.70
   8  10   7    7.80    2.30
   8  10   7    7.90    2.40
   9  -9   7   12.70    3.00
  -9  -9   7   14.20    2.60
  -9  -9   7   17.70    2.90
   9  -8   7   24.80    3.70
  -9  -8   7   19.00    3.70
  -9  -8   7   17.20    3.40
   9  -7   7  120.29    9.30
  -9  -7   7  116.69    9.30
  -9   7  -7  105.39   10.50
   9  -6   7  137.89   10.40
   9  -6   7  143.89    9.70
  -9  -6   7   98.89    9.00
  -9  -6   7  110.39   10.10
  -9   6  -7  115.09   11.30
   9  -5   7  132.19   10.30
   9  -5   7  151.98   11.30
  -9  -5   7  155.68   11.50
  -9   5  -7  159.78   13.00
  -9  -5   7  152.08   12.00
   9  -4   7  261.87   15.60
   9  -4   7  262.27   15.50
   9  -4   7  278.87   16.60
  -9  -4   7  268.97   15.90
  -9   4  -7  257.27   18.10
  -9  -4   7  277.27   17.00
   9  -3   7   53.19    6.80
   9  -3   7   52.89    6.60
   9   3  -7   63.99    8.00
   9  -3   7   50.59    6.20
  -9   3  -7   44.70    6.80
  -9  -3   7   49.90    6.20
  -9  -3   7   50.49    6.90
   9  -2   7   95.39    8.50
   9  -2   7   77.89    9.00
   9  -2   7   87.89    8.60
   9   2  -7   83.49    9.60
  -9   2  -7   91.79    9.60
  -9  -2   7   89.59    8.60
  -9  -2   7   93.29    8.30
   9  -1   7 1032.20   44.30
   9  -1   7  996.00   41.20
   9   1  -7 1014.10   44.30
   9  -1   7 1060.99   42.10
  -9  -1   7 1080.69   42.70
  -9  -1   7 1101.49   41.10
  -9   1  -7 1076.99   45.30
   9   0   7   18.00    4.90
   9   0  -7   26.20    5.00
   9   0   7   11.30    4.20
   9   0   7   16.80    4.30
  -9   0   7   16.50    4.00
  -9   0  -7   16.50    4.60
  -9   0   7   14.80    3.50
   9   1   7 1109.89   46.30
   9   1   7 1023.20   41.20
   9   1   7 1094.79   42.00
   9  -1  -7 1036.80   43.60
  -9  -1  -7 1031.10   44.60
  -9   1   7 1010.80   40.90
  -9   1   7 1021.20   40.00
  -9   1   7 1068.39   41.80
   9   2   7   81.59    8.00
   9   2   7   85.19    8.10
   9   2   7   90.59   10.30
   9  -2  -7   98.99    9.50
  -9   2   7   82.69    7.30
  -9   2   7   95.59    7.70
  -9   2   7   85.19    8.40
  -9  -2  -7   87.49    9.40
   9   3   7   39.70    5.70
   9  -3  -7   43.10    7.00
   9   3   7   42.90    7.40
   9   3   7   37.30    5.60
  -9  -3  -7   50.39    7.20
  -9   3   7   53.69    6.70
   9   4   7  266.07   15.30
   9   4   7  261.97   15.00
  -9  -4  -7  260.77   18.00
  -9   4   7  259.97   15.90
   9   5   7  156.48   10.50
   9   5   7  158.58   10.70
  -9   5   7  143.89   11.30
   9   6   7  103.39   10.60
   9   6   7  110.19    8.50
   9   6   7  100.19    8.00
  -9   6   7  134.09   10.10
   9   7   7  119.59   10.80
   9   7   7  127.49    8.70
   9   7   7  115.79    8.10
  -9   7   7  127.49    9.50
   9   8   7   17.80    3.80
   9   8   7   24.00    3.00
   9   8   7   26.70    3.90
  -9   8   7   23.70    3.70
   9   9   7   19.50    3.30
  -9   9   7   15.40    2.50
 -10  -8   7   22.50    3.40
 -10  -8   7   25.90    3.20
  10  -7   7   42.50    5.00
 -10  -7   7   53.19    5.20
 -10  -7   7   44.30    5.40
  10  -6   7    9.30    2.80
 -10  -6   7    5.10    2.00
 -10  -6   7    9.10    2.70
 -10   6  -7    7.40    3.90
  10  -5   7   58.99    6.50
  10  -5   7   66.39    6.20
 -10  -5   7   59.49    6.90
 -10   5  -7   59.99    7.40
 -10  -5   7   59.49    6.20
  10  -4   7   98.19    7.70
  10  -4   7   89.59    7.80
  10  -4   7   85.99    8.30
 -10  -4   7   85.39    8.50
 -10   4  -7   65.39    8.20
 -10  -4   7   90.39    7.90
  10  -3   7  227.98   14.00
  10  -3   7  228.48   14.30
  10  -3   7  235.18   13.10
 -10  -3   7  218.78   13.50
 -10  -3   7  221.38   14.20
 -10   3  -7  220.68   16.00
  10  -2   7   12.40    3.50
  10  -2   7   10.50    3.50
 -10  -2   7    5.30    2.30
 -10  -2   7   10.00    2.90
 -10   2  -7    8.80    4.00
  10  -1   7   46.30    6.10
  10  -1   7   57.39    5.80
  10  -1   7   48.00    6.40
 -10  -1   7   44.10    5.60
 -10   1  -7   45.90    6.90
 -10  -1   7   56.79    6.30
  10   0   7  379.76   21.60
  10   0   7  345.07   17.70
  10   0   7  368.26   19.40
 -10   0   7  367.46   18.70
 -10   0  -7  358.56   21.40
 -10   0   7  354.86   18.10
 -10   0   7  368.96   18.40
  10   1   7   41.50    5.80
  10   1   7   43.50    5.90
  10   1   7   50.59    7.10
 -10   1   7   47.00    5.70
 -10   1   7   55.29    5.70
 -10   1   7   48.40    5.20
 -10  -1  -7   48.80    7.00
  10   2   7    7.50    3.10
  10   2   7    6.90    2.00
 -10   2   7   10.30    3.00
 -10  -2  -7    9.70    4.10
  10   3   7  217.48   13.60
  10   3   7  235.08   13.00
  10   3   7  239.78   17.00
 -10   3   7  240.08   14.60
 -10  -3  -7  231.68   16.10
  10   4   7   80.59    7.20
  10   4   7   86.79    9.60
  10   4   7   75.39    7.10
 -10  -4  -7   82.29    9.00
 -10   4   7   77.99    7.70
  10   5   7   56.39    7.10
  10   5   7   61.19    6.00
  10   5   7   61.19    6.00
 -10   5   7   61.09    6.50
 -10  -5  -7   56.59    7.60
  10   6   7    6.10    1.90
  10   6   7    9.80    3.00
 -10   6   7   11.20    2.90
  10   7   7   47.80    4.40
  10   7   7   50.69    5.70
 -10   7   7   43.90    4.80
  10   8   7   21.40    3.50
  10   8   7   18.80    2.40
 -10   8   7   13.00    2.50
  11  -7   7   59.19    5.00
 -11  -7   7   61.39    5.30
 -11  -7   7   63.89    4.80
  11  -6   7   95.99    7.40
 -11  -6   7   99.59    7.00
 -11  -6   7   99.29    7.60
  11  -5   7   73.89    6.90
 -11  -5   7   77.09    6.40
 -11  -5   7   76.99    7.00
  11  -4   7    5.00    2.20
 -11  -4   7    8.80    2.80
 -11   4  -7   15.80    4.00
 -11  -4   7    9.50    2.60
  11  -3   7    5.50    2.60
  11  -3   7    6.00    3.10
 -11  -3   7    9.10    2.70
 -11  -3   7    9.40    3.10
 -11   3  -7   12.20    4.30
  11  -2   7  156.48   11.00
  11  -2   7  173.58   11.40
 -11  -2   7  152.48   10.20
 -11   2  -7  142.19   12.40
 -11  -2   7  148.69   10.50
  11  -1   7   45.40    5.80
  11  -1   7   52.09    6.10
 -11  -1   7   50.59    5.30
 -11   1  -7   42.00    6.60
 -11  -1   7   44.70    5.20
  11   0   7    3.70    2.00
 -11   0   7    7.50    2.20
 -11   0  -7    8.90    3.80
 -11   0   7   11.60    3.10
  11   1   7   40.20    5.30
  11   1   7   48.30    6.40
 -11  -1  -7   48.90    7.10
 -11   1   7   52.39    5.50
 -11   1   7   55.59    5.30
  11   2   7  148.49   10.30
  11   2   7  143.29   11.80
 -11  -2  -7  160.18   12.40
 -11   2   7  163.48   10.80
  11   3   7    8.00    2.90
  11   3   7    6.80    2.40
 -11  -3  -7    8.20    4.00
  11   4   7    9.70    3.40
  11   4   7    9.70    2.50
 -11   4   7    6.70    2.30
  11   5   7   79.69    6.30
  11   5   7   88.59    8.30
 -11   5   7   76.59    7.00
  11   6   7  106.29    8.70
  11   6   7  106.19    6.50
 -11   6   7   99.39    7.50
  11   7   7   65.29    3.80
  11   7   7   66.29    6.00
 -11   7   7   56.69    5.00
  12  -5   7  146.79    8.70
 -12  -5   7  155.28    8.80
 -12  -5   7  160.88    8.30
  12  -4   7   67.89    6.00
 -12  -4   7   73.99    5.90
 -12  -4   7   76.29    5.50
  12  -3   7   26.00    3.80
 -12  -3   7   28.30    3.80
 -12  -3   7   32.30    3.60
  12  -2   7   93.09    7.00
  12  -2   7   91.79    7.40
 -12  -2   7   85.79    6.50
 -12  -2   7   92.99    6.70
  12  -1   7  112.49    8.10
  12  -1   7  105.19    8.20
 -12  -1   7  129.89    7.90
 -12  -1   7  138.79    8.40
  12   0   7   40.00    4.50
  12   0   7   34.70    4.40
  12   1   7  130.29    9.70
  12   1   7  127.49    8.60
 -12   1   7  104.19    7.50
  12   2   7  100.39    8.50
  12   2   7   92.29    7.00
 -12   2   7   90.69    7.10
  12   3   7   33.10    4.40
  12   3   7   31.20    3.70
 -12   3   7   31.80    4.00
  12   4   7   72.69    5.30
  12   4   7   67.59    6.60
 -12   4   7   64.29    5.80
  12   5   7  149.29    7.40
  12   5   7  149.59   10.10
 -12   5   7  141.39    8.70
  13  -2   7   47.40    4.10
  13  -1   7   71.29    5.40
  13   0   7   25.70    2.90
  13   0   7   27.10    3.50
  13   1   7   68.59    5.50
  13   1   7   75.69    5.20
 -13   1   7   71.49    4.60
  13   2   7   42.10    4.20
  13   2   7   30.80    3.40
 -13   2   7   39.50    3.50
   0 -12   8  127.19    8.80
   0 -11   8   -1.30    1.50
   0 -10   8   43.80    5.80
   0 -10   8   31.40    4.80
   0  -9   8  818.42   34.20
   0  -9   8  757.72   34.10
   0  -9   8  767.52   36.60
   0  -8   8  607.64   28.00
   0  -8   8  628.04   28.90
   0  -8   8  581.64   28.90
   0  -8   8  611.94   30.50
   0  -7   8  225.18   15.70
   0  -7   8  237.98   14.60
   0  -7   8  236.08   14.90
   0  -7   8  222.58   15.60
   0  -6   8  386.36   21.00
   0   6  -8  319.87   21.50
   0  -6   8  394.26   19.20
   0  -6   8  395.06   21.50
   0  -6   8  377.86   19.90
   0   5  -8   77.79    6.10
   0  -5   8   72.79    6.60
   0  -5   8   70.69    8.10
   0  -5   8   57.89    7.00
   0  -5   8   70.99    7.50
   0  -4   8    2.80    1.40
   0  -4   8    6.80    2.90
   0  -4   8    3.20    2.50
   0   3  -8  151.28    8.60
   0  -3   8  147.89   11.60
   0  -3   8  163.78   11.00
   0   2  -8  942.41   32.40
   0  -2   8  860.81   35.30
   0   1  -8  127.99    7.50
   0  -1   8  138.99    9.40
   0   0   8  258.27   14.00
   0   1   8  129.39    9.20
   0   2   8 1004.50   38.90
   0   3   8  160.88   10.70
   0   3   8  168.78   11.20
   0   3   8  168.38   10.50
   0  -4  -8    1.60    1.00
   0   4   8    1.10    1.60
   0   4   8    6.30    2.70
   0   4   8   -0.10    1.90
   0   5   8   69.09    7.00
   0   5   8   68.69    7.60
   0   5   8   79.39    7.20
   0  -5  -8   84.69    5.30
   0   6   8  401.96   19.50
   0   6   8  386.56   20.00
   0  -6  -8  391.06   17.20
   0   6   8  389.86   21.00
   0  -7  -8  227.48   12.50
   0   7   8  204.48   12.90
   0   7   8  225.18   15.10
   0   8   8  578.44   25.70
   0   8   8  611.64   29.00
   0  -8  -8  592.34   26.20
   0   9   8  787.82   34.80
   0   9   8  760.32   30.60
   0  -9  -8  749.03   32.70
   0  10   8   46.70    6.10
   0  10   8   54.29    5.10
   0  11   8    2.10    1.80
   0  12   8  121.19    8.70
   1 -12   8   89.59    7.00
  -1 -12   8   81.49    6.80
   1 -11   8   22.50    4.10
  -1 -11   8   16.80    4.00
   1 -10   8   37.70    5.50
   1 -10   8   59.19    6.20
  -1 -10   8   47.20    6.00
  -1 -10   8   50.79    6.30
   1  -9   8   26.30    5.40
   1  -9   8   30.40    6.20
   1  -9   8   25.40    5.10
  -1  -9   8   20.00    5.30
  -1  -9   8   17.20    4.50
  -1  -9   8   14.70    4.30
   1  -8   8   39.70    6.20
   1  -8   8   37.50    5.90
   1  -8   8   35.20    5.60
   1  -8   8   32.50    6.30
  -1  -8   8   24.60    5.20
  -1  -8   8   24.00    5.40
  -1  -8   8   21.20    5.30
   1  -7   8  124.19   11.30
   1  -7   8  127.19   11.40
   1  -7   8  137.29   11.40
   1  -7   8  145.99   10.70
  -1  -7   8  146.79   12.30
  -1  -7   8  153.48   12.40
  -1  -7   8  155.88   11.20
  -1   7  -8  150.78   10.70
  -1  -7   8  146.39   11.30
   1  -6   8  167.38   12.70
   1  -6   8  163.98   10.90
   1  -6   8  154.58   11.80
   1  -6   8  159.88   12.30
  -1  -6   8  140.39   11.30
  -1  -6   8  153.38   12.00
  -1   6  -8  142.79   10.10
  -1  -6   8  145.29   10.70
  -1  -6   8  133.09   10.10
  -1  -6   8  140.89   12.00
   1  -5   8   43.50    6.00
   1  -5   8   55.79    6.60
   1  -5   8   49.80    5.40
   1  -5   8   47.30    6.70
  -1  -5   8   37.60    5.70
  -1  -5   8   49.00    6.30
  -1  -5   8   55.89    6.20
  -1  -5   8   52.49    5.60
  -1  -5   8   33.50    6.70
  -1   5  -8   53.19    5.50
   1  -4   8   58.49    6.10
   1  -4   8   69.89    7.00
   1  -4   8   80.99    7.40
   1  -4   8   72.89    7.80
  -1  -4   8   57.49    7.70
  -1   4  -8   72.19    6.00
  -1  -4   8   68.79    7.20
  -1  -4   8   71.39    7.80
   1  -3   8  191.58   12.10
   1  -3   8  171.18   12.90
  -1  -3   8  199.58   13.60
  -1   3  -8  200.58   10.90
  -1  -3   8  206.68   12.80
   1  -2   8  189.28   11.40
  -1  -2   8  181.88   11.60
  -1   2  -8  165.68    9.60
   1  -1   8   57.39    5.50
   1   1  -8   47.10    3.60
  -1   1  -8   44.90    4.40
  -1  -1   8   55.69    5.80
   1   0   8  728.93   29.40
  -1   0   8  717.93   29.70
   1   1   8   47.00    5.20
  -1   1   8   53.69    5.60
   1   2   8  166.48   11.00
  -1   2   8  194.48   12.00
   1   3   8  194.28   11.50
   1   3   8  182.08   13.60
   1   3   8  201.98   12.20
   1   3   8  203.48   12.30
  -1   3   8  198.78   12.40
  -1   3   8  177.08   11.70
  -1   3   8  178.38   11.20
   1   4   8   63.39    6.40
   1  -4  -8   67.59    3.90
   1   4   8   62.39    6.60
   1   4   8   85.69    7.80
  -1  -4  -8   77.09    4.60
  -1   4   8   71.09    6.90
  -1   4   8   72.89    7.30
  -1   4   8   79.89    7.00
  -1   4   8   66.79    7.00
   1   5   8   47.20    5.80
   1  -5  -8   54.39    4.00
   1   5   8   45.10    5.40
   1   5   8   42.40    6.50
  -1   5   8   51.59    6.00
  -1   5   8   39.50    6.10
  -1  -5  -8   50.99    4.40
  -1   5   8   44.00    5.50
   1  -6  -8  154.98    9.00
   1   6   8  151.38   10.40
   1   6   8  140.49   11.70
  -1   6   8  153.88   11.10
  -1  -6  -8  162.08    9.50
  -1   6   8  152.48   11.70
  -1   6   8  151.08   10.80
   1   7   8  146.29   10.40
   1   7   8  147.29   11.90
   1  -7  -8  145.19    9.50
  -1   7   8  126.79   11.10
  -1   7   8  145.49   10.40
  -1  -7  -8  144.89    9.80
   1  -8  -8   30.50    5.00
   1   8   8   30.40    5.10
  -1   8   8   34.30    5.00
  -1   8   8   34.40    5.70
   1   9   8   25.00    4.10
   1  -9  -8   18.50    6.70
  -1  -9  -8   40.00    7.50
  -1   9   8   28.90    5.10
  -1   9   8   32.40    4.40
   1  10   8   54.49    6.80
  -1  10   8   39.10    5.90
  -1  10   8   51.89    5.10
   1  11   8   18.20    3.70
  -1  11   8   22.50    4.00
   1  12   8   81.59    7.00
  -1  12   8   81.89    6.80
   2 -12   8   26.20    3.90
   2 -11   8   69.89    6.80
  -2 -11   8   60.39    6.60
  -2 -11   8   88.89    6.90
   2 -10   8   64.19    7.00
  -2 -10   8   52.39    6.50
  -2 -10   8   53.39    6.70
   2  -9   8  170.38   13.00
   2  -9   8  179.08   12.70
   2  -9   8  160.78   12.20
  -2  -9   8  202.58   13.30
  -2  -9   8  208.78   14.50
   2  -8   8  175.18   13.60
   2  -8   8  161.08   12.40
   2  -8   8  151.28   12.50
   2  -8   8  153.08   11.80
  -2  -8   8  177.48   14.50
  -2   8  -8  201.38   13.10
  -2  -8   8  196.08   14.50
  -2  -8   8  189.08   12.80
   2  -7   8   36.50    5.50
   2  -7   8   49.00    6.70
   2  -7   8   42.00    6.00
   2  -7   8   34.30    6.10
  -2   7  -8   45.60    6.40
  -2  -7   8   31.40    5.80
  -2  -7   8   36.60    6.40
  -2  -7   8   34.10    5.80
  -2  -7   8   42.90    6.60
  -2  -7   8   40.30    6.20
   2  -6   8  115.79   10.40
   2  -6   8  118.99   10.00
   2  -6   8  113.19    9.00
   2  -6   8  120.79   10.30
  -2   6  -8   99.59    8.60
  -2  -6   8  101.19   10.20
  -2  -6   8   95.19    9.60
  -2  -6   8   99.19    9.00
  -2  -6   8  101.29    9.20
  -2  -6   8  108.79    9.00
   2  -5   8  553.44   23.50
   2  -5   8  552.24   26.60
   2  -5   8  563.54   25.50
   2  -5   8  541.65   25.30
  -2  -5   8  509.75   24.00
  -2  -5   8  512.85   23.90
  -2   5  -8  518.55   23.90
  -2  -5   8  501.35   23.00
  -2  -5   8  522.65   25.90
  -2  -5   8  526.95   26.50
   2  -4   8  206.78   12.90
   2  -4   8  189.98   13.60
   2  -4   8  198.58   13.00
   2  -4   8  202.88   11.40
  -2   4  -8  205.88   12.20
  -2  -4   8  191.08   12.20
  -2  -4   8  198.78   13.40
  -2  -4   8  177.38   11.10
  -2  -4   8  200.38   14.20
   2  -3   8  594.74   25.50
   2  -3   8  558.54   25.30
   2  -3   8  569.44   27.00
  -2   3  -8  524.05   23.70
  -2  -3   8  578.44   25.00
  -2  -3   8  595.14   27.90
  -2  -3   8  603.14   26.40
   2  -2   8   44.30    6.30
   2  -2   8   39.10    4.90
  -2   2  -8   45.20    4.80
  -2  -2   8   51.49    5.80
  -2  -1   8   10.70    3.20
  -2   1  -8   11.10    2.40
   2   0  -8  401.46   14.60
   2   0   8  413.76   19.00
  -2   0   8  431.96   20.20
   2   1   8    7.40    2.10
  -2   1   8    1.60    1.90
   2   2   8   52.99    5.40
   2   2   8   51.49    5.40
  -2   2   8   36.70    5.40
  -2   2   8   47.40    6.80
  -2   2   8   52.69    5.80
   2   3   8  579.74   26.10
   2   3   8  615.14   25.60
   2   3   8  609.94   25.40
   2   3   8  592.54   25.60
  -2   3   8  555.84   26.00
  -2   3   8  568.04   24.80
  -2   3   8  565.64   25.40
   2   4   8  191.38   13.60
   2   4   8  209.08   13.40
   2   4   8  200.78   12.20
   2  -4  -8  200.28    8.80
   2   4   8  195.48   12.40
  -2   4   8  191.68   12.40
  -2   4   8  201.68   12.10
   2   5   8  512.15   25.50
   2  -5  -8  509.55   20.50
   2   5   8  477.45   25.20
   2   5   8  496.05   23.50
   2   5   8  529.15   24.40
  -2   5   8  579.14   24.60
  -2   5   8  537.85   24.70
  -2  -5  -8  578.84   22.20
  -2   5   8  580.24   25.00
   2  -6  -8  102.69    7.10
   2   6   8  102.09    8.50
   2   6   8   94.99    9.50
  -2   6   8  117.49    9.40
  -2   6   8  109.09    8.90
  -2   6   8  113.39   10.00
  -2  -6  -8  122.29    8.50
   2   7   8   40.70    5.30
   2  -7  -8   35.60    4.90
   2   7   8   40.80    6.40
  -2   7   8   42.10    5.40
  -2  -7  -8   36.30    5.20
  -2   7   8   42.30    6.10
  -2   7   8   46.00    5.90
   2   8   8  193.08   14.00
   2   8   8  179.18   11.40
   2  -8  -8  184.48   11.70
  -2   8   8  154.78   11.00
  -2   8   8  170.68   12.40
  -2  -8  -8  168.38   11.50
   2   9   8  199.78   14.20
   2   9   8  184.38   11.00
  -2   9   8  172.28   11.20
  -2   9   8  175.28   12.70
   2  10   8   48.10    6.50
  -2  10   8   50.49    6.70
  -2  10   8   60.09    5.50
   2  11   8   58.79    6.90
  -2  11   8   75.09    6.80
   2  12   8   39.30    4.60
  -2  12   8   32.60    4.00
   3 -12   8   32.50    4.00
  -3 -12   8   36.10    3.80
   3 -11   8    1.10    2.10
  -3 -11   8    0.00    1.50
   3 -10   8  128.49    9.80
  -3 -10   8  110.29    9.60
  -3 -10   8  111.79    9.50
   3  -9   8  764.32   32.70
   3  -9   8  730.13   33.50
   3  -9   8  676.23   30.50
  -3   9  -8  730.33   32.90
  -3  -9   8  784.32   33.20
  -3  -9   8  784.42   34.90
   3  -8   8   38.50    6.40
   3  -8   8   44.10    6.80
   3  -8   8   48.90    6.90
   3  -8   8   44.50    6.00
  -3   8  -8   53.79    6.70
  -3  -8   8   38.40    7.30
  -3  -8   8   51.99    7.30
  -3  -8   8   48.00    5.80
  -3  -8   8   50.09    6.50
   3  -7   8  140.99   10.80
   3  -7   8  141.29   12.00
   3  -7   8  137.09   11.50
   3  -7   8  134.59   11.40
  -3  -7   8  166.98   13.40
  -3  -7   8  152.78   12.70
  -3   7  -8  168.28   12.10
  -3  -7   8  156.68   11.60
  -3  -7   8  149.59   11.20
   3  -6   8   11.00    3.30
   3  -6   8   17.40    4.50
   3  -6   8    7.00    3.20
   3  -6   8   12.20    3.50
  -3  -6   8   15.80    4.10
  -3  -6   8   14.20    4.20
  -3  -6   8    6.00    3.20
  -3  -6   8   14.50    4.60
   3  -5   8  227.48   15.20
   3  -5   8  232.98   13.40
   3  -5   8  220.18   14.10
   3  -5   8  222.48   14.50
  -3  -5   8  220.38   15.50
  -3   5  -8  224.58   13.90
  -3  -5   8  229.48   14.20
  -3  -5   8  219.18   15.00
  -3  -5   8  212.48   13.20
   3  -4   8    6.80    2.60
   3  -4   8    4.60    2.60
   3  -4   8    3.50    2.70
  -3   4  -8    1.80    2.00
  -3  -4   8    5.60    2.40
  -3  -4   8    2.70    2.20
  -3  -4   8    3.40    2.20
  -3  -4   8    1.80    2.80
   3  -3   8  222.08   12.60
   3  -3   8  209.68   13.20
   3  -3   8  211.08   11.50
   3  -3   8  206.68   14.10
  -3  -3   8  200.08   13.30
  -3  -3   8  197.88   13.90
  -3  -3   8  185.08   12.40
  -3   3  -8  187.58   12.00
   3  -2   8  359.76   17.70
   3  -2   8  351.76   19.70
   3  -2   8  338.47   18.40
  -3  -2   8  359.56   20.30
  -3  -2   8  372.36   18.50
  -3  -2   8  413.46   19.80
  -3   2  -8  399.26   18.40
   3  -1   8  346.67   18.00
   3  -1   8  344.17   19.20
   3  -1   8  361.46   17.30
   3  -1   8  338.17   21.20
  -3  -1   8  370.86   18.70
  -3  -1   8  370.96   18.10
  -3   1  -8  366.26   17.60
   3   0   8  545.05   23.80
   3   0   8  545.65   26.10
   3   0  -8  561.24   20.40
   3   0   8  540.45   24.60
   3   0   8  561.34   23.60
  -3   0   8  565.54   24.50
  -3   0   8  570.24   25.30
   3   1   8  369.46   20.20
   3   1   8  381.16   17.70
   3   1   8  362.56   17.70
   3  -1  -8  357.36   13.80
   3   1   8  363.86   18.80
  -3   1   8  369.66   18.90
  -3   1   8  360.76   18.10
   3  -2  -8  392.16   14.10
   3   2   8  399.06   18.20
   3   2   8  362.06   20.30
   3   2   8  380.76   18.60
   3   2   8  397.96   19.50
  -3   2   8  348.77   17.90
  -3   2   8  360.96   19.20
  -3   2   8  353.06   18.20
   3   3   8  184.18   11.90
   3   3   8  194.28   12.50
   3  -3  -8  192.68    8.80
   3   3   8  187.08   12.80
   3   3   8  179.88   13.60
  -3   3   8  221.98   13.70
  -3   3   8  232.78   12.90
  -3   3   8  233.08   13.20
   3   4   8    4.70    3.00
   3   4   8    4.40    2.30
   3  -4  -8   10.20    2.00
   3   4   8    6.90    2.40
  -3   4   8    7.10    3.20
  -3   4   8    7.00    2.40
   3   5   8  229.28   13.50
   3   5   8  212.78   15.10
   3   5   8  216.68   14.60
   3  -5  -8  208.18   10.90
  -3   5   8  244.88   14.30
  -3   5   8  232.58   13.90
  -3   5   8  232.38   14.20
   3   6   8   11.50    3.10
   3   6   8    9.40    4.30
   3   6   8    9.80    3.60
  -3   6   8   11.90    3.30
  -3   6   8   18.80    4.10
  -3   6   8    6.40    3.70
   3   7   8  155.58   12.30
   3  -7  -8  150.58   10.00
   3   7   8  154.58   10.40
  -3   7   8  129.29   10.90
  -3   7   8  133.09   10.40
  -3   7   8  141.39   10.20
  -3  -7  -8  139.09   10.30
   3   8   8   47.10    6.50
  -3  -8  -8   48.60    6.30
  -3   8   8   36.70    6.00
  -3   8   8   39.90    5.10
   3   9   8  785.12   34.40
  -3   9   8  699.33   31.50
  -3   9   8  744.53   30.70
   3  10   8  114.59   10.30
  -3  10   8  122.19    9.60
  -3  10   8  126.49    8.40
  -3  11   8   19.00    3.40
   3  12   8   27.10    3.90
  -3  12   8   31.70    3.60
   4 -12   8   41.60    4.10
  -4 -12   8   35.70    3.80
   4 -11   8  163.18   10.30
  -4 -11   8  145.39    9.90
   4 -10   8    4.60    1.80
  -4 -10   8    1.40    1.70
  -4 -10   8    3.00    2.50
  -4 -10   8    0.80    2.00
   4  -9   8   21.70    4.30
   4  -9   8   22.60    3.90
  -4   9  -8   19.60    4.60
  -4  -9   8   15.70    4.10
  -4  -9   8   18.00    4.70
  -4  -9   8   17.20    4.30
   4  -8   8   60.49    7.60
   4  -8   8   74.49    8.80
   4  -8   8   70.09    8.00
   4  -8   8   62.49    7.20
  -4  -8   8   71.79    7.20
  -4  -8   8   72.89    7.80
  -4  -8   8   79.49    9.10
  -4  -8   8   74.89    9.10
  -4   8  -8   68.19    8.20
   4  -7   8   34.80    5.50
   4  -7   8   32.20    5.70
   4  -7   8   44.80    6.10
   4  -7   8   32.90    5.40
  -4  -7   8   25.40    5.60
  -4   7  -8   30.00    5.00
  -4  -7   8   21.60    5.00
  -4  -7   8   36.80    6.00
  -4  -7   8   34.70    6.50
   4  -6   8   87.99    8.20
   4  -6   8   94.89    9.30
   4  -6   8   97.79    9.10
   4  -6   8   91.39    8.40
  -4  -6   8   84.19    9.70
  -4  -6   8   81.19    9.00
  -4  -6   8  104.79    9.10
  -4   6  -8   92.39    8.80
  -4  -6   8   74.69    8.00
   4  -5   8   58.69    6.60
   4  -5   8   61.29    7.30
   4  -5   8   52.69    6.40
  -4  -5   8   60.09    7.10
  -4  -5   8   50.39    6.40
  -4   5  -8   51.59    6.60
  -4  -5   8   53.69    7.40
  -4  -5   8   55.29    6.60
   4  -4   8  195.58   12.50
   4  -4   8  191.28   13.40
   4  -4   8  203.98   13.90
   4  -4   8  180.08   11.80
  -4  -4   8  208.28   13.50
  -4  -4   8  207.18   14.50
  -4  -4   8  209.98   14.00
  -4  -4   8  213.08   12.10
  -4   4  -8  214.78   13.60
   4  -3   8  173.28   11.20
   4  -3   8  163.58   12.10
   4  -3   8  171.38   10.90
   4  -3   8  175.08   12.90
  -4  -3   8  196.48   11.10
  -4  -3   8  206.68   13.30
  -4  -3   8  189.18   12.50
  -4   3  -8  194.68   12.60
  -4  -3   8  199.08   14.30
   4  -2   8   32.20    5.00
   4  -2   8   29.00    5.10
   4  -2   8   40.40    4.70
   4  -2   8   34.90    5.90
  -4  -2   8   32.70    6.00
  -4  -2   8   36.00    5.00
  -4   2  -8   37.30    4.80
  -4  -2   8   34.90    5.10
   4  -1   8  161.38   12.20
   4   1  -8  166.88    9.40
   4  -1   8  151.68   11.20
   4  -1   8  164.68   10.00
  -4  -1   8  163.18   11.10
  -4   1  -8  168.88   11.20
  -4  -1   8  168.58   11.60
  -4  -1   8  157.08   12.60
   4   0   8   27.70    5.90
   4   0  -8   38.20    3.70
   4   0   8   36.00    5.60
   4   0   8   42.90    4.60
  -4   0   8   37.40    5.10
  -4   0   8   40.80    5.30
  -4   0   8   51.39    5.70
   4   1   8  160.08   11.70
   4  -1  -8  172.68    8.70
   4   1   8  171.18   11.10
   4   1   8  185.08   13.10
   4   1   8  185.38   10.50
  -4   1   8  148.69   10.80
  -4   1   8  161.38   11.50
  -4   1   8  165.48   10.80
   4   2   8   37.90    6.20
   4   2   8   26.70    5.40
   4   2   8   39.00    4.80
   4  -2  -8   39.10    3.50
   4   2   8   38.10    4.50
  -4   2   8   33.70    5.10
  -4   2   8   37.10    5.30
  -4   2   8   38.10    5.00
   4   3   8  185.58   12.80
   4   3   8  193.28   14.10
   4   3   8  177.08   11.60
   4  -3  -8  197.28    9.60
  -4   3   8  171.18   11.40
  -4   3   8  174.98   12.40
  -4   3   8  162.78   11.30
   4   4   8  205.88   12.60
   4   4   8  212.48   13.90
   4   4   8  214.88   15.10
   4  -4  -8  207.68   10.60
   4   4   8  192.68   10.20
  -4   4   8  189.58   12.60
  -4   4   8  193.08   12.40
   4   5   8   49.80    7.10
   4   5   8   49.60    6.00
   4   5   8   38.20    4.90
   4  -5  -8   53.19    5.20
   4   5   8   57.49    6.90
  -4   5   8   64.09    6.80
   4   6   8   78.79    9.20
   4  -6  -8   86.69    7.10
   4   6   8   75.09    6.40
   4   6   8   89.09    9.40
  -4   6   8   86.59    8.30
  -4   6   8   84.59    8.10
   4   7   8   21.80    5.30
   4   7   8   21.50    5.30
  -4   7   8   27.50    5.00
  -4   7   8   25.00    4.80
   4  10   8    3.80    2.30
  -4  10   8    1.40    2.30
   4  11   8  151.88   11.00
  -4  11   8  204.18   10.50
   4  12   8   34.30    3.90
   5 -11   8   52.59    5.40
  -5 -11   8   58.99    5.50
   5 -10   8   95.79    8.00
  -5 -10   8   96.79    8.30
  -5 -10   8   96.69    7.30
  -5 -10   8  100.49    8.70
   5  -9   8  127.69    9.70
   5  -9   8  118.69   10.20
  -5  -9   8  104.99   10.20
  -5   9  -8  106.79    9.50
  -5  -9   8  113.59    9.40
  -5  -9   8  119.19    9.10
   5  -8   8   50.39    6.20
   5  -8   8   49.00    6.80
  -5  -8   8   52.09    6.20
  -5  -8   8   40.50    6.10
  -5   8  -8   48.90    7.10
  -5  -8   8   38.00    6.80
   5  -7   8  253.37   16.10
   5  -7   8  278.47   16.30
   5  -7   8  274.87   17.40
   5  -7   8  282.27   17.40
  -5  -7   8  268.67   17.80
  -5  -7   8  295.97   17.20
  -5  -7   8  265.67   18.50
  -5   7  -8  285.47   18.20
  -5  -7   8  281.37   16.60
   5  -6   8  302.97   18.20
   5  -6   8  308.57   17.60
   5  -6   8  326.77   17.70
   5  -6   8  304.87   18.40
  -5  -6   8  326.57   18.60
  -5  -6   8  328.87   18.00
  -5  -6   8  313.07   19.40
  -5  -6   8  319.97   20.70
  -5   6  -8  322.27   19.40
   5  -5   8  129.19    9.70
   5  -5   8  131.69   10.90
   5  -5   8  125.59   10.80
  -5  -5   8  113.49    9.40
  -5  -5   8  113.19   10.00
  -5  -5   8  103.89    9.90
  -5  -5   8  117.29   11.20
  -5   5  -8  108.79   10.20
   5  -4   8  151.98   11.80
   5  -4   8  156.38   10.80
   5  -4   8  157.18   12.00
  -5  -4   8  162.08   12.00
  -5  -4   8  132.19   10.90
  -5   4  -8  142.99   11.60
  -5  -4   8  143.79   12.60
  -5  -4   8  129.99   10.00
   5  -3   8  183.18   11.40
   5  -3   8  163.38   12.90
   5  -3   8  164.38   12.10
  -5  -3   8  172.78   13.70
  -5  -3   8  168.98   12.20
  -5   3  -8  173.98   12.50
  -5  -3   8  172.28   10.70
  -5  -3   8  179.98   12.70
   5  -2   8   24.30    4.80
   5  -2   8   18.00    3.70
  -5  -2   8   12.90    3.20
  -5  -2   8   21.00    4.80
  -5   2  -8   17.90    3.70
  -5  -2   8   20.80    3.60
  -5  -2   8   11.80    4.00
  -5  -2   8   26.10    5.60
   5   1  -8  347.97   16.90
   5  -1   8  340.07   20.10
   5  -1   8  327.07   18.40
   5  -1   8  325.57   16.20
  -5  -1   8  368.06   17.40
  -5  -1   8  372.86   19.40
  -5  -1   8  357.66   20.20
  -5   1  -8  377.16   19.50
  -5  -1   8  389.06   19.10
  -5  -1   8  369.76   15.60
   5   0   8    1.30    1.90
   5   0   8    3.40    2.00
   5   0   8    4.60    2.10
   5   0   8    3.00    2.50
   5   0  -8    6.60    1.90
  -5   0   8    5.90    2.40
  -5   0  -8    6.00    2.20
  -5   0   8    7.60    4.20
  -5   0   8    4.40    2.70
  -5   0   8    5.00    2.40
   5  -1  -8  374.56   16.40
   5   1   8  382.16   21.30
   5   1   8  357.86   16.50
   5   1   8  373.96   19.40
  -5   1   8  332.17   18.10
  -5   1   8  342.77   18.80
  -5   1   8  350.66   17.90
   5   2   8   24.00    3.70
   5   2   8   18.00    4.40
   5   2   8   15.10    4.40
   5  -2  -8   18.90    3.00
  -5   2   8   23.20    4.30
  -5   2   8   26.30    4.30
   5   3   8  176.48   12.40
   5  -3  -8  177.58    9.90
   5   3   8  162.58    9.60
   5   3   8  180.48   14.10
  -5   3   8  159.08   11.60
  -5   3   8  169.38   11.40
   5   4   8  140.29   12.40
   5   4   8  126.09    8.60
   5   4   8  143.89   11.30
   5  -4  -8  146.29    9.50
  -5   4   8  153.58   10.80
  -5   4   8  162.88   11.30
   5   5   8  121.89   10.40
   5   5   8   96.89    7.60
   5  -5  -8  105.69    8.20
   5   5   8  118.19   11.30
  -5   5   8  134.89   10.20
  -5   5   8  121.49    9.40
   5   6   8  301.37   19.60
   5   6   8  327.57   19.10
   5  -6  -8  319.17   16.70
   5   6   8  305.37   14.80
  -5   6   8  335.47   18.70
  -5   6   8  315.07   17.70
  -5   6   8  322.97   16.90
   5   7   8  271.07   17.60
   5   7   8  274.77   17.30
   5   7   8  281.77   13.40
   5  -7  -8  276.47   15.30
  -5   7   8  261.27   14.50
  -5   7   8  264.97   15.70
   5   8   8   47.80    6.60
  -5   8   8   40.40    5.50
   5  10   8   97.99    8.40
  -5  10   8   93.19    6.60
   5  11   8   67.49    6.00
  -5  11   8   60.59    4.20
   6 -11   8   44.40    4.40
  -6 -11   8   48.60    4.00
  -6 -11   8   49.70    4.40
   6 -10   8   80.59    7.00
  -6 -10   8   86.59    6.60
  -6 -10   8   84.49    7.00
   6  -9   8   87.19    7.70
  -6   9  -8   76.29    8.30
  -6  -9   8   86.89    7.80
  -6  -9   8   86.99    9.00
  -6  -9   8   87.69    7.90
   6  -8   8   31.00    4.70
   6  -8   8   35.80    5.40
  -6  -8   8   27.30    4.80
  -6   8  -8   28.30    6.40
  -6  -8   8   30.80    5.70
  -6  -8   8   33.40    5.00
   6  -7   8  167.88   12.40
   6  -7   8  173.78   12.10
   6  -7   8  177.38   13.40
  -6  -7   8  202.58   13.70
  -6   7  -8  184.08   14.40
  -6  -7   8  205.58   13.30
  -6  -7   8  187.88   15.10
   6  -6   8   16.90    4.50
   6  -6   8   12.30    3.80
   6  -6   8   15.30    4.00
  -6   6  -8   15.50    5.00
  -6  -6   8   14.40    4.10
  -6  -6   8   17.00    4.40
  -6  -6   8   15.10    4.90
   6  -5   8  166.68   12.70
   6  -5   8  178.68   13.00
   6  -5   8  182.48   12.40
  -6   5  -8  161.18   13.00
  -6  -5   8  166.78   14.20
  -6  -5   8  157.78   11.50
  -6  -5   8  167.28   13.30
  -6  -5   8  163.18   12.60
   6  -4   8   23.90    5.70
   6  -4   8   24.10    5.00
   6  -4   8   27.10    5.80
   6   4  -8   23.80    4.80
  -6  -4   8   15.60    4.60
  -6  -4   8   20.70    4.80
  -6  -4   8   24.30    4.40
  -6  -4   8   19.10    4.00
  -6   4  -8   28.80    4.80
   6   3  -8  123.69   10.20
   6  -3   8  119.09   10.20
   6  -3   8  118.09    9.30
   6  -3   8  122.79   10.90
  -6  -3   8  128.39   10.40
  -6  -3   8  113.49   11.10
  -6   3  -8   98.29    9.60
  -6  -3   8  113.09   10.00
  -6  -3   8  104.99    8.50
   6  -2   8  329.87   18.10
   6  -2   8  326.47   19.00
   6   2  -8  336.17   17.60
   6  -2   8  321.17   16.40
  -6  -2   8  302.07   19.00
  -6  -2   8  277.67   17.10
  -6  -2   8  294.57   17.40
  -6   2  -8  303.57   18.20
  -6  -2   8  292.57   15.10
   6  -1   8   61.39    6.90
   6  -1   8   51.89    5.90
   6   1  -8   58.49    6.40
   6  -1   8   56.69    7.50
  -6  -1   8   63.19    5.50
  -6   1  -8   66.09    7.30
  -6  -1   8   56.39    7.60
  -6  -1   8   56.19    6.20
  -6  -1   8   54.09    6.50
  -6  -1   8   54.79    6.70
   6   0   8  228.68   16.10
   6   0  -8  219.58   12.90
   6   0   8  233.18   12.80
   6   0   8  228.58   14.60
  -6   0  -8  236.58   15.30
  -6   0   8  219.88   14.30
  -6   0   8  241.88   14.80
  -6   0   8  223.58   11.50
  -6   0   8  225.78   13.50
  -6   0   8  241.88   15.50
   6   1   8   60.09    7.00
   6  -1  -8   65.49    5.90
   6   1   8   55.69    6.00
   6   1   8   61.59    8.10
  -6   1   8   59.09    6.70
  -6   1   8   53.09    5.20
  -6   1   8   60.69    7.00
  -6   1   8   58.49    6.60
   6   2   8  285.67   19.00
   6  -2  -8  290.37   15.20
   6   2   8  279.87   17.10
   6   2   8  287.47   14.70
  -6   2   8  308.47   17.50
  -6   2   8  312.17   17.00
  -6   2   8  327.17   17.00
   6   3   8  110.39    8.10
   6  -3  -8   97.59    7.90
   6   3   8  103.99   11.00
   6   3   8   99.59    9.70
  -6   3   8  112.39    9.20
  -6   3   8  124.19    9.80
   6   4   8   15.50    3.60
   6   4   8   13.10    4.50
   6  -4  -8   23.80    4.00
   6   4   8   18.90    4.90
  -6   4   8   26.10    5.10
  -6   4   8   24.60    4.80
   6   5   8  163.78   14.00
   6   5   8  153.38   10.10
   6  -5  -8  172.98   11.30
   6   5   8  168.78   12.70
  -6   5   8  174.48   11.30
  -6   5   8  186.68   12.80
   6   6   8   16.10    3.20
   6   6   8   22.20    4.40
   6  -6  -8   22.90    4.70
   6   6   8    9.70    3.70
  -6   6   8   16.70    3.80
  -6   6   8   14.00    3.80
   6   7   8  193.48   13.40
   6   7   8  175.58   13.50
   6   7   8  183.78   10.30
  -6   7   8  165.48   10.40
  -6   7   8  167.78   12.00
   6   8   8   35.50    5.00
   6   8   8   32.70    5.30
  -6   8   8   33.30    4.50
   6   9   8   92.29    8.40
  -6   9   8   86.39    7.30
   6  10   8   81.79    7.30
  -6  10   8   82.79    6.00
   6  11   8   39.10    4.20
  -7 -10   8   61.59    5.30
  -7 -10   8   60.39    5.30
   7  -9   8    5.10    2.00
  -7  -9   8    1.90    1.70
  -7  -9   8    3.90    1.60
   7  -8   8  120.69    9.30
   7  -8   8  119.19    9.70
  -7  -8   8  101.59    8.80
  -7  -8   8  102.89   10.10
  -7   8  -8   89.09    9.70
  -7  -8   8   98.49    8.60
   7  -7   8   75.69    8.00
   7  -7   8   70.19    7.60
  -7   7  -8   75.99    8.50
  -7  -7   8   73.69    8.10
  -7  -7   8   69.19    7.10
  -7  -7   8   75.89    8.80
   7  -6   8  203.48   13.90
   7  -6   8  224.08   15.20
   7  -6   8  228.38   14.60
  -7   6  -8  260.97   17.40
  -7  -6   8  273.97   16.70
  -7  -6   8  261.67   18.00
  -7  -6   8  262.87   15.40
   7   5  -8  185.68   14.40
   7  -5   8  195.68   12.90
   7  -5   8  187.08   13.20
   7  -5   8  177.68   12.90
  -7  -5   8  193.98   12.40
  -7   5  -8  170.38   13.90
  -7  -5   8  168.58   14.40
  -7  -5   8  178.58   13.50
   7   4  -8  637.44   30.60
   7  -4   8  640.54   29.10
   7  -4   8  643.74   29.60
   7  -4   8  655.53   28.20
  -7  -4   8  614.64   27.30
  -7  -4   8  630.54   29.80
  -7  -4   8  631.54   31.60
  -7  -4   8  566.44   28.90
  -7   4  -8  583.44   30.10
   7  -3   8    3.30    3.10
   7  -3   8    3.40    3.10
   7   3  -8    4.30    2.70
   7  -3   8    4.00    2.30
  -7   3  -8    5.80    2.70
  -7  -3   8   -1.30    3.90
  -7  -3   8    1.20    2.20
  -7  -3   8    2.50    2.20
  -7  -3   8    1.50    2.90
   7  -2   8  603.24   27.90
   7  -2   8  605.74   29.50
   7  -2   8  598.84   26.50
   7   2  -8  572.24   27.90
  -7  -2   8  597.84   25.40
  -7  -2   8  638.44   28.70
  -7   2  -8  642.64   30.10
  -7  -2   8  592.84   28.40
  -7  -2   8  572.34   29.20
   7  -1   8   10.80    4.00
   7  -1   8   10.90    3.20
   7   1  -8   10.60    3.10
   7  -1   8   12.70    3.60
  -7  -1   8    9.10    4.40
  -7  -1   8   17.60    4.60
  -7  -1   8   13.50    3.00
  -7   1  -8   10.20    4.00
  -7  -1   8    8.70    2.70
  -7  -1   8   10.90    3.90
   7   0   8  858.11   36.40
   7   0   8  859.21   34.20
   7   0   8  909.21   39.60
   7   0  -8  860.11   35.60
  -7   0   8  854.01   36.50
  -7   0   8  848.42   32.60
  -7   0   8  854.81   34.90
  -7   0   8  857.91   36.20
  -7   0  -8  876.61   38.30
   7   1   8    8.50    2.80
   7   1   8   12.10    4.90
   7   1   8    7.90    2.60
   7  -1  -8    8.70    2.70
  -7   1   8    7.50    2.70
  -7   1   8   14.70    4.10
  -7   1   8   14.50    3.80
  -7  -1  -8    7.80    3.20
  -7   1   8    7.90    2.40
   7   2   8  611.04   28.20
   7   2   8  619.24   25.90
   7  -2  -8  586.74   26.70
  -7   2   8  609.34   27.40
  -7   2   8  603.24   27.30
   7  -3  -8    2.60    2.00
   7   3   8    2.30    2.50
   7   3   8    1.60    2.30
   7   3   8   -0.80    1.80
  -7   3   8    0.30    2.30
  -7   3   8    3.30    2.00
   7   4   8  604.74   25.60
   7   4   8  608.64   28.70
   7   4   8  623.74   32.00
   7  -4  -8  602.94   27.40
  -7   4   8  634.14   28.30
  -7   4   8  623.24   26.90
   7  -5  -8  182.58   12.60
   7   5   8  176.98   12.90
   7   5   8  180.68   14.90
   7   5   8  185.88   11.00
  -7   5   8  187.98   13.10
  -7   5   8  183.98   11.50
   7   6   8  262.37   13.20
   7   6   8  253.37   17.50
   7   6   8  263.07   15.80
  -7   6   8  221.68   14.60
  -7   6   8  215.48   12.80
   7   7   8   67.29    5.80
   7   7   8   64.59    7.90
   7   7   8   72.19    7.30
  -7   7   8   75.39    7.40
   7   8   8  100.69    9.20
   7   8   8   97.89    8.80
  -7   8   8  122.29    9.00
   7   9   8    1.30    1.50
   7   9   8    0.00    1.60
  -7   9   8    3.60    1.50
  -7  10   8   44.90    3.90
  -8 -10   8   17.50    2.30
  -8 -10   8   18.50    2.40
   8  -9   8   70.39    6.00
  -8  -9   8   78.69    6.00
  -8  -9   8   74.59    6.30
   8  -8   8  181.88   11.40
  -8  -8   8  165.08   11.40
  -8  -8   8  167.48   10.60
   8  -7   8  266.67   15.40
   8  -7   8  273.47   15.30
  -8  -7   8  259.47   14.70
  -8  -7   8  267.57   16.00
  -8   7  -8  262.97   17.40
  -8  -7   8  272.87   17.40
   8  -6   8   21.30    4.00
  -8  -6   8   13.70    4.00
  -8   6  -8   16.00    4.40
  -8  -6   8   15.80    3.30
  -8  -6   8   14.80    4.00
   8  -5   8   -0.20    1.80
   8  -5   8    0.50    3.10
   8  -5   8    2.40    1.80
  -8  -5   8    2.60    2.00
  -8   5  -8   -1.00    1.80
  -8  -5   8    1.70    2.20
  -8  -5   8    1.30    1.70
   8  -4   8  160.88   11.60
   8  -4   8  149.88   11.70
   8  -4   8  167.88   12.00
   8   4  -8  160.78   13.30
  -8  -4   8  183.48   14.10
  -8   4  -8  157.18   13.70
  -8  -4   8  173.78   13.10
  -8  -4   8  165.78   11.40
   8  -3   8   78.39    8.90
   8   3  -8   95.59    9.80
   8  -3   8   97.59    8.50
   8  -3   8   92.69    8.60
  -8  -3   8   80.39    7.40
  -8   3  -8   78.79    8.90
  -8  -3   8   82.29    8.80
  -8  -3   8   79.69    9.20
   8  -2   8    4.70    2.10
   8  -2   8   -0.40    2.50
   8  -2   8    3.60    2.00
   8   2  -8    9.70    3.00
  -8   2  -8    3.10    2.10
  -8  -2   8    5.10    2.80
  -8  -2   8    4.20    3.50
   8  -1   8  467.65   24.50
   8  -1   8  449.56   21.00
   8   1  -8  430.96   22.40
   8  -1   8  445.46   22.00
  -8  -1   8  369.06   21.80
  -8  -1   8  425.06   22.10
  -8   1  -8  415.46   23.70
  -8  -1   8  416.56   19.30
  -8  -1   8  394.26   19.80
   8   0   8  170.88   13.80
   8   0   8  156.58   11.00
   8   0  -8  166.68   12.00
   8   0   8  163.78   11.80
  -8   0   8  152.38   11.70
  -8   0   8  156.18    9.90
  -8   0  -8  160.38   13.20
  -8   0   8  161.48   11.20
   8   1   8  408.46   21.60
   8  -1  -8  381.76   21.10
   8   1   8  435.26   24.80
   8   1   8  419.26   20.40
  -8  -1  -8  436.66   24.10
  -8   1   8  449.56   21.80
  -8   1   8  421.26   18.90
  -8   1   8  458.45   21.50
   8   2   8    2.90    2.30
   8  -2  -8    3.80    2.80
   8   2   8    0.30    1.90
   8   2   8    1.60    2.20
  -8   2   8    8.50    2.40
  -8  -2  -8    0.20    1.70
   8   3   8   83.89    9.90
   8  -3  -8   82.39    8.40
   8   3   8   96.89    8.50
   8   3   8   86.09    7.50
  -8  -3  -8   98.69   10.10
  -8   3   8   94.29    8.50
  -8   3   8   89.69    7.90
   8   4   8  154.78   10.40
   8   4   8  167.78   11.80
   8   4   8  172.88   14.60
   8  -4  -8  175.88   12.50
  -8   4   8  161.38   11.80
  -8   4   8  155.48   10.40
   8   5   8    4.60    2.80
   8   5   8    2.90    1.80
   8   5   8    3.70    2.80
  -8   5   8    1.60    1.70
  -8   5   8   -2.70    2.80
   8   6   8   10.80    2.70
   8   6   8   10.70    3.80
   8   7   8  252.87   12.40
   8   7   8  260.17   14.90
   8   7   8  262.97   16.50
  -8   7   8  271.87   15.20
   8   8   8  162.18   11.30
   8   8   8  167.18   10.60
  -8   8   8  176.28   10.80
   8   9   8   66.19    6.00
   8   9   8   70.49    5.80
  -8   9   8   67.89    5.50
  -8  10   8   11.10    1.90
   9  -9   8   90.09    6.20
  -9  -9   8   97.09    6.50
  -9  -9   8   92.59    5.70
   9  -8   8   18.20    3.10
  -9  -8   8   23.80    3.50
  -9  -8   8   14.60    2.80
   9  -7   8   87.49    7.30
  -9  -7   8   87.09    7.00
  -9  -7   8   87.89    7.90
   9  -6   8  207.68   12.30
   9  -6   8  203.58   12.70
  -9   6  -8  194.78   14.40
  -9  -6   8  204.88   13.30
  -9  -6   8  190.28   11.90
   9  -5   8   99.19    8.40
   9  -5   8   87.19    8.20
   9  -5   8   98.99    8.00
  -9   5  -8   90.69    9.70
  -9  -5   8  116.49    9.70
  -9  -5   8  103.89    8.30
   9  -4   8  354.66   19.10
   9  -4   8  370.86   19.20
   9  -4   8  347.87   18.70
  -9   4  -8  385.06   22.10
  -9  -4   8  368.16   18.40
   9  -3   8    7.50    3.20
   9  -3   8    8.30    3.00
   9  -3   8   14.00    3.80
  -9  -3   8   11.50    3.70
  -9   3  -8   14.80    4.60
  -9  -3   8   10.50    3.00
   9  -2   8    8.80    3.10
   9  -2   8    9.30    4.00
  -9  -2   8   17.80    3.50
  -9  -2   8   11.50    3.30
  -9   2  -8    5.30    3.50
   9  -1   8  136.99   10.50
   9  -1   8  143.09   10.90
   9   1  -8  149.19   13.10
   9  -1   8  141.99   11.90
  -9   1  -8  142.99   12.60
  -9  -1   8  141.19    9.60
  -9  -1   8  150.48   11.60
   9   0   8  747.93   34.70
   9   0   8  759.92   30.80
   9   0  -8  664.73   32.20
   9   0   8  695.43   30.70
  -9   0   8  724.13   31.50
  -9   0  -8  754.82   34.90
  -9   0   8  708.23   30.10
  -9   0   8  722.73   28.80
   9  -1  -8  147.29   13.50
   9   1   8  138.89   10.50
   9   1   8  149.39   10.20
   9   1   8  147.79   12.80
  -9   1   8  144.99   10.80
  -9   1   8  140.39    9.20
  -9   1   8  143.39   10.50
  -9  -1  -8  141.09   12.20
   9   2   8   13.80    3.40
   9   2   8   10.40    3.70
   9   2   8   13.70    3.40
  -9  -2  -8   10.00    3.40
  -9   2   8    9.80    2.90
   9   3   8    6.10    3.00
   9   3   8   11.00    2.80
   9   3   8    9.90    2.70
  -9   3   8    8.80    2.70
  -9  -3  -8    6.20    2.70
  -9   3   8   13.60    3.10
   9   4   8  376.26   17.70
   9   4   8  384.06   22.50
   9   4   8  388.96   18.90
  -9   4   8  337.07   16.70
  -9  -4  -8  357.96   21.50
  -9   4   8  347.47   19.10
   9   5   8  107.89    7.70
   9   5   8  114.19    8.60
   9   5   8  122.79   11.10
  -9  -5  -8   89.29    9.70
  -9   5   8   88.09    8.30
   9   6   8  193.28   14.00
   9   6   8  191.08   10.30
   9   6   8  193.78   11.60
  -9  -6  -8  186.78   14.20
  -9   6   8  207.78   12.70
   9   7   8   85.99    8.10
   9   7   8   88.69    6.70
   9   7   8   87.09    5.50
  -9   7   8   97.39    7.60
   9   8   8   16.20    3.40
  -9   8   8   19.80    3.00
   9   9   8   89.99    6.10
  -9   9   8   86.59    5.60
  10  -8   8   36.60    3.70
 -10  -8   8   46.20    4.30
 -10  -8   8   44.20    3.50
  10  -7   8   22.30    3.20
 -10  -7   8   21.50    3.00
 -10  -7   8   20.00    3.40
  10  -6   8   94.69    7.50
 -10  -6   8  105.49    8.40
 -10  -6   8  106.59    7.30
  10  -5   8   44.50    4.90
  10  -5   8   39.90    5.20
 -10  -5   8   43.10    5.50
 -10  -5   8   42.70    4.60
 -10   5  -8   50.29    6.40
  10  -4   8  106.09    7.90
  10  -4   8   96.79    8.10
  10  -4   8   99.79    7.70
 -10   4  -8   68.59    8.80
 -10  -4   8   87.69    8.00
 -10  -4   8   78.29    6.90
  10  -3   8   50.49    5.90
  10  -3   8   56.99    6.00
  10  -3   8   47.30    5.90
 -10  -3   8   59.29    5.60
 -10  -3   8   68.89    7.10
 -10   3  -8   61.69    7.80
  10  -2   8  141.19   10.10
  10  -2   8  133.59    9.60
  10  -2   8  147.89   11.20
 -10  -2   8  145.99    9.40
 -10  -2   8  157.58   11.30
 -10   2  -8  141.69   12.10
  10  -1   8  127.09    9.50
  10  -1   8  135.29   11.00
  10  -1   8  140.89    9.90
 -10  -1   8  124.69    9.90
 -10   1  -8  135.19   11.70
 -10  -1   8  127.89    8.70
  10   0   8    3.80    2.80
  10   0   8   10.70    2.80
  10   0   8    7.20    2.70
 -10   0  -8    1.30    3.10
 -10   0   8    6.00    1.90
 -10   0   8   12.60    3.30
 -10   0   8    9.10    2.40
  10   1   8  135.39   11.70
  10   1   8  138.39    9.80
  10   1   8  144.69    9.80
 -10   1   8  142.09    9.90
 -10  -1  -8  144.49   12.40
 -10   1   8  143.89   10.10
  10   2   8  161.68   10.10
  10   2   8  145.19    9.70
  10   2   8  148.79   12.40
 -10  -2  -8  134.09   11.90
 -10   2   8  130.79   10.10
 -10   2   8  148.99    9.50
  10   3   8   53.19    7.30
 -10   3   8   44.30    5.70
 -10   3   8   45.30    5.30
 -10  -3  -8   47.10    6.70
  10   4   8   84.69    6.80
  10   4   8   84.49    9.00
  10   4   8   90.99    7.00
 -10   4   8   96.09    8.20
 -10  -4  -8  108.79   10.00
  10   5   8   43.70    4.20
  10   5   8   40.50    5.80
  10   5   8   49.80    5.00
 -10  -5  -8   51.79    8.20
 -10   5   8   40.40    4.90
  10   6   8  123.99    7.10
  10   6   8  106.39    6.30
  10   6   8  106.79    9.30
 -10   6   8   95.09    7.70
  10   7   8   16.20    4.00
 -10   7   8   23.80    3.50
  10   8   8   48.20    4.70
 -10   8   8   40.80    4.00
 -11  -6   8    6.30    2.00
 -11  -6   8    9.10    1.80
  11  -5   8   22.10    3.20
 -11  -5   8   22.10    3.50
 -11  -5   8   23.50    3.00
  11  -4   8   95.49    7.20
 -11  -4   8   89.79    7.50
 -11  -4   8   92.69    6.40
  11  -3   8  143.49    9.20
  11  -3   8  126.39    8.80
 -11  -3   8  135.69    8.20
 -11  -3   8  130.09    9.50
  11  -2   8    2.60    1.90
  11  -2   8    5.10    1.90
 -11  -2   8    6.00    1.60
 -11  -2   8    9.50    2.40
 -11   2  -8    9.30    4.20
  11  -1   8   39.30    4.80
  11  -1   8   34.80    4.30
 -11  -1   8   31.00    3.70
 -11  -1   8   30.70    4.60
 -11   1  -8   27.90    5.80
  11   0   8  190.48   11.10
  11   0   8  179.98   12.50
 -11   0   8  174.08   10.60
 -11   0  -8  177.38   13.40
  11   1   8   33.30    4.20
  11   1   8   38.80    5.40
 -11  -1  -8   38.30    6.10
 -11   1   8   36.60    4.10
  11   2   8   10.10    3.20
  11   2   8    4.80    1.60
 -11   2   8    3.40    1.50
  11   3   8  148.39   11.40
  11   3   8  129.99    8.20
 -11   3   8  153.38    9.80
  11   4   8   93.09    5.90
  11   4   8   83.19    8.20
 -11   4   8   91.69    7.20
  11   5   8   26.50    4.20
  11   5   8   28.30    2.80
  11   6   8    9.50    2.70
 -11   6   8   10.20    2.50
  12  -4   8   32.80    3.30
 -12  -4   8   23.50    3.10
  12  -3   8   18.40    2.80
 -12  -3   8   23.90    3.10
  12  -2   8   11.60    2.30
 -12  -2   8   15.30    3.30
  12  -1   8    1.70    1.70
  12  -1   8    1.40    1.30
 -12  -1   8    2.20    2.00
  12   0   8  442.86   20.20
  12   0   8  459.35   18.70
  12   1   8    0.10    1.30
  12   1   8    1.10    1.30
 -12   1   8    0.60    1.70
  12   2   8   12.20    2.30
 -12   2   8    7.70    2.00
  12   3   8   24.10    2.60
  12   3   8   28.80    3.80
 -12   3   8   18.10    2.80
  12   4   8   22.20    3.20
 -12   4   8   30.90    3.50
   0 -12   9    8.90    1.90
   0 -11   9    0.50    1.20
   0 -10   9   30.00    4.60
   0 -10   9   22.60    3.80
   0  -9   9   36.80    5.70
   0  -9   9   38.30    5.40
   0  -8   9  186.88   13.30
   0  -8   9  195.28   12.80
   0  -8   9  191.08   14.00
   0  -8   9  191.28   14.90
   0  -7   9   62.19    6.80
   0  -7   9   58.99    8.40
   0  -7   9   62.79    8.00
   0  -7   9   64.69    7.60
   0  -6   9   26.70    5.80
   0  -6   9   28.60    6.00
   0  -6   9   22.70    4.60
   0  -6   9   23.80    5.50
   0  -5   9  146.89    9.90
   0  -5   9  115.59    9.90
   0  -5   9  145.49   11.80
   0  -5   9  152.88   11.10
   0  -5   9  162.28   12.80
   0  -4   9  705.63   29.00
   0  -4   9  661.13   26.90
   0  -4   9  703.03   31.40
   0  -4   9  724.83   32.70
   0  -4   9  695.23   29.90
   0  -3   9    4.50    2.20
   0  -3   9    3.30    2.90
   0  -3   9    2.20    2.90
   0  -3   9   -0.60    2.80
   0  -2   9  125.29    9.70
   0   2  -9  118.59    7.40
   0  -2   9  120.89    9.40
   0  -2   9  128.09   10.50
   0  -2   9  120.39    9.60
   0  -1   9  107.29    8.80
   0  -1   9   96.89    9.30
   0   1  -9  101.59    6.60
   0  -1   9   88.49    9.50
   0   0   9    3.50    1.60
   0   0   9    0.50    1.40
   0   0   9    1.00    2.30
   0   0  -9    0.30    1.00
   0   1   9   87.79    9.30
   0   1   9  106.59    7.90
   0   1   9  108.99    8.80
   0   1   9  100.49    8.60
   0   2   9  123.09    9.60
   0   2   9  119.19    9.40
   0   2   9  117.89    8.70
   0   2   9  108.19   11.40
   0   2   9  107.69    9.10
   0   3   9    3.10    3.60
   0   3   9    5.00    2.20
   0   3   9    2.70    2.10
   0   3   9    3.00    2.70
   0   4   9  715.23   30.70
   0   4   9  706.53   29.60
   0   4   9  722.13   30.50
   0   4   9  652.63   30.90
   0   5   9  159.08   11.60
   0   5   9  161.88   12.10
   0   5   9  156.98   11.00
   0   6   9   36.20    6.00
   0   6   9   35.10    5.40
   0   6   9   38.70    5.00
   0   7   9   59.99    6.50
   0   7   9   60.99    7.60
   0   8   9  190.08   12.30
   0   8   9  203.38   14.20
   0   9   9   37.90    5.60
   0   9   9   31.10    4.40
   0  10   9   23.00    4.10
   0  10   9   32.30    3.90
   0  11   9   -0.50    1.30
   0  12   9    8.50    2.10
   1 -12   9   76.19    5.50
  -1 -12   9   88.09    5.80
   1 -11   9    1.30    1.50
  -1 -11   9    0.10    1.10
   1 -10   9   23.50    4.50
  -1 -10   9   28.50    4.30
  -1 -10   9   27.60    4.10
   1  -9   9    8.50    2.60
   1  -9   9   15.30    4.40
  -1  -9   9   14.50    3.90
  -1  -9   9   15.30    3.60
   1  -8   9   41.60    6.70
   1  -8   9   46.90    6.50
   1  -8   9   51.29    6.10
   1  -8   9   42.20    7.10
  -1  -8   9   43.50    5.80
  -1  -8   9   35.20    6.60
  -1  -8   9   41.90    6.80
   1  -7   9   56.49    7.40
   1  -7   9   65.39    7.70
   1  -7   9   62.19    8.00
   1  -7   9   58.59    6.70
  -1  -7   9   50.19    7.40
  -1  -7   9   52.49    7.70
  -1  -7   9   46.10    6.20
  -1  -7   9   51.69    6.80
   1  -6   9  220.88   14.10
   1  -6   9  207.68   12.60
   1  -6   9  224.78   15.50
   1  -6   9  218.78   15.00
  -1  -6   9  202.78   12.70
  -1  -6   9  199.48   15.10
  -1  -6   9  181.88   13.10
  -1   6  -9  186.78   14.40
  -1  -6   9  183.58   12.30
  -1  -6   9  206.78   15.00
   1  -5   9   61.39    8.20
   1  -5   9   56.29    7.20
   1  -5   9   72.49    6.50
   1  -5   9   64.19    7.20
  -1  -5   9   62.49    7.00
  -1  -5   9   70.19    8.10
  -1  -5   9   70.89    7.70
  -1  -5   9   66.19    6.70
  -1   5  -9   65.09    6.60
  -1  -5   9   79.09    8.80
   1  -4   9   18.40    3.40
   1  -4   9   15.80    4.50
   1  -4   9   14.20    3.80
   1  -4   9   20.30    4.10
  -1   4  -9   20.70    3.70
  -1  -4   9   11.80    4.00
  -1  -4   9   22.90    4.40
  -1  -4   9   13.80    3.70
   1  -3   9  115.59    9.50
   1  -3   9  118.49   10.70
   1  -3   9  105.79    9.00
  -1  -3   9  122.29    9.90
  -1  -3   9  121.49    9.10
  -1  -3   9  120.69   10.30
  -1   3  -9  119.19    7.90
  -1  -3   9  115.29    9.10
   1  -2   9  261.87   15.30
   1  -2   9  267.97   16.50
   1  -2   9  245.38   13.90
   1  -2   9  249.48   14.90
  -1   2  -9  265.97   13.30
  -1  -2   9  279.57   16.10
  -1  -2   9  280.27   15.10
  -1  -2   9  275.47   16.90
   1  -1   9   54.09    7.10
   1  -1   9   68.09    6.80
   1  -1   9   58.99    6.30
   1  -1   9   76.69    7.00
  -1  -1   9   59.29    7.70
  -1  -1   9   61.79    6.70
  -1  -1   9   61.79    6.80
  -1   1  -9   58.39    5.30
   1   0   9  343.07   23.40
   1   0   9  337.37   17.60
   1   0   9  338.57   16.60
   1   0   9  324.37   18.80
   1   0   9  328.17   17.20
  -1   0   9  333.07   17.90
  -1   0   9  322.27   17.00
  -1   0   9  318.87   18.80
  -1   0   9  333.77   16.40
   1   1   9   72.89    7.20
   1   1   9   60.69    6.60
   1   1   9   63.29    6.40
   1   1   9   61.99    7.60
   1   1   9   62.49    6.20
  -1   1   9   59.49    6.20
  -1   1   9   64.59    6.80
  -1   1   9   73.39    6.70
   1   2   9  262.57   14.40
   1   2   9  260.77   16.50
   1   2   9  272.67   15.30
   1   2   9  276.27   15.60
   1   2   9  271.27   15.40
  -1   2   9  263.97   15.70
  -1   2   9  267.97   14.60
  -1   2   9  253.57   14.70
   1   3   9  122.39    9.60
   1   3   9  100.99    8.50
   1   3   9  111.09    9.40
   1   3   9  113.19    9.10
   1   3   9  100.89   10.00
  -1   3   9  110.19    9.60
  -1   3   9  115.79    9.30
  -1   3   9  109.09    9.10
  -1   3   9  114.69    8.80
   1   4   9   18.50    3.80
   1   4   9   15.40    4.10
   1   4   9   15.50    3.80
  -1   4   9   15.80    3.70
  -1   4   9   20.30    4.50
   1   5   9   66.89    8.00
   1   5   9   71.79    6.90
   1   5   9   72.39    7.50
  -1   5   9   60.39    7.00
  -1   5   9   62.49    6.90
  -1   5   9   63.59    7.80
   1   6   9  205.58   14.40
   1   6   9  209.78   13.20
  -1  -6  -9  203.88   11.10
  -1   6   9  214.18   14.40
  -1   6   9  206.28   13.60
  -1   6   9  232.78   14.00
   1   7   9   57.99    7.30
   1   7   9   49.90    6.10
  -1   7   9   65.09    6.90
  -1   7   9   70.19    7.70
   1   8   9   42.70    5.40
   1   8   9   37.90    6.30
  -1   8   9   48.60    6.60
  -1   8   9   50.19    5.90
   1   9   9   13.50    3.80
   1   9   9   16.20    3.30
  -1   9   9    9.50    2.80
  -1   9   9    9.10    3.30
   1  10   9   28.20    4.60
  -1  10   9   25.90    3.70
   1  11   9    4.30    1.90
  -1  11   9    0.10    1.40
   1  12   9   84.79    6.30
  -1  12   9   63.59    5.50
   2 -12   9   57.49    4.50
  -2 -12   9   54.19    4.40
   2 -11   9   93.99    7.20
  -2 -11   9   93.49    7.10
  -2 -11   9   97.09    7.70
   2 -10   9  232.38   13.50
  -2 -10   9  230.58   13.40
  -2 -10   9  228.38   14.20
   2  -9   9   90.69    8.80
   2  -9   9   87.79    8.30
   2  -9   9   93.89    8.20
  -2  -9   9   87.29    9.20
  -2  -9   9   90.59    8.40
   2  -8   9  112.29   11.80
   2  -8   9  142.59   11.30
   2  -8   9  128.89   11.10
   2  -8   9  119.89    9.90
  -2  -8   9  145.29   12.20
  -2  -8   9  143.79   10.50
  -2  -8   9  144.59   12.80
   2  -7   9   91.09    9.50
   2  -7   9   86.99    9.10
   2  -7   9   88.39    8.30
   2  -7   9   92.69    9.70
  -2  -7   9  116.09   10.70
  -2  -7   9  101.49    8.50
  -2   7  -9  119.09    9.40
  -2  -7   9  102.89    8.90
  -2  -7   9  112.89   10.70
   2  -6   9  246.78   14.10
   2  -6   9  220.88   15.50
   2  -6   9  244.58   16.30
   2  -6   9  238.28   15.50
  -2  -6   9  228.58   16.30
  -2  -6   9  236.88   14.70
  -2  -6   9  257.17   17.60
  -2   6  -9  251.87   14.90
  -2  -6   9  243.28   14.50
  -2  -6   9  250.27   14.20
   2  -5   9  240.28   15.40
   2  -5   9  268.57   16.90
   2  -5   9  259.37   13.90
   2  -5   9  254.17   16.00
  -2   5  -9  265.97   15.20
  -2  -5   9  253.47   16.80
  -2  -5   9  241.78   13.80
  -2  -5   9  253.77   14.90
  -2  -5   9  245.18   15.10
  -2  -5   9  252.27   17.20
   2  -4   9   62.99    5.90
   2  -4   9   57.59    6.90
   2  -4   9   67.59    7.20
   2  -4   9   74.59    8.20
  -2  -4   9   50.59    5.90
  -2  -4   9   42.00    5.50
  -2   4  -9   50.29    5.60
  -2  -4   9   57.99    7.50
  -2  -4   9   56.99    6.70
  -2  -4   9   42.30    7.30
   2  -3   9   25.90    6.00
   2  -3   9   21.30    4.00
   2  -3   9   21.20    4.00
   2  -3   9   22.30    4.60
  -2  -3   9   36.40    5.00
  -2  -3   9   28.10    5.70
  -2  -3   9   28.50    5.20
  -2   3  -9   28.30    4.20
   2  -2   9  279.27   15.70
   2  -2   9  281.57   16.00
   2  -2   9  284.17   15.10
   2  -2   9  289.27   17.30
  -2  -2   9  286.97   16.80
  -2  -2   9  289.47   15.60
  -2  -2   9  272.97   17.20
  -2   2  -9  291.27   14.90
   2  -1   9  333.57   16.60
   2  -1   9  344.57   17.70
   2  -1   9  332.77   19.00
   2  -1   9  353.16   17.80
  -2  -1   9  331.97   16.80
  -2   1  -9  326.17   16.40
  -2  -1   9  332.27   18.30
  -2  -1   9  339.97   17.60
  -2  -1   9  308.67   18.90
   2   0   9    2.50    2.10
   2   0   9   -1.90    1.60
   2   0   9    0.10    2.50
   2   0   9    0.70    1.90
  -2   0   9   -0.20    2.20
  -2   0   9    1.60    1.40
  -2   0   9   -1.80    1.60
   2   1   9  332.37   17.50
   2   1   9  339.67   18.00
   2   1   9  320.17   17.00
   2   1   9  317.47   16.80
   2   1   9  320.67   18.90
  -2   1   9  344.77   17.50
  -2   1   9  335.27   16.70
  -2   1   9  340.47   18.40
   2   2   9  266.87   16.80
   2   2   9  281.07   15.60
   2   2   9  273.97   16.10
   2   2   9  291.57   15.50
   2   2   9  291.77   15.90
  -2   2   9  276.87   15.00
  -2   2   9  270.47   15.50
  -2   2   9  283.47   16.60
   2   3   9   33.00    6.80
   2   3   9   31.20    6.30
   2   3   9   34.60    4.60
   2   3   9   31.40    5.30
   2   3   9   29.50    5.10
  -2   3   9   21.90    4.40
  -2   3   9   21.50    4.00
  -2   3   9   24.50    4.20
   2   4   9   60.89    6.40
   2   4   9   45.20    6.40
   2   4   9   43.90    5.90
   2   4   9   50.89    7.00
  -2   4   9   59.39    7.20
  -2   4   9   70.59    7.20
  -2   4   9   59.09    6.70
   2   5   9  280.07   17.30
   2   5   9  259.97   16.50
   2   5   9  259.47   15.20
  -2   5   9  281.87   16.00
  -2   5   9  256.77   15.70
  -2   5   9  274.77   15.50
   2   6   9  252.57   16.10
   2   6   9  259.57   14.80
  -2   6   9  236.08   14.80
  -2   6   9  220.38   14.20
  -2   6   9  235.88   14.80
   2   7   9   95.39    9.60
   2   7   9  113.69    8.90
  -2   7   9   99.99    8.70
  -2   7   9   88.99    8.70
  -2  -7  -9   92.19    7.80
  -2   7   9   95.99    8.40
   2   8   9  141.79   12.00
   2   8   9  135.79    9.50
  -2   8   9  128.59    9.80
  -2   8   9  125.49   10.40
   2   9   9   89.89    9.00
  -2   9   9   95.39    7.60
  -2   9   9   90.69    8.60
   2  10   9  241.28   15.10
  -2  10   9  237.68   13.80
  -2  10   9  238.58   12.30
   2  11   9  101.39    8.20
  -2  11   9   89.59    7.20
   2  12   9   51.99    4.90
  -2  12   9   59.29    4.50
   3 -12   9   28.00    3.00
  -3 -12   9   26.00    2.80
   3 -11   9  175.88   10.30
  -3 -11   9  189.08   10.40
   3 -10   9   30.30    4.20
  -3 -10   9   31.20    4.40
  -3 -10   9   40.70    5.30
   3  -9   9   22.50    4.60
   3  -9   9   21.10    4.30
   3  -9   9   23.80    4.30
  -3  -9   9   20.10    4.80
  -3  -9   9   31.60    4.40
   3  -8   9   93.89    8.30
   3  -8   9   82.19    8.80
   3  -8   9   98.29    9.50
  -3  -8   9   80.89    7.60
  -3   8  -9   91.79    8.60
  -3  -8   9   90.69    8.30
  -3  -8   9   85.89    9.30
   3  -7   9   25.10    5.00
   3  -7   9   27.90    4.70
   3  -7   9   40.50    5.80
   3  -7   9   27.70    6.20
  -3  -7   9   30.70    4.80
  -3   7  -9   39.90    5.50
  -3  -7   9   33.70    6.40
  -3  -7   9   24.80    4.60
  -3  -7   9   19.30    5.20
   3  -6   9  135.59   12.10
   3  -6   9  152.48   12.20
   3  -6   9  148.39   12.70
   3  -6   9  158.98   11.00
  -3  -6   9  183.98   12.30
  -3   6  -9  189.18   13.00
  -3  -6   9  188.28   14.00
  -3  -6   9  176.78   14.30
  -3  -6   9  176.48   11.60
   3  -5   9  228.38   15.10
   3  -5   9  204.68   15.40
   3  -5   9  217.18   14.80
   3  -5   9  212.88   13.00
  -3  -5   9  260.27   17.40
  -3  -5   9  237.08   16.20
  -3  -5   9  241.38   13.40
  -3   5  -9  250.37   14.80
  -3  -5   9  254.17   14.90
   3  -4   9   43.40    5.60
   3  -4   9   39.60    5.80
   3  -4   9   46.10    6.30
   3  -4   9   35.20    5.10
  -3   4  -9   38.50    4.90
  -3  -4   9   43.30    6.80
  -3  -4   9   45.60    6.20
  -3  -4   9   48.10    5.70
  -3  -4   9   39.30    5.20
   3  -3   9  405.46   20.20
   3  -3   9  415.06   21.60
   3  -3   9  399.16   19.50
   3  -3   9  390.86   16.70
  -3  -3   9  336.47   20.60
  -3  -3   9  343.57   19.80
  -3  -3   9  331.67   18.40
  -3   3  -9  335.17   18.00
  -3  -3   9  334.77   15.30
   3  -2   9   36.20    6.10
   3  -2   9   33.20    5.00
   3  -2   9   42.50    5.60
   3  -2   9   44.30    4.80
  -3  -2   9   31.80    4.80
  -3  -2   9   34.40    6.00
  -3  -2   9   41.70    5.20
  -3   2  -9   33.00    4.60
   3  -1   9  440.16   22.10
   3  -1   9  474.85   21.90
   3   1  -9  464.45   18.40
   3  -1   9  458.65   24.30
  -3  -1   9  479.55   22.40
  -3  -1   9  472.05   24.50
  -3   1  -9  486.85   22.10
  -3  -1   9  463.75   21.00
  -3  -1   9  481.05   23.60
   3   0   9  431.66   21.30
   3   0  -9  435.56   15.70
   3   0   9  429.06   20.50
   3   0   9  426.96   20.40
   3   0   9  424.16   20.10
   3   0   9  436.96   22.90
  -3   0   9  415.56   19.70
  -3   0   9  419.26   22.60
  -3   0   9  436.76   22.00
  -3   0   9  427.56   20.80
   3   1   9  463.95   24.20
   3   1   9  464.15   22.80
   3   1   9  470.35   21.80
   3   1   9  468.95   21.60
   3   1   9  487.75   21.80
  -3   1   9  480.15   22.50
  -3   1   9  427.06   23.50
  -3   1   9  449.06   21.10
  -3   1   9  468.15   23.50
   3   2   9   27.40    4.60
   3   2   9   27.10    4.30
   3   2   9   28.30    5.40
   3   2   9   29.20    5.40
   3   2   9   27.70    4.50
  -3   2   9   32.10    5.00
  -3   2   9   31.70    4.60
  -3   2   9   35.60    4.70
   3   3   9  342.07   18.60
   3   3   9  347.77   18.60
   3   3   9  348.47   19.50
   3   3   9  332.77   20.50
  -3   3   9  405.26   19.80
  -3   3   9  399.36   20.80
  -3   3   9  410.16   19.20
   3   4   9   44.80    6.70
   3   4   9   36.00    5.70
   3   4   9   45.40    5.70
  -3   4   9   34.30    5.40
  -3   4   9   30.40    5.40
   3   5   9  253.07   16.60
   3   5   9  258.77   15.10
   3   5   9  251.97   16.00
  -3   5   9  236.78   14.60
  -3   5   9  246.98   15.10
   3   6   9  175.48   13.10
   3   6   9  185.88   13.70
   3   6   9  186.08   12.00
[truncated: 138,257 more chars]
